# Supplementary material for: Analysis of Human and Microbial Salivary Proteomes in Children Offers Insights on the Molecular Pathogenesis of Molar-Incisor Hypomineralization
Source: Biomedicines. 2022 Aug 24;10(9):2061. doi: 10.3390/biomedicines10092061 (PMC9495719; doi:10.3390/biomedicines10092061)
Supplement: Supplementary file 1 [file biomedicines-10-02061-s001.zip]

Archive with 4 entries (4 files):
- SUPPL FIG S1.pdf
- Supplementary Table S1.xlsx
- Supplementary Table S2.xlsx
- Supplementary Table S3.xlsx
