# Supplementary material for: Analysis of Human and Microbial Salivary Proteomes in Children Offers Insights on the Molecular Pathogenesis of Molar-Incisor Hypomineralization
Source: Biomedicines. 2022 Aug 24;10(9):2061. doi: 10.3390/biomedicines10092061 (PMC9495719; doi:10.3390/biomedicines10092061)
Supplement: Supplementary file 1 [file biomedicines-10-02061-s001.zip › Supplementary Table S1.xlsx]

## Sheet: Proteins
Supplementary Table S1: List of all identified proteins ranked according to the p value. The 142 proteins with p<0.05 are highlighted in yellow
Accession	Description	Abundance Ratio: MIH / Control	p value (t-test)	Sum PEP Score	Coverage [%]	# Peptides	# PSMs	# Unique Peptides	# AAs	MW [kDa]	calc. pI	Score Sequest HT	# Peptides: Sequest HT	Biological Process	Cellular Component	Molecular Function	Pfam IDs	Entrez Gene ID	Ensembl Gene ID	Gene Symbol	KEGG Pathways	WikiPathways	Reactome Pathways	Abundances (Normalized): F4: Sample, Diabetes, 1	Abundances (Normalized): F5: Sample, Diabetes, 2	Abundances (Normalized): F6: Sample, Diabetes, 3	Abundances (Normalized): F7: Sample, Diabetes, 4	Abundances (Normalized): F8: Sample, Diabetes, 5	Abundances (Normalized): F9: Sample, Diabetes, 6	Abundances (Normalized): F10: Sample, Diabetes, 7	Abundances (Normalized): F11: Sample, Diabetes, 8	Abundances (Normalized): F12: Sample, Diabetes, 9	Abundances (Normalized): F13: Sample, Diabetes, 10	Abundances (Normalized): F31: Sample, Diabetes, 10	Abundances (Normalized): F32: Sample, Diabetes, 9	Abundances (Normalized): F33: Sample, Diabetes, 8	Abundances (Normalized): F34: Sample, Diabetes, 7	Abundances (Normalized): F35: Sample, Diabetes, 6	Abundances (Normalized): F36: Sample, Diabetes, 5	Abundances (Normalized): F37: Sample, Diabetes, 4	Abundances (Normalized): F38: Sample, Diabetes, 3	Abundances (Normalized): F39: Sample, Diabetes, 2	Abundances (Normalized): F40: Sample, Diabetes, 1	Abundances (Normalized): F14: Sample, Healthy_Control, 11	Abundances (Normalized): F15: Sample, Healthy_Control, 12	Abundances (Normalized): F16: Sample, Healthy_Control, 13	Abundances (Normalized): F17: Sample, Healthy_Control, 14	Abundances (Normalized): F18: Sample, Healthy_Control, 15	Abundances (Normalized): F19: Sample, Healthy_Control, 16
Q15843	NEDD8 OS=Homo sapiens OX=9606 GN=NEDD8 PE=1 SV=1	Only in MIH	1e-17	11.168	17	1	16	1	81	9.1	8.43	27.34	1	cellular homeostasis;metabolic process;regulation of biological process;response to stimulus	cytosol;nucleus	protein binding	Pf00240, Pf11976	4738	ENSG00000129559.12	NEDD8		EGF/EGFR Signaling Pathway	Cargo recognition for clathrin-mediated endocytosis; UCH proteinases; TGF-beta receptor signaling activates SMADs; Iron uptake and transport; Neddylation			374193	781408	761198	1.73963e+06	2.58017e+06		1.64238e+06		500856	1.80402e+06	275544	2.77941e+06	1.22025e+06	654632	1.03563e+06			307612
O75165	DnaJ homolog subfamily C member 13 OS=Homo sapiens OX=9606 GN=DNAJC13 PE=1 SV=5	Only in MIH	1e-17	13.433	2	3	9	3	2243	254.3	6.74	11.42	3	cell differentiation;cell organization and biogenesis;regulation of biological process;transport	cytosol;endosome;membrane	protein binding	Pf00226, Pf14237	23317	ENSG00000138246.15	DNAJC13			Neutrophil degranulation	412771		1.09387e+06	614511	1.80355e+06	451008	683898		803327		414712	1.04427e+06	655991	644309	521706	1.67175e+06	576108	983468	897581	576846
A0A0C4DH24	Immunoglobulin kappa variable 6-21 OS=Homo sapiens OX=9606 GN=IGKV6-21 PE=3 SV=1	Only in MIH	1e-17	4.638	11	1	16	1	114	12.4	7.28	22.21	1	response to stimulus	extracellular;membrane		Pf00047, Pf07686	28906	ENSG00000282210.1; ENSG00000211611.2	IGKV6-21					647272	1.77691e+06	2.53382e+06	1.20492e+06	1.72445e+06	1.13639e+06	468008	1.64469e+06		681479	1.77778e+06	747829	1.10922e+06	1.4171e+06	1.40283e+06	2.92158e+06	1.71831e+06	676184
P63279	SUMO-conjugating enzyme UBC9 OS=Homo sapiens OX=9606 GN=UBE2I PE=1 SV=1	Only in Control	1e-17	4.177	8	1	1	1	158	18	8.66	1.63	1	cell division;metabolic process;regulation of biological process;response to stimulus	cytoplasm;cytosol;nucleus	catalytic activity;nucleotide binding;protein binding;RNA binding	Pf00179, Pf14461	7329	ENSG00000103275.19	UBE2I	MicroRNAs in cancer; Ubiquitin mediated proteolysis; NF-kappa B signaling pathway; RNA transport	Androgen receptor signaling pathway; TGF-beta Signaling Pathway	SUMOylation of DNA replication proteins; SUMOylation of RNA binding proteins; Meiotic synapsis; Negative regulation of activity of TFAP2 (AP-2) family transcription factors; SUMOylation of chromatin organization proteins; Formation of Incision Complex in GG-NER; Recruitment and ATM-mediated phosphorylation of repair and signaling proteins at DNA double strand breaks; Processing of DNA double-stra…																						617275		812823		976894
O95471	Claudin-7 OS=Homo sapiens OX=9606 GN=CLDN7 PE=1 SV=4	Only in MIH	1e-17	4.584	8	1	2	1	211	22.4	8.6	2.03	1	regulation of biological process;response to stimulus	membrane	protein binding;structural molecule activity	Pf00822, Pf13903	1366	ENSG00000181885.18	CLDN7	Tight junction; Cell adhesion molecules (CAMs); Leukocyte transendothelial migration; Hepatitis C		Tight junction interactions	507687		680805	1.01281e+06	900747	751076	1.67615e+06				579493			1.74102e+06	713758	1.23434e+06	897485	424340
Q9P0K7	Ankycorbin OS=Homo sapiens OX=9606 GN=RAI14 PE=1 SV=2	Only in MIH	1e-17	3.641	1	1	10	1	980	110	6.21	5.2	1	cell differentiation;metabolic process	cytoplasm;cytoskeleton;cytosol;mitochondrion;nucleus	protein binding	Pf00023, Pf03961, Pf04111, Pf12796, Pf13606, Pf13637, Pf13857	26064	ENSG00000039560.13	RAI14				867578		2.26715e+06	6.02018e+06	1.19322e+06	4.32937e+06	5.43693e+06	296330	1.85218e+06	1.23789e+06	1.49661e+06	2.28942e+06	1.17498e+06	5.38251e+06	3.83799e+06	1.18495e+06	5.95195e+06	2.18535e+06	721991	1.34289e+06
Q03013	Glutathione S-transferase Mu 4 OS=Homo sapiens OX=9606 GN=GSTM4 PE=1 SV=3	Only in Control	1e-17	13.955	8	1	4	1	218	25.5	5.9	7	1	metabolic process	cytoplasm;cytosol	catalytic activity;protein binding	Pf00043, Pf02798, Pf13417, Pf14497	2948	ENSG00000168765.16	GSTM4	Glutathione metabolism; Metabolism of xenobiotics by cytochrome P450; Drug metabolism - cytochrome P450; Chemical carcinogenesis; Platinum drug resistance	NRF2 pathway; Metapathway biotransformation	Glutathione conjugation																					1.96366e+06	192166	964833		525204
P02808	Statherin OS=Homo sapiens OX=9606 GN=STATH PE=1 SV=2	Only in MIH	1e-17	13.281	48	1	19	1	62	7.3	8.47	39.37	1	defense response;regulation of biological process;response to stimulus;transport	extracellular	protein binding;structural molecule activity	Pf03875	6779	ENSG00000282891.1; ENSG00000126549.9	STATH	Salivary secretion			2.08961e+06		662688	2.80734e+06	5.73815e+06	444649	2.07418e+06		3.97881e+06	845646	953361	4.89149e+06		1.6894e+06	776186	8.31505e+06	5.65655e+06	368227	559196	599259
P05062	Fructose-bisphosphate aldolase B OS=Homo sapiens OX=9606 GN=ALDOB PE=1 SV=2	Only in MIH	1e-17	8.51	5	2	55	1	364	39.4	7.87	8.3	2	cell organization and biogenesis;metabolic process;regulation of biological process	cytoplasm;cytoskeleton;cytosol	catalytic activity;protein binding	Pf00274	229	ENSG00000136872.17	ALDOB	Carbon metabolism; Fructose and mannose metabolism; Pentose phosphate pathway; Glycolysis / Gluconeogenesis; Biosynthesis of amino acids; Metabolic pathways	Glycolysis and Gluconeogenesis; Polyol Pathway	Gluconeogenesis; Glycolysis; Fructose catabolism; Hereditary fructose intolerance	5.19648e+06	1.5859e+06	580856		271519		539140	412118	425424	283864	201219	232147				251043	300099	509999		481391
P01889	HLA class I histocompatibility antigen, B alpha chain OS=Homo sapiens OX=9606 GN=HLA-B PE=1 SV=3	Only in Control	1e-17	23.451	18	5	84	1	362	40.4	5.85	124.51	5	regulation of biological process;response to stimulus;transport	cell surface;endoplasmic reticulum;Golgi;membrane	protein binding	Pf00129, Pf06623, Pf07654	3106	ENSG00000234745.10	HLA-B	Viral carcinogenesis; Endocytosis; Allograft rejection; Epstein-Barr virus infection; Type I diabetes mellitus; Cell adhesion molecules (CAMs); Natural killer cell mediated cytotoxicity; HTLV-I infection; Phagosome; Autoimmune thyroid disease; Herpes simplex infection; Viral myocarditis; Graft-versus-host disease; Antigen processing and presentation	Proteasome Degradation; Allograft Rejection; Type II interferon signaling (IFNG)	Interferon alpha/beta signaling; ER-Phagosome pathway; Neutrophil degranulation; Immunoregulatory interactions between a Lymphoid and a non-Lymphoid cell; Endosomal/Vacuolar pathway; Interferon gamma signaling; Antigen Presentation: Folding, assembly and peptide loading of class I MHC																					2.09026e+06	876142			986852	1.56384e+06
A0A0C4DH32	Immunoglobulin heavy variable 3-20 OS=Homo sapiens OX=9606 GN=IGHV3-20 PE=3 SV=2	Only in MIH	1e-17	49.942	35	3	300	2	117	12.7	7.87	592.3	3	cell organization and biogenesis;defense response;metabolic process;regulation of biological process;response to stimulus	extracellular;membrane	protein binding		28445		IGHV3-20				590204	292984	465429	2.11589e+06	2.25198e+06	744080	546807							413725	590496	1.99163e+06	2.37085e+06	479008	273815	580807
P52895	Aldo-keto reductase family 1 member C2 OS=Homo sapiens OX=9606 GN=AKR1C2 PE=1 SV=3	Only in MIH	1e-17	4.205	7	1	4	1	323	36.7	7.49	6.79	1	cell differentiation;metabolic process;regulation of biological process;response to stimulus	cytoplasm	catalytic activity	Pf00248	1646	ENSG00000151632.17	AKR1C2	Chemical carcinogenesis; Steroid hormone biosynthesis	Benzo(a)pyrene metabolism; Metapathway biotransformation	Synthesis of bile acids and bile salts via 27-hydroxycholesterol; Synthesis of bile acids and bile salts via 7alpha-hydroxycholesterol; Synthesis of bile acids and bile salts via 24-hydroxycholesterol	463071			1.09102e+06	1.47511e+06		754951	664631		641709	632048		941950	905162	548272	1.46476e+06	707216			767938
O76003	Glutaredoxin-3 OS=Homo sapiens OX=9606 GN=GLRX3 PE=1 SV=2	Only in Control	1e-17	5.028	4	1	1	1	335	37.4	5.39	2.12	1	cell organization and biogenesis;cellular homeostasis;metabolic process;regulation of biological process	cytoplasm;cytosol;nucleus;spliceosomal complex	catalytic activity;metal ion binding;protein binding;RNA binding	Pf00085, Pf00462, Pf02114, Pf02966, Pf04908, Pf13098, Pf13905	10539	ENSG00000108010.11	GLRX3			Iron uptake and transport																					450103	196705	361532	236716	362472	451847
Q96EY5	Multivesicular body subunit 12A OS=Homo sapiens OX=9606 GN=MVB12A PE=1 SV=1	Only in Control	1e-17	6.736	10	2	3	2	273	28.8	8.91	0	2	cell communication;cell organization and biogenesis;metabolic process;regulation of biological process;response to stimulus;transport	cytoplasm;cytoskeleton;cytosol;endosome;Golgi;membrane;nucleus	protein binding	Pf10240	93343	ENSG00000141971.12	FAM125A; MVB12A	Endocytosis		Budding and maturation of HIV virion; Endosomal Sorting Complex Required For Transport (ESCRT); Membrane binding and targetting of GAG proteins																					466507	516646		434807
A0A0C4DH33	Immunoglobulin heavy variable 1-24 OS=Homo sapiens OX=9606 GN=IGHV1-24 PE=3 SV=1	Only in MIH	1e-17	5.116	13	1	7	1	117	12.8	5.16	4.69	1	cell organization and biogenesis;defense response;metabolic process;regulation of biological process;response to stimulus	extracellular;membrane	protein binding	Pf07686	28467	ENSG00000211950.2; ENSG00000282284.1	IGHV1-24				1.07828e+06	734187	1.32112e+06	1.03323e+06	650394	415121		399295					275191		486971	704683	667383	1.27499e+06	629038	1.48695e+06
O14556	Glyceraldehyde-3-phosphate dehydrogenase, testis-specific OS=Homo sapiens OX=9606 GN=GAPDHS PE=1 SV=2	Only in MIH	1e-17	7.85	5	2	50	1	408	44.5	8.19	82.28	2	cellular component movement;metabolic process;regulation of biological process	cytoplasm;cytosol;nucleus	catalytic activity;nucleotide binding;protein binding	Pf00044, Pf02800, Pf02826	26330	ENSG00000105679.8	GAPDHS	Glycolysis / Gluconeogenesis; Metabolic pathways	Glycolysis and Gluconeogenesis	Gluconeogenesis; Glycolysis; Association of TriC/CCT with target proteins during biosynthesis	345505			1.98622e+06	395986		753509	948835	259254			271749		771012	302355		2.21565e+06		492701	397604
P15814	Immunoglobulin lambda-like polypeptide 1 OS=Homo sapiens OX=9606 GN=IGLL1 PE=1 SV=1	Only in Control	1e-17	17.072	7	1	19	1	213	22.9	10.07	54.09	1	cell organization and biogenesis;cellular component movement;defense response;metabolic process;regulation of biological process;response to stimulus	extracellular;membrane	protein binding	Pf07654, Pf13927	3543	ENSG00000128322.6	IGLL1	Primary immunodeficiency		Cell surface interactions at the vascular wall																								781953	1.33095e+06
Q9H1E1	Ribonuclease 7 OS=Homo sapiens OX=9606 GN=RNASE7 PE=1 SV=2	Only in Control	1e-17	16.489	21	2	26	2	156	17.4	9.69	21.02	2	defense response;metabolic process;response to stimulus	cytoplasm;extracellular	catalytic activity	Pf00074	84659	ENSG00000165799.4	RNASE7			Antimicrobial peptides																					1.44891e+06	3.5048e+06	1.99447e+06	4.83131e+06	159873	3.42631e+06
Q13561	Dynactin subunit 2 OS=Homo sapiens OX=9606 GN=DCTN2 PE=1 SV=4	Only in MIH	1e-17	8.465	10	3	8	3	401	44.2	5.21	0	3	cell organization and biogenesis;cell proliferation;regulation of biological process;transport	chromosome;cytoplasm;cytoskeleton;cytosol;membrane	catalytic activity;motor activity;protein binding	Pf04912	10540	ENSG00000175203.15	DCTN2	Huntington's disease; Vasopressin-regulated water reabsorption		COPI-independent Golgi-to-ER retrograde traffic; Regulation of PLK1 Activity at G2/M Transition; AURKA Activation by TPX2; Anchoring of the basal body to the plasma membrane; Recruitment of NuMA to mitotic centrosomes; Recruitment of mitotic centrosome proteins and complexes; Loss of Nlp from mitotic centrosomes; COPI-mediated anterograde transport; MHC class II antigen presentation; HSP90 chaper…		468332	773035	1.15657e+06	1.10451e+06	1.09649e+06	671098			390296		874132		734053			990273	495966	873845
O95466	Formin-like protein 1 OS=Homo sapiens OX=9606 GN=FMNL1 PE=1 SV=3	Only in MIH	1e-17	9.498	2	2	3	2	1100	121.8	5.72	0	2	cell organization and biogenesis;cellular component movement;regulation of biological process	cytoplasm;cytosol;membrane	protein binding	Pf02181, Pf06367, Pf06371	752	ENSG00000184922.13	FMNL1			RHO GTPases Activate Formins	354187	441202	604034		1.12423e+06		289382		400143	234723	374387	425988	531651	307193	347411	1.20609e+06		666057
O75531	Barrier-to-autointegration factor OS=Homo sapiens OX=9606 GN=BANF1 PE=1 SV=1	Only in Control	1e-17	3.59	27	1	1	1	89	10.1	6.09	0	1	cell organization and biogenesis;metabolic process;regulation of biological process;response to stimulus;transport	chromosome;cytoplasm;cytosol;nucleus	DNA binding;protein binding	Pf02961	8815	ENSG00000175334.7	BANF1			2-LTR circle formation; APOBEC3G mediated resistance to HIV-1 infection; Integration of viral DNA into host genomic DNA; Vpr-mediated nuclear import of PICs; Autointegration results in viral DNA circles; Initiation of Nuclear Envelope Reformation; Clearance of Nuclear Envelope Membranes from Chromatin																					687826	873824		742360		714351
O43405	Cochlin OS=Homo sapiens OX=9606 GN=COCH PE=1 SV=1	Only in Control	1e-17	3.551	3	1	1	1	550	59.4	7.96	0	1	defense response;regulation of biological process;response to stimulus	extracellular	protein binding	Pf00092, Pf03815, Pf13519	1690	ENSG00000100473.15	COCH																									218961	345254	218798
P14618-2	Isoform M1 of Pyruvate kinase PKM OS=Homo sapiens OX=9606 GN=PKM	Only in MIH	1e-17	491.426	65	34	2359	1	531	58	7.71	4391.99	34	cell death;cell organization and biogenesis;metabolic process;response to stimulus;transport	cytoplasm;cytosol;extracellular;mitochondrion;nucleus;organelle lumen	catalytic activity;metal ion binding;nucleotide binding;protein binding;RNA binding	Pf00224, Pf02887	5315	ENSG00000067225.17	PKM		Photodynamic therapy-induced HIF-1 survival signaling; Amino Acid metabolism; Glycolysis and Gluconeogenesis	Glycolysis	2.53043e+06	8.24819e+06	2.09384e+06	1.23376e+06	2.28931e+06		525089		803898		1.54488e+06	992679	1.44807e+06	764536	691315	2.31419e+06	1.22178e+06	1.7921e+06	8.77295e+06	2.11285e+06
A6NCN2	Putative keratin-87 protein OS=Homo sapiens OX=9606 GN=KRT87P PE=5 SV=4	Only in Control	1e-17	98.171	47	16	189	2	255	29.1	5.8	267.76	16			structural molecule activity	Pf00038, Pf13166	85349		KRT121P; KRT87P																								163440		204392		258810
O76011	Keratin, type I cuticular Ha4 OS=Homo sapiens OX=9606 GN=KRT34 PE=1 SV=2	Only in Control	1e-17	61.124	24	12	753	2	436	49.4	5.06	1048.1	12	cell death;metabolic process	cytosol	catalytic activity;motor activity;structural molecule activity	Pf00038, Pf01576, Pf04111, Pf04156, Pf07888, Pf12128, Pf13514	3885; 100653049	ENSG00000131737.5	KRT34; LOC100653049			Formation of the cornified envelope																					2.51177e+06	751425		965698	579258
P01903	HLA class II histocompatibility antigen, DR alpha chain OS=Homo sapiens OX=9606 GN=HLA-DRA PE=1 SV=2	Only in Control	1e-17	5.564	7	1	3	1	254	28.6	5	10.83	1																															490968		419094	917099	337159	230306
Q7L591	Docking protein 3 OS=Homo sapiens OX=9606 GN=DOK3 PE=1 SV=2	Only in MIH	1e-17	5.366	3	1	3	1	496	53.3	7.77	7.85	1	transport	cytoplasm;membrane	protein binding	Pf00169, Pf02174	79930	ENSG00000146094.13	DOK3			Neutrophil degranulation	241181	196952	529974	457668	1.04394e+06	280527		247765	386673			505803	190857			1.08108e+06	482431	533766	343285	281199
P80108	Phosphatidylinositol-glycan-specific phospholipase D OS=Homo sapiens OX=9606 GN=GPLD1 PE=1 SV=3	Only in MIH	1e-17	3.889	2	1	1	1	840	92.3	6.37	1.83	1	cell differentiation;cellular component movement;metabolic process;regulation of biological process;response to stimulus;transport	cytoplasm;extracellular;membrane	catalytic activity	Pf00882, Pf01839, Pf13517	2822	ENSG00000112293.14	GPLD1	Glycosylphosphatidylinositol (GPI)-anchor biosynthesis		Post-translational modification: synthesis of GPI-anchored proteins	1.03118e+06		2.03943e+06		2.32806e+06	1.53557e+06	888457		1.71213e+06	394078	758267	1.34999e+06	1.97391e+06	811755	1.29747e+06	1.92076e+06	596620	1.79916e+06	1.34437e+06
Q9Y315	Deoxyribose-phosphate aldolase OS=Homo sapiens OX=9606 GN=DERA PE=1 SV=2	Only in MIH	1e-17	5.825	4	1	7	1	318	35.2	8.94	10.24	1	metabolic process;transport	cytoplasm;cytosol;extracellular;nucleus;organelle lumen	catalytic activity	Pf01791	51071	ENSG00000023697.12	DERA	Pentose phosphate pathway		Neutrophil degranulation; Pentose phosphate pathway (hexose monophosphate shunt)	620752	468809	693341	773549	724641			509907	306225			275831				859939	736043	694718	463328	529940
Q24JP5	Transmembrane protein 132A OS=Homo sapiens OX=9606 GN=TMEM132A PE=1 SV=1	Only in MIH	1e-17	8.883	4	2	5	2	1023	110	5.62	2.45	2	metabolic process	endoplasmic reticulum;Golgi;membrane;organelle lumen			54972	ENSG00000006118.14	TMEM132A			Post-translational protein phosphorylation; Regulation of Insulin-like Growth Factor (IGF) transport and uptake by Insulin-like Growth Factor Binding Proteins (IGFBPs)	280937	381737		501954	277630	302733			287646			232326	203264		213123	246349	449766	215073	457902	491905
A0A0C4DH39	Immunoglobulin heavy variable 1-58 OS=Homo sapiens OX=9606 GN=IGHV1-58 PE=3 SV=1	Only in MIH	1e-17	6.397	13	1	3	1	117	13	9.25	8.73	1	cell organization and biogenesis;defense response;metabolic process;regulation of biological process;response to stimulus	extracellular;membrane	protein binding		28464	ENSG00000211968.3; ENSG00000282337.1	IGHV1-58				375297	1.46905e+06	810460	631746	2.16914e+06	641082	338753		948707			951751		426658	796654	2.02978e+06	701466	902410	1.2089e+06	309615
Q07021	Complement component 1 Q subcomponent-binding protein, mitochondrial OS=Homo sapiens OX=9606 GN=C1QBP PE=1 SV=1	Only in Control	1e-17	4.833	4	1	17	1	282	31.3	4.84	29.07	1	cell death;cell organization and biogenesis;defense response;metabolic process;regulation of biological process;response to stimulus	cell surface;cytoplasm;cytosol;extracellular;membrane;mitochondrion;nucleus;organelle lumen	protein binding;RNA binding	Pf02330	708	ENSG00000108561.8	C1QBP	Herpes simplex infection	Mesodermal Commitment Pathway	Intrinsic Pathway of Fibrin Clot Formation																					2.71388e+06	2.1659e+06		1.61975e+06		311011
O76009	Keratin, type I cuticular Ha3-I OS=Homo sapiens OX=9606 GN=KRT33A PE=2 SV=2	Only in Control	1e-17	121.314	40	17	762	1	404	45.9	4.82	1100.35	17	cell death;metabolic process	cytosol	catalytic activity;motor activity;structural molecule activity	Pf00038, Pf01576, Pf04111, Pf04156, Pf07888, Pf12128, Pf13166, Pf13514, Pf14362	3883	ENSG00000006059.3; ENSG00000261986.1	KRT33A			Formation of the cornified envelope																					955215	282558	481430	122445	155607	444445
O15055	Period circadian protein homolog 2 OS=Homo sapiens OX=9606 GN=PER2 PE=1 SV=2	Only in Control	1e-17	6.878	1	1	14	1	1255	136.5	6.47	22.35	1	cell differentiation;cell organization and biogenesis;metabolic process;regulation of biological process;response to stimulus	cytoplasm;nucleus	DNA binding;protein binding	Pf00989, Pf08447, Pf12114, Pf14598	8864	ENSG00000132326.11	PER2	Circadian entrainment; Transcriptional misregulation in cancer; Circadian rhythm; Herpes simplex infection	Melatonin metabolism and effects; Exercise-induced Circadian Regulation	BMAL1:CLOCK,NPAS2 activates circadian gene expression																					1.28755e+06	1.06386e+06	2.76524e+07	1.17266e+06	2.18927e+07	2.285e+06
Q9UGL9	Cysteine-rich C-terminal protein 1 OS=Homo sapiens OX=9606 GN=CRCT1 PE=1 SV=1	Only in MIH	1e-17	26.546	34	2	20	2	99	9.7	8.66	32.1	2			protein binding		54544	ENSG00000169509.5	CRCT1							1.26815e+06	541407	818030	2.62411e+06	847476	958702	797037	981502	842612	927497	2.38663e+06	1.06017e+06		965884			507957
P01764	Immunoglobulin heavy variable 3-23 OS=Homo sapiens OX=9606 GN=IGHV3-23 PE=1 SV=2	Only in MIH	1e-17	81.237	57	5	755	2	117	12.6	8.28	1700.63	5	cell organization and biogenesis;cellular component movement;defense response;metabolic process;regulation of biological process;response to stimulus;transport	extracellular;membrane	catalytic activity;protein binding		28442	ENSG00000281962.1; ENSG00000211949.3	IGHV3-23			FCERI mediated Ca+2 mobilization; Scavenging of heme from plasma; Classical antibody-mediated complement activation; FCERI mediated MAPK activation; FCERI mediated NF-kB activation; CD22 mediated BCR regulation; Regulation of Complement cascade; Immunoregulatory interactions between a Lymphoid and a non-Lymphoid cell; Cell surface interactions at the vascular wall; FCGR activation; Regulation of …				804052	474122	361781	890697	439943	689744	438680			377914	627857		444821	515869			559385
P63151	Serine/threonine-protein phosphatase 2A 55 kDa regulatory subunit B alpha isoform OS=Homo sapiens OX=9606 GN=PPP2R2A PE=1 SV=1	Only in Control	1e-17	4.009	3	1	2	1	447	51.7	6.2	4.21	1	cell organization and biogenesis;metabolic process;regulation of biological process;response to stimulus	cytosol	catalytic activity;enzyme regulator activity;protein binding		5520	ENSG00000221914.9	PPP2R2A	Dopaminergic synapse; Chagas disease (American trypanosomiasis); Tight junction; Hippo signaling pathway; Adrenergic signaling in cardiomyocytes; AMPK signaling pathway; mRNA surveillance pathway; Sphingolipid signaling pathway; Hepatitis C; PI3K-Akt signaling pathway	Wnt Signaling Pathway and Pluripotency; Glycogen Metabolism	Cyclin D associated events in G1; Nonsense Mediated Decay (NMD) enhanced by the Exon Junction Complex (EJC); Initiation of Nuclear Envelope Reformation; Cyclin A/B1/B2 associated events during G2/M transition																					1.2523e+06		1.56565e+06			1.0689e+06
P01019	Angiotensinogen OS=Homo sapiens OX=9606 GN=AGT PE=1 SV=1	Only in MIH	1e-17	24.429	9	3	16	3	485	53.1	6.32	10.26	3	cell communication;cell growth;cell organization and biogenesis;cell proliferation;cellular homeostasis;metabolic process;regulation of biological process;response to stimulus;transport	cytoplasm;cytosol;extracellular	enzyme regulator activity;protein binding	Pf00079	183	ENSG00000135744.7	AGT	Renin secretion; Renin-angiotensin system	Physiological and Pathological Hypertrophy of the Heart; MicroRNAs in cardiomyocyte hypertrophy; Adipogenesis; IL-6 signaling pathway; ACE Inhibitor Pathway; Monoamine Transport	Peptide ligand-binding receptors; Metabolism of Angiotensinogen to Angiotensins; Gastrin-CREB signalling pathway via PKC and MAPK; G alpha (i) signalling events; PPARA activates gene expression	445395	322162	1.80261e+06	1.76944e+06	2.35245e+06	1.2473e+06	477165	412008	637801		486270	1.16437e+06	213524	456412	790792	2.4096e+06	1.4952e+06	1.69533e+06	783995	493911
Q96N76	Urocanate hydratase OS=Homo sapiens OX=9606 GN=UROC1 PE=1 SV=1	Only in Control	1e-17	3.607	2	1	3	1	676	74.8	6.79	0	1	metabolic process	cytosol	catalytic activity	Pf01175	131669	ENSG00000159650.8	UROC1	Histidine metabolism; Metabolic pathways		Histidine catabolism																					770757	1.54489e+06	1.31475e+06	1.25748e+06
Q6E0U4	Dermokine OS=Homo sapiens OX=9606 GN=DMKN PE=1 SV=3	Only in MIH	1e-17	9.098	6	2	7	2	476	47.1	7.28	6.06	2		extracellular	protein binding		93099	ENSG00000161249.20	DMKN				1.19354e+06	1.05054e+06	888462	770349		670851	628224	835840				542278	1.33068e+06				1.18378e+06	1.26138e+06	1.42931e+06	1.16892e+06
O43169	Cytochrome b5 type B OS=Homo sapiens OX=9606 GN=CYB5B PE=1 SV=3	Only in Control	1e-17	3.672	6	1	7	1	150	16.7	4.97	8.32	1																																1.36056e+06		1.13615e+06	1.30541e+06	483972
O43490	Prominin-1 OS=Homo sapiens OX=9606 GN=PROM1 PE=1 SV=1	Only in MIH	1e-17	19.571	5	3	9	3	865	97.1	7.27	12.65	3	cell differentiation;regulation of biological process	cell surface;endoplasmic reticulum;membrane	protein binding	Pf05478	8842	ENSG00000007062.11	PROM1	Transcriptional misregulation in cancer	Extracellular vesicle-mediated signaling in recipient cells		212743		265739	437427	710545		783035	401874	248913			217290	253420	943046		629655	396423		389328
P33908	Mannosyl-oligosaccharide 1,2-alpha-mannosidase IA OS=Homo sapiens OX=9606 GN=MAN1A1 PE=1 SV=3	Only in Control	1e-17	9.091	5	3	5	3	653	72.9	6.47	7.09	3	metabolic process	cytosol;endoplasmic reticulum;Golgi;membrane	catalytic activity;metal ion binding	Pf01532	4121	ENSG00000111885.6	MAN1A1	N-Glycan biosynthesis; Protein processing in endoplasmic reticulum; Metabolic pathways		Progressive trimming of alpha-1,2-linked mannose residues from Man9/8/7GlcNAc2 to produce Man5GlcNAc2; Intra-Golgi traffic																					1.0399e+06		1.97033e+06	1.08467e+06	1.01852e+06	1.39493e+06
Q99456	Keratin, type I cytoskeletal 12 OS=Homo sapiens OX=9606 GN=KRT12 PE=1 SV=1	Only in MIH	1e-17	391.727	16	10	2219	2	494	53.5	4.78	4315.47	10	cell death	cytosol	structural molecule activity	Pf00038	3859	ENSG00000263243.2; ENSG00000187242.4	KRT12			Formation of the cornified envelope			454569	755415	967061	567435	279629		547730	477555	442103			211442	686960	1.0348e+06	657715	411194	324191
Q14498	RNA-binding protein 39 OS=Homo sapiens OX=9606 GN=RBM39 PE=1 SV=2	Only in MIH	1e-17	5.115	2	1	3	1	530	59.3	10.1	2.42	1	metabolic process;regulation of biological process	cytoskeleton;nucleus	protein binding;RNA binding	Pf00076, Pf13893, Pf14259, Pf15519	9584	ENSG00000131051.22	RBM39		mRNA Processing					275412	657102	243518	238201		497374	222849	155002	317175		136116	298158	788064	329400			235614
P35626	Beta-adrenergic receptor kinase 2 OS=Homo sapiens OX=9606 GN=GRK3 PE=1 SV=2	Only in MIH	1e-17	4.375	2	1	1	1	688	79.7	7.62	2.35	1	metabolic process;regulation of biological process;response to stimulus;transport	cytosol;membrane	catalytic activity;enzyme regulator activity;nucleotide binding;receptor activity;signal transducer activity	Pf00069, Pf00169, Pf00615, Pf07714	157	ENSG00000100077.14	ADRBK2; GRK3	Endocytosis; Glutamatergic synapse; Olfactory transduction; Morphine addiction; Hedgehog signaling pathway; Chemokine signaling pathway	Corticotropin-releasing hormone signaling pathway	Cargo recognition for clathrin-mediated endocytosis; G alpha (s) signalling events	422472	452203	890309	731067	1.18876e+06		472497	524642	612946		353553		482263	494656				825731	578129	494175
P60033	CD81 antigen OS=Homo sapiens OX=9606 GN=CD81 PE=1 SV=1	Only in Control	1e-17	4.677	13	2	2	2	236	25.8	5.29	1.86	2	cell proliferation;metabolic process;regulation of biological process;response to stimulus;transport	membrane	protein binding;receptor activity	Pf00335	975	ENSG00000110651.11	CD81	B cell receptor signaling pathway; Malaria; Hepatitis C	B Cell Receptor Signaling Pathway	Regulation of Complement cascade; Immunoregulatory interactions between a Lymphoid and a non-Lymphoid cell																					1.28041e+06	1.12965e+06	1.42186e+06	524416	1.19195e+06	1.46337e+06
Q7L576	Cytoplasmic FMR1-interacting protein 1 OS=Homo sapiens OX=9606 GN=CYFIP1 PE=1 SV=1	Only in Control	1e-17	26.738	7	7	31	2	1253	145.1	6.9	13.36	7	cell differentiation;cell growth;cell organization and biogenesis;development;regulation of biological process;response to stimulus;transport	cytoplasm;cytosol;extracellular;organelle lumen	protein binding;RNA binding	Pf05994, Pf07159	23191	ENSG00000273749.4	CYFIP1	Regulation of actin cytoskeleton; RNA transport	Brain-Derived Neurotrophic Factor (BDNF) signaling pathway; G13 Signaling Pathway	Regulation of actin dynamics for phagocytic cup formation; VEGFA-VEGFR2 Pathway; Neutrophil degranulation; RHO GTPases Activate WASPs and WAVEs																					856929	1.21128e+06		781411	1.03254e+06	776027
Q9UHL4	Dipeptidyl peptidase 2 OS=Homo sapiens OX=9606 GN=DPP7 PE=1 SV=3	Only in MIH	1e-17	4.835	4	1	2	1	492	54.3	6.32	5.19	1	metabolic process;transport	cytosol;extracellular;Golgi;organelle lumen;vacuole	catalytic activity	Pf00561, Pf05577	29952	ENSG00000176978.13	DPP7			Neutrophil degranulation	302688	878533		600703	682908	533288		742019					1.0009e+06		560472	777782	651798	492362	1.12906e+06	394972
Q6YN16	Hydroxysteroid dehydrogenase-like protein 2 OS=Homo sapiens OX=9606 GN=HSDL2 PE=1 SV=1	Only in MIH	1e-17	11.871	7	2	3	2	418	45.4	7.99	2.24	2	metabolic process	membrane;mitochondrion	catalytic activity	Pf00106, Pf02036, Pf13561, Pf14864	84263	ENSG00000119471.14	HSDL2				342981			960053	1.06193e+06	546905	313420		534562			400759		282446		1.16989e+06	935419	663634	447629	451786
O95352	Ubiquitin-like modifier-activating enzyme ATG7 OS=Homo sapiens OX=9606 GN=ATG7 PE=1 SV=1	Only in MIH	1e-17	9.867	5	3	4	3	703	77.9	6.24	3.76	3	cell communication;cell organization and biogenesis;defense response;metabolic process;regulation of biological process;response to stimulus;transport	cytoplasm;cytosol;extracellular;organelle lumen	catalytic activity;protein binding	Pf00899	10533	ENSG00000197548.12	ATG7	Autophagy	Nanoparticle triggered autophagic cell death; Senescence and Autophagy in Cancer	Signaling by BRAF and RAF fusions; Neutrophil degranulation; Macroautophagy; Antigen processing: Ubiquitination & Proteasome degradation	360041	545474	567458	442783	1.2071e+06			497725	559174	246029		582502	453383		229538	1.17307e+06		751433		484749
Q96QA5	Gasdermin-A OS=Homo sapiens OX=9606 GN=GSDMA PE=1 SV=4	Only in Control	1e-17	5.829	3	1	11	1	445	49.3	5.29	28.31	1	cell death	cytoplasm;cytosol;membrane		Pf04598	284110	ENSG00000167914.11	GSDMA																								1.39951e+06	1.65277e+06	750657	4.54378e+06		1.587e+06
Q9H3N1	Thioredoxin-related transmembrane protein 1 OS=Homo sapiens OX=9606 GN=TMX1 PE=1 SV=1	Only in Control	1e-17	7.36	9	2	4	2	280	31.8	4.98	2.14	2	cellular homeostasis;metabolic process;regulation of biological process;response to stimulus;transport	endoplasmic reticulum;membrane	catalytic activity	Pf00085, Pf13098	81542	ENSG00000139921.12	TMX1																										258349			292269
Q9UKM9	RNA-binding protein Raly OS=Homo sapiens OX=9606 GN=RALY PE=1 SV=1	Only in Control	1e-17	3.595	3	1	2	1	306	32.4	9.17	2.21	1	metabolic process;regulation of biological process	nucleus;spliceosomal complex	protein binding;RNA binding	Pf00076, Pf13893, Pf14259	22913	ENSG00000125970.11	RALY																								987272		495678	904086		742958
Q7L7L0	Histone H2A type 3 OS=Homo sapiens OX=9606 GN=H2AW PE=1 SV=3	0.252	3.24185e-14	94.281	35	6	497	1	130	14.1	11.05	677.87	6	cell organization and biogenesis;metabolic process;regulation of biological process;response to stimulus	chromosome;nucleus	DNA binding;protein binding	Pf00125, Pf00808	92815	ENSG00000181218.5	HIST3H2A	Systemic lupus erythematosus; Alcoholism		HDACs deacetylate histones; HATs acetylate histones; UCH proteinases; Ub-specific processing proteases; RMTs methylate histone arginines; Metalloprotease DUBs	144421		307003	597953	1.04863e+06	586186	863521	301296	744527	322642	331199	654056	178930	868555	643358	946836	523838	251331		163240		2.72138e+06	6.78575e+06	2.35987e+06	369819	8.30822e+06
O76013	Keratin, type I cuticular Ha6 OS=Homo sapiens OX=9606 GN=KRT36 PE=1 SV=1	0.41	6.09309e-07	60.3	25	12	509	8	467	52.2	4.94	758.28	12	cell death;regulation of biological process	cytoskeleton;cytosol	catalytic activity;motor activity;structural molecule activity	Pf00038, Pf01576	8689	ENSG00000126337.13	KRT36			Formation of the cornified envelope	1.07885e+06	1.66008e+06	3.90112e+07		286248	2.22136e+06	576954	1.45915e+06	765575	1.27707e+07	1.40939e+07	814870	1.3375e+06	631540	1.87778e+06		498851	4.83708e+07	1.60784e+06	1.04921e+06	1.69834e+06	3.54944e+06	1.23876e+06	7.74445e+06	2.71501e+06	302267
Q9NRJ3	C-C motif chemokine 28 OS=Homo sapiens OX=9606 GN=CCL28 PE=1 SV=1	0.446	5.47484e-06	21.808	20	2	29	2	127	14.3	10.2	53.82	2	cellular component movement;cellular homeostasis;regulation of biological process;response to stimulus	extracellular	protein binding	Pf00048	56477	ENSG00000151882.11	CCL28	Cytokine-cytokine receptor interaction; Chemokine signaling pathway; Intestinal immune network for IgA production	Chemokine signaling pathway	Chemokine receptors bind chemokines; G alpha (i) signalling events	2.18432e+06	1.88538e+06	861752	631682	224504	684924	1.47787e+06	1.07294e+06	630302	961719	2.76217e+06	776024	759737	1.2365e+06	1.65773e+06	1.77447e+06	598274	690235	195405	1.13645e+06	1.52966e+06	1.10653e+06	1.00727e+07	4.21843e+06	2.8927e+06	5.81725e+06
P01706	Immunoglobulin lambda variable 2-11 OS=Homo sapiens OX=9606 GN=IGLV2-11 PE=1 SV=2	2.444	7.12327e-06	9.402	13	2	119	1	119	12.6	7.24	139.54	2	cellular component movement;metabolic process;regulation of biological process;response to stimulus;transport	extracellular;membrane	catalytic activity	Pf07679, Pf07686	28816	ENSG00000211668.2	IGLV2-11			FCERI mediated Ca+2 mobilization; Scavenging of heme from plasma; Classical antibody-mediated complement activation; FCERI mediated MAPK activation; FCERI mediated NF-kB activation; CD22 mediated BCR regulation; Regulation of Complement cascade; Immunoregulatory interactions between a Lymphoid and a non-Lymphoid cell; Cell surface interactions at the vascular wall; FCGR activation; Regulation of …	1.37134e+07	2.92372e+07	2.93011e+07	1.0146e+07	1.72505e+07	9.2075e+06	8.63637e+06	4.44794e+06	7.57118e+06	2.61373e+06	3.35019e+06	5.76649e+06	3.91274e+06	7.01855e+06	9.04739e+06	1.83052e+07	1.0416e+07	2.62908e+07	2.90693e+07	1.33517e+07	5.59822e+06	3.72465e+06	4.11301e+06	2.13543e+06	1.94629e+06	1.61709e+06
P01031	Complement C5 OS=Homo sapiens OX=9606 GN=C5 PE=1 SV=4	2.323	2.41761e-05	50.342	7	10	67	10	1676	188.2	6.52	55.55	10	cellular component movement;defense response;metabolic process;regulation of biological process;response to stimulus	extracellular	enzyme regulator activity;protein binding	Pf00207, Pf01759, Pf01821, Pf01835, Pf07677, Pf07678, Pf07703, Pf11974	727	ENSG00000106804.7	C5	Prion diseases; Pertussis; Complement and coagulation cascades; Systemic lupus erythematosus; Herpes simplex infection; Staphylococcus aureus infection	Allograft Rejection; Spinal Cord Injury; Oxidative Damage; Complement Activation	Terminal pathway of complement; Peptide ligand-binding receptors; Regulation of Complement cascade; Activation of C3 and C5; G alpha (i) signalling events	5.59074e+06	7.31599e+06	1.35838e+07	1.23743e+07	2.58971e+07	1.30875e+07	614627	1.4144e+07	6.32258e+06	2.86305e+06	976771	6.60235e+06	1.53454e+07	1.98543e+06	1.12149e+07	2.62288e+07	9.46151e+06	1.35089e+07	7.62883e+06	7.36729e+06	5.09539e+06	2.30545e+06	968598	3.19325e+06	1.70902e+06	1.21716e+06
P00966	Argininosuccinate synthase OS=Homo sapiens OX=9606 GN=ASS1 PE=1 SV=2	2.246	5.29083e-05	27.67	6	1	17	1	412	46.5	8.02	63.1	1	metabolic process;regulation of biological process;response to stimulus	cytoplasm;cytosol;mitochondrion	catalytic activity;nucleotide binding;protein binding;RNA binding	Pf00764, Pf03054, Pf06508	445	ENSG00000130707.17	ASS1	Arginine biosynthesis; Alanine, aspartate and glutamate metabolism; Biosynthesis of amino acids; Metabolic pathways	Alanine and aspartate metabolism; Amino Acid metabolism; Urea cycle and metabolism of amino groups	Urea cycle	1.1384e+07	1.35634e+07	7.7362e+06	3.18183e+06	3.46237e+06	2.21886e+06	2.1375e+06	2.32422e+06	1.54991e+06	1.27131e+06	135985		162031	346827	110641		427244	213332	566640	298549	563464	859583	1.28426e+06	584568	935875	661446
A0A0B4J1V6	Immunoglobulin heavy variable 3-73 OS=Homo sapiens OX=9606 GN=IGHV3-73 PE=3 SV=1	2.178	0.000104514	35.654	36	3	47	3	119	12.8	9.17	87.9	3	cell organization and biogenesis;defense response;metabolic process;regulation of biological process;response to stimulus	extracellular;membrane	protein binding		28409	ENSG00000273539.3; ENSG00000211976.2	IGHV3-73				7.36604e+06	7.88666e+06	1.46508e+07	7.87539e+06	1.92835e+07	5.37137e+06	7.01163e+06	3.24786e+06	5.84123e+06	4.4883e+06	2.98807e+06	4.78328e+06	1.66277e+06	4.55348e+06	6.60075e+06	2.12899e+07	7.40295e+06	1.45234e+07	3.83901e+06	4.73217e+06	2.92272e+06	1.1136e+06	1.10007e+06	1.56641e+06	2.3385e+06	1.63493e+06
P0DTE1	Probable non-functional immunoglobulin heavy variable 3-38-3 OS=Homo sapiens OX=9606 GN=IGHV3-38-3 PE=1 SV=1	2.16	0.000125142	16.137	10	1	28	1	115	12.7	9.25	29.25	1											3.24913e+06	1.73446e+06	878539	6.20886e+06	9.98249e+06	5.44207e+06	1.30805e+06	3.24783e+06	7.16505e+06	1.95209e+06	2.45949e+06	6.62484e+06	1.1837e+06	3.44606e+06	4.85133e+06	9.42682e+06	5.51571e+06	1.64413e+06	1.50038e+06	2.81637e+06	1.73925e+06	951010	1.38248e+06	452801	1.91619e+06	996845
P20933	N(4)-(beta-N-acetylglucosaminyl)-L-asparaginase OS=Homo sapiens OX=9606 GN=AGA PE=1 SV=2	0.513	0.000143365	6.217	3	1	13	1	346	37.2	6.28	5.21	1	metabolic process;transport	endoplasmic reticulum;extracellular;organelle lumen;vacuole	catalytic activity;protein binding	Pf01112	175	ENSG00000038002.8	AGA	Lysosome; Other glycan degradation		Neutrophil degranulation	938603	1.40735e+06	3.69019e+06	1.03137e+07	3.58396e+06	3.30525e+06	6.2585e+06		582517			509950		778423	4.46541e+06	3.41468e+06	1.17433e+07	4.16305e+06	1.78647e+06	8.55466e+06	4.11213e+07	5.93649e+06	1.26902e+07	2.63122e+06	2.29916e+07	8.26123e+06
Q96FX8	p53 apoptosis effector related to PMP-22 OS=Homo sapiens OX=9606 GN=PERP PE=1 SV=1	0.514	0.000150379	47.014	9	1	169	1	193	21.4	7.03	259.95	1	cell death;cell organization and biogenesis;metabolic process;regulation of biological process;response to stimulus	Golgi;membrane;mitochondrion			64065	ENSG00000112378.11	PERP	p53 signaling pathway		Formation of the cornified envelope; TP53 regulates transcription of several additional cell death genes whose specific roles in p53-dependent apoptosis remain uncertain	1.2735e+07	1.3981e+07	1.46689e+07	1.53111e+07	185462	2.27686e+06		2.65166e+07	5.18674e+06	7.9349e+06	8.35082e+06	4.68758e+06	1.80077e+07		3.63885e+06		1.43154e+07	1.109e+07	1.3519e+07	1.17144e+07	2.6533e+07	2.59712e+07	1.72887e+07	3.06636e+07	1.91032e+07	1.67922e+07
P01859	Immunoglobulin heavy constant gamma 2 OS=Homo sapiens OX=9606 GN=IGHG2 PE=1 SV=2	2.072	0.000300589	541.614	59	18	5331	9	326	35.9	7.59	9685.56	18	cell organization and biogenesis;defense response;metabolic process;regulation of biological process;response to stimulus	extracellular;membrane	catalytic activity;protein binding	Pf07654, Pf08205	3501	ENSG00000211893.3; ENSG00000274497.2	IGHG2			FCGR activation; Regulation of actin dynamics for phagocytic cup formation; Regulation of Complement cascade; Role of phospholipids in phagocytosis; Classical antibody-mediated complement activation	1.43942e+09	1.2954e+09	2.76542e+09	1.60114e+09	1.95143e+09	3.17682e+09	8.33561e+08	1.8892e+09	1.10656e+09	2.40911e+08	2.34714e+08	1.07651e+09	1.76908e+09	7.9277e+08	3.11239e+09	1.87416e+09	1.546e+09	2.60676e+09	1.23684e+09	1.36492e+09	8.63983e+08	7.22081e+08	4.48174e+08	8.69852e+08	3.75178e+08	5.71778e+08
P02810	Salivary acidic proline-rich phosphoprotein 1/2 OS=Homo sapiens OX=9606 GN=PRH1 PE=1 SV=2	2.062	0.000333593	64.164	27	1	70	1	166	17	4.84	162.44	1		extracellular	protein binding		5555; 5554		PRH2; PRH1	Salivary secretion			6.11376e+06	4.19407e+06	452168	1.98377e+07	2.12387e+07	7.06703e+06	1.58006e+07	1.26782e+06	2.43332e+06	3.13525e+07	3.02008e+07	6.94254e+06	782377	1.19171e+07	5.81884e+06	8.63137e+06	2.14092e+07	693322	2.14882e+06	4.95638e+06	2.44906e+06	924873		2.67859e+06	2.80644e+06	8.52128e+06
P29590	Protein PML OS=Homo sapiens OX=9606 GN=PML PE=1 SV=3	2.018	0.000511792	9.943	4	3	6	3	882	97.5	6.21	6.97	3	cell death;cell differentiation;cell organization and biogenesis;cellular component movement;cellular homeostasis;defense response;metabolic process;regulation of biological process;response to stimulus;transport	cytoplasm;cytosol;endoplasmic reticulum;endosome;membrane;nucleus	DNA binding;metal ion binding;protein binding	Pf00097, Pf00643, Pf12126, Pf13639, Pf13920, Pf14634, Pf14835	5371	ENSG00000140464.19	PML	Endocytosis; Ubiquitin mediated proteolysis; Acute myeloid leukemia; Pathways in cancer; Transcriptional misregulation in cancer; Herpes simplex infection; Influenza A	miRNA Regulation of DNA Damage Response; Wnt/beta-catenin Signaling Pathway in Leukemia; TGF-beta Signaling Pathway; DNA Damage Response	Interferon gamma signaling; Regulation of TP53 Activity through Acetylation; Regulation of RUNX1 Expression and Activity; SUMOylation of DNA damage response and repair proteins; Regulation of PTEN localization	2.25935e+07	2.48531e+07	9.87506e+06	8.62256e+06	3.26314e+07	8.10724e+06	7.01468e+06	5.29964e+06	1.28854e+07	1.47482e+07	1.52327e+07	1.23114e+07	5.20678e+06	7.46044e+06	8.78839e+06	3.1649e+07	8.33989e+06	1.02046e+07	2.61234e+07	2.14627e+07	4.82147e+06	5.37994e+06	3.2337e+06	1.82191e+06	4.46999e+06	1.01516e+07
P14555	Phospholipase A2, membrane associated OS=Homo sapiens OX=9606 GN=PLA2G2A PE=1 SV=2	0.562	0.000907315	42.006	36	6	156	6	144	16.1	9.23	113.51	6	cell organization and biogenesis;defense response;metabolic process;regulation of biological process;response to stimulus;transport	endoplasmic reticulum;extracellular;membrane	catalytic activity;metal ion binding	Pf00068	5320	ENSG00000188257.10	PLA2G2A	Fat digestion and absorption; Ether lipid metabolism; Vascular smooth muscle contraction; Arachidonic acid metabolism; Linoleic acid metabolism; Pancreatic secretion; Glycerophospholipid metabolism; Ras signaling pathway; alpha-Linolenic acid metabolism; Metabolic pathways	MicroRNAs in cardiomyocyte hypertrophy; Eicosanoid Synthesis; Spinal Cord Injury; Cardiac Hypertrophic Response	Acyl chain remodelling of PI; Synthesis of PA; Acyl chain remodelling of PG; Antimicrobial peptides; Acyl chain remodelling of PS; Acyl chain remodelling of PE; Acyl chain remodelling of PC	4.24236e+06	6.62915e+06	7.04927e+06	3.38023e+06	1.25157e+07	1.69189e+06	9.52339e+06	6.14941e+06	6.3329e+06	2.27892e+06	2.42951e+06	4.70506e+06	6.10101e+06	9.02137e+06	2.08312e+06	1.44525e+07	3.63164e+06	7.12267e+06	6.33013e+06	4.24889e+06	4.28442e+06	9.30949e+06	3.00942e+07	1.03464e+07	2.77342e+07	2.84573e+07
P09871	Complement C1s subcomponent OS=Homo sapiens OX=9606 GN=C1S PE=1 SV=1	1.933	0.00117346	6.351	3	2	19	2	688	76.6	4.96	15.52	2	defense response;metabolic process;regulation of biological process;response to stimulus	extracellular	catalytic activity;metal ion binding;protein binding	Pf00084, Pf00089, Pf00431, Pf07645, Pf14670	716	ENSG00000182326.14	C1S	Pertussis; Complement and coagulation cascades; Systemic lupus erythematosus; Staphylococcus aureus infection	Oxidative Damage; Complement Activation; Complement and Coagulation Cascades	Regulation of Complement cascade; Classical antibody-mediated complement activation	1.96048e+06	2.74213e+06	4.09813e+06	3.44655e+06	5.77145e+06	3.40263e+06	2.08688e+06	3.77863e+06	2.97762e+06	638359	718937	3.29508e+06	4.02087e+06	2.25249e+06	3.90871e+06	6.94031e+06	3.36624e+06	4.39056e+06	2.92185e+06	1.89751e+06	2.87165e+06	1.18834e+06	1.17263e+06	1.41109e+06	993809	2.12483e+06
Q9NSB2	Keratin, type II cuticular Hb4 OS=Homo sapiens OX=9606 GN=KRT84 PE=2 SV=2	0.576	0.00143475	228.153	34	23	1596	13	600	64.8	7.56	2118.97	23	cell death;cell organization and biogenesis;regulation of biological process	cytoskeleton;cytosol	catalytic activity;motor activity;protein binding;structural molecule activity	Pf00038, Pf01576, Pf05557, Pf09726, Pf09728, Pf13514	3890	ENSG00000161849.3	KRT84			Formation of the cornified envelope	9.6302e+06	725245	3.87705e+06	5.31596e+06	1.4952e+06	8.74492e+06	7.97076e+06	1.67149e+06	3.98295e+06	8.26093e+06	8.84521e+06	4.73304e+06	2.29355e+06	7.19818e+06	7.9559e+06	1.37738e+06	3.56616e+06	3.62774e+06	1.24311e+06	1.07005e+07	2.50046e+06	1.21962e+07	1.42675e+07	2.15474e+07	8.18311e+06	1.18039e+06
P16989-2	Isoform 2 of Y-box-binding protein 3 OS=Homo sapiens OX=9606 GN=YBX3	0.581	0.00166595	4.997	6	2	8	1	303	31.9	9.66	2.02	2	metabolic process;regulation of biological process;response to stimulus	cytoplasm;cytosol;nucleus	DNA binding;protein binding;RNA binding	Pf00313	8531	ENSG00000060138.12	CSDA; YBX3		RalA downstream regulated genes; Apoptosis-related network due to altered Notch3 in ovarian cancer		525601	1.56814e+06	2.23048e+06	1.70595e+06	322670	1.43003e+06	1.32322e+06	530038	984457	280451	352427	335652	451560	1.18289e+06	1.88373e+06	1.16282e+06	1.90516e+06	1.67534e+06	1.88121e+06	1.26193e+06	1.11277e+06	2.07413e+06	2.44217e+06	1.48917e+06	1.44222e+06	872850
A0A075B6R9	Probable non-functional immunoglobulin kappa variable 2D-24 OS=Homo sapiens OX=9606 GN=IGKV2D-24 PE=1 SV=1	1.885	0.00185712	7.167	11	1	92	1	120	13.1	8.87	127.82	1	response to stimulus					ENSG00000241566.1					4.04085e+07	6.23477e+07	6.36175e+07	6.85672e+07	1.02924e+08	5.58274e+07	3.31901e+07	2.64915e+07	6.14888e+07	2.93926e+07	3.06304e+07	5.47336e+07	2.63531e+07	3.16632e+07	4.83216e+07	9.61625e+07	6.79783e+07	6.03831e+07	6.24223e+07	4.0573e+07	2.65272e+07	2.37141e+07	1.68517e+07	1.79972e+07	2.0954e+07
P01743	Immunoglobulin heavy variable 1-46 OS=Homo sapiens OX=9606 GN=IGHV1-46 PE=1 SV=2	1.878	0.00199469	18.396	22	2	176	1	117	12.9	8.92	457.89	2	cellular component movement;metabolic process;regulation of biological process;response to stimulus;transport	extracellular;membrane	catalytic activity		28465	ENSG00000211962.2; ENSG00000282131.1	IGHV1-46			FCERI mediated Ca+2 mobilization; Scavenging of heme from plasma; Classical antibody-mediated complement activation; FCERI mediated MAPK activation; FCERI mediated NF-kB activation; CD22 mediated BCR regulation; Regulation of Complement cascade; Immunoregulatory interactions between a Lymphoid and a non-Lymphoid cell; Cell surface interactions at the vascular wall; FCGR activation; Regulation of …	3.41491e+06	3.95051e+06	4.67677e+06	5.01508e+06	1.76075e+07	3.65133e+06	4.02816e+06	1.35026e+06	4.53049e+06	1.47029e+06	1.7332e+06	4.84948e+06	1.09578e+06	3.44728e+06	3.97143e+06	1.79027e+07	4.37113e+06	4.15589e+06	3.07364e+06	2.88946e+06	2.07201e+06	2.58473e+06	2.32573e+06	2.96025e+06	1.61816e+06	1.04594e+06
P02746	Complement C1q subcomponent subunit B OS=Homo sapiens OX=9606 GN=C1QB PE=1 SV=3	1.84	0.0028463	10.893	9	2	24	2	253	26.7	8.63	13.18	2	defense response;metabolic process;regulation of biological process;response to stimulus	extracellular;membrane	catalytic activity;protein binding	Pf00229, Pf00386	713	ENSG00000173369.15	C1QB	Chagas disease (American trypanosomiasis); Prion diseases; Pertussis; Complement and coagulation cascades; Systemic lupus erythematosus; Staphylococcus aureus infection	Allograft Rejection; Spinal Cord Injury; Microglia Pathogen Phagocytosis Pathway; Oxidative Damage; Complement Activation; Complement and Coagulation Cascades	Regulation of Complement cascade; Classical antibody-mediated complement activation	1.3449e+06	2.37407e+06	3.96047e+06	3.49035e+06	6.90762e+06	2.46767e+06		2.32703e+06	2.12748e+06			2.07867e+06	2.5923e+06	555326	2.75301e+06	6.41213e+06	3.58723e+06	4.1616e+06	1.87576e+06	1.42427e+06	1.31901e+06	441189	804696	1.09147e+06	324336	1.5922e+06
P02814	Submaxillary gland androgen-regulated protein 3B OS=Homo sapiens OX=9606 GN=SMR3B PE=1 SV=2	0.6	0.00300953	73.114	66	2	357	2	79	8.2	9.57	987.8	2		extracellular	protein binding	Pf15621	10879	ENSG00000171201.10	SMR3B				1.43937e+07	1.40996e+07	5.98776e+06	2.40955e+07	1.2507e+07	7.0036e+06	8.58181e+06	3.9094e+06	8.29006e+06	2.96112e+07	3.33784e+07	7.72273e+06	3.47261e+06	8.71486e+06	6.58399e+06	1.50702e+07	2.70095e+07	6.88478e+06	1.66281e+07	1.4598e+07	2.31087e+07	5.38998e+06	6.79692e+07	2.67287e+06	6.47026e+06	3.74526e+07
P07948	Tyrosine-protein kinase Lyn OS=Homo sapiens OX=9606 GN=LYN PE=1 SV=3	0.607	0.00359209	18.131	9	4	25	2	512	58.5	7.11	24.69	4	cell communication;cell differentiation;cell organization and biogenesis;cellular component movement;coagulation;defense response;metabolic process;regulation of biological process;response to stimulus;transport	cytoplasm;cytosol;Golgi;membrane;nucleus;vacuole	catalytic activity;nucleotide binding;protein binding;signal transducer activity	Pf00017, Pf00018, Pf00069, Pf07653, Pf07714, Pf14604	4067	ENSG00000254087.7	LYN	Viral carcinogenesis; Epstein-Barr virus infection; B cell receptor signaling pathway; NF-kappa B signaling pathway; Long-term depression; Fc epsilon RI signaling pathway; Fc gamma R-mediated phagocytosis; Epithelial cell signaling in Helicobacter pylori infection; Chemokine signaling pathway; Platelet activation	IL-5 Signaling Pathway; RANKL/RANK (Receptor activator of NFKB (ligand)) Signaling Pathway; B Cell Receptor Signaling Pathway; IL-3 Signaling Pathway; Kit receptor signaling pathway; Chemokine signaling pathway; Microglia Pathogen Phagocytosis Pathway	FCERI mediated Ca+2 mobilization; PECAM1 interactions; Dectin-2 family; Cyclin D associated events in G1; CTLA4 inhibitory signaling; FCERI mediated MAPK activation; FCERI mediated NF-kB activation; Platelet Adhesion to exposed collagen; CD209 (DC-SIGN) signaling; EPH-ephrin mediated repulsion of cells; CD22 mediated BCR regulation; EPHA-mediated growth cone collapse; EPHB-mediated forward signal…	3.02854e+06	3.25657e+06	4.0407e+06	8.63503e+06	679492	868309	1.28907e+06	2.3322e+06	1.6876e+06	1.7382e+06	1.85016e+06	1.52867e+06	2.45462e+06	2.16164e+06	788368	680857	8.05233e+06	4.04386e+06	3.84801e+06	2.92155e+06	3.05047e+06	5.98125e+06	2.18877e+06	1.52873e+06	2.25034e+06	4.63298e+06
A0A0C4DH29	Immunoglobulin heavy variable 1-3 OS=Homo sapiens OX=9606 GN=IGHV1-3 PE=3 SV=1	1.812	0.00373146	14.621	22	2	170	1	117	13	9.55	441.01	2	cell organization and biogenesis;defense response;metabolic process;regulation of biological process;response to stimulus	extracellular;membrane	protein binding		28473	ENSG00000211935.3; ENSG00000282213.1	IGHV1-3				1.88764e+06	3.3528e+06		4.98757e+06	8.16175e+06	2.86013e+06	2.90736e+06	1.63738e+06	8.56081e+06			8.6602e+06	1.38214e+06	2.55059e+06	3.48037e+06	8.27194e+06	4.87946e+06		3.07526e+06	2.04219e+06	3.94407e+06	5.12333e+06	1.56021e+06	4.55284e+06	1.06217e+06	1.29151e+06
A0A075B6H9	Immunoglobulin lambda variable 4-69 OS=Homo sapiens OX=9606 GN=IGLV4-69 PE=1 SV=1	1.81	0.00379875	4.135	8	1	43	1	119	12.8	6.51	56	1	response to stimulus	extracellular;membrane		Pf07679, Pf07686	28784	ENSG00000211637.2	IGLV4-69				1.07323e+07	1.34973e+07	1.08614e+07	1.83197e+07	3.91983e+07	3.63864e+07	2.2114e+07	8.90433e+06	4.10711e+07	1.20889e+07	9.26521e+06	3.18099e+07	7.58312e+06	4.78367e+07	3.46912e+07	4.58431e+07	1.85757e+07		2.37408e+07	2.36717e+07	7.71413e+06	1.2756e+07		6.68041e+06	6.32361e+06	1.15152e+07
Q13185	Chromobox protein homolog 3 OS=Homo sapiens OX=9606 GN=CBX3 PE=1 SV=4	1.802	0.00408363	6.923	9	1	9	1	183	20.8	5.33	9.82	1	cell organization and biogenesis;metabolic process;regulation of biological process	chromosome;membrane;nucleus	protein binding	Pf00385, Pf01393	11335; 90416	ENSG00000122565.18	CBX3; C15orf57; CCDC32		Exercise-induced Circadian Regulation	RNA Polymerase I Chain Elongation; ERCC6 (CSB) and EHMT2 (G9a) positively regulate rRNA expression; Transcriptional Regulation by E2F6	770332	815597	1.20673e+06	979775	2.03363e+06	789500	498358	304825	1.02048e+06			1.08756e+06		552184	858690	2.26284e+06	941443	1.02301e+06	598744	596465	327467	422637	590078	532782	376287	649497
P03973	Antileukoproteinase OS=Homo sapiens OX=9606 GN=SLPI PE=1 SV=2	0.613	0.00425167	129.936	63	8	1434	8	132	14.3	8.75	1356.11	8	defense response;regulation of biological process;response to stimulus;transport	extracellular;Golgi;organelle lumen	DNA binding;enzyme regulator activity;protein binding;RNA binding	Pf00095	6590	ENSG00000124107.5	SLPI			Neutrophil degranulation	8.43018e+07	2.13486e+08	1.25594e+08	1.88844e+08	2.08753e+08	9.64204e+07	2.29055e+08	1.36876e+08	1.41567e+08	1.31447e+08	1.6205e+08	1.36571e+08	1.19199e+08	2.34346e+08	8.29496e+07	2.19422e+08	2.09505e+08	1.50712e+08	2.56741e+08	8.78144e+07	2.36469e+08	2.00063e+08	3.00138e+08	2.33241e+08	1.38939e+08	3.22801e+08
P0DP01	Immunoglobulin heavy variable 1-8 OS=Homo sapiens OX=9606 GN=IGHV1-8 PE=3 SV=1	1.795	0.00434044	21.182	35	3	168	2	117	13	9.17	417.22	3	response to stimulus	extracellular;membrane			28472		IGHV1-8				834951	1.28189e+06	5.21509e+06	5.18711e+06	3.86686e+06	3.80143e+06	2.34613e+06	1.66525e+06	888747	1.57492e+06	1.64654e+06	1.05949e+06	1.59486e+06	2.60562e+06	3.39551e+06	3.74711e+06	4.7111e+06	4.54756e+06	1.9702e+06	908011	505895	862595	1.30044e+06	1.09825e+06	1.02826e+06	1.05423e+06
A0A075B6I0	Immunoglobulin lambda variable 8-61 OS=Homo sapiens OX=9606 GN=IGLV8-61 PE=3 SV=7	1.777	0.00512509	11.53	7	1	77	1	122	12.8	4.55	64.49	1	response to stimulus	extracellular;membrane			28774	ENSG00000211638.2	IGLV8-61				1.87361e+07	4.90024e+07	3.75246e+07	1.40935e+07	3.46625e+07	2.25734e+07	3.73491e+07	7.11684e+06	2.67654e+07	6.22053e+06	7.37611e+06	2.66475e+07	6.02704e+06	3.74039e+07	2.19669e+07	3.44633e+07	1.3721e+07	3.85324e+07	5.21483e+07	1.82179e+07	1.76159e+07	1.40206e+07	3.81545e+06	4.88046e+06	6.58807e+06	1.97367e+07
Q6UWP8-2	Isoform 2 of Suprabasin OS=Homo sapiens OX=9606 GN=SBSN	1.769	0.0055329	106.099	42	9	173	1	247	25.3	7.08	120.84	9					374897	ENSG00000189001.10	SBSN				731741	2.06944e+06	1.62766e+06	821250	191823	354722	1.39107e+06	2.54527e+06	328069	547921	868096	100800	2.54677e+06	1.93241e+06		577927	530278	464272	1.71658e+06	984874	1.39828e+06	511107		642301	632801	311279
Q9GZN8	UPF0687 protein C20orf27 OS=Homo sapiens OX=9606 GN=C20orf27 PE=1 SV=3	1.761	0.00594177	4.124	8	1	12	1	174	19.3	6.84	26.31	1				Pf15006	54976	ENSG00000101220.17	C20orf27				531190	842901	1.40431e+06	1.07504e+06	3.34855e+06	809823	825207		1.12401e+06			1.13496e+06	402154	849896	899806	3.7923e+06	1.35018e+06	1.54693e+06	1.06385e+06	624691			340602	353257		1.77675e+06
P12259	Coagulation factor V OS=Homo sapiens OX=9606 GN=F5 PE=1 SV=4	1.754	0.00634856	5.937	1	2	8	2	2224	251.5	6.05	6.09	2	cell organization and biogenesis;coagulation;metabolic process;response to stimulus;transport	endoplasmic reticulum;extracellular;Golgi;membrane;organelle lumen	metal ion binding;protein binding	Pf00754, Pf07732	2153	ENSG00000198734.10	F5	Complement and coagulation cascades	Blood Clotting Cascade; Complement and Coagulation Cascades	Platelet degranulation ; Post-translational protein phosphorylation; Regulation of Insulin-like Growth Factor (IGF) transport and uptake by Insulin-like Growth Factor Binding Proteins (IGFBPs); Common Pathway of Fibrin Clot Formation; Cargo concentration in the ER; COPII (Coat Protein 2) Mediated Vesicle Transport		1.35833e+06	1.53953e+06	1.44941e+06	1.24533e+06	991634	2.21458e+06	738590	1.0734e+06	849857		1.13819e+06	693794	2.372e+06	1.06153e+06	1.01184e+06	1.49394e+06	1.7117e+06	1.48681e+06	1.5548e+06	907880	653819	657216	1.18647e+06	1.70743e+06	885982
P08185	Corticosteroid-binding globulin OS=Homo sapiens OX=9606 GN=SERPINA6 PE=1 SV=1	1.746	0.00684213	14.39	6	2	19	2	405	45.1	6.04	10.42	2	metabolic process;regulation of biological process;transport	extracellular	enzyme regulator activity	Pf00079	866	ENSG00000170099.5; ENSG00000277405.2	SERPINA6				921034	1.29404e+06	1.91615e+06	2.47995e+06	4.69349e+06	1.86208e+06	533161	1.76001e+06	371474			1.06077e+06	1.82269e+06	509630	2.26489e+06	4.44844e+06	2.01128e+06	2.55773e+06	1.15469e+06	418908	679213	908299		687079	453609	1.49343e+06
Q9UJ68	Mitochondrial peptide methionine sulfoxide reductase OS=Homo sapiens OX=9606 GN=MSRA PE=1 SV=1	1.741	0.0071447	3.94	6	1	1	1	235	26.1	8.09	0	1	metabolic process;response to stimulus	cytoplasm;cytoskeleton;cytosol;membrane;mitochondrion;nucleus	catalytic activity	Pf01625	4482	ENSG00000175806.14	MSRA		Sulindac Metabolic Pathway	Protein repair	649740		1.47264e+06	682301	2.0149e+06		501596	602572		342877				346918	865396	2.3752e+06	844073	1.18518e+06	642460	526053	364103	272217	506270	609457		586148
Q8WVV4-1	Isoform 1 of Protein POF1B OS=Homo sapiens OX=9606 GN=POF1B	0.633	0.00716772	20.936	8	4	22	4	595	68.7	6.35	42.03	4	cell organization and biogenesis		protein binding		79983	ENSG00000124429.17	POF1B				407947	301557	4.42079e+07	1.35425e+06	3.05506e+07	3.57837e+07	1.92985e+06	803066	1.32963e+06	6.59012e+07	6.15893e+07	1.66382e+06	3.76033e+07	2.29559e+06	630338	2.85948e+07	1.57576e+06	4.02267e+07	367646	3.86678e+07	1.09849e+06	4.39038e+06	987895	850861	1.01812e+06	530033
Q0VD83	Apolipoprotein B receptor OS=Homo sapiens OX=9606 GN=APOBR PE=1 SV=3	1.733	0.00768556	5.512	1	1	4	1	1097	115.6	4.4	4.07	1											806338	631024	940698	688056	2.11269e+06	487731			1.1837e+06			1.21121e+06			642055	1.72187e+06	669719	795491	649398	808080	314227		565854	675795	426974
P07357	Complement component C8 alpha chain OS=Homo sapiens OX=9606 GN=C8A PE=1 SV=2	1.731	0.00784587	5.924	3	2	10	2	584	65.1	6.47	11.32	2	defense response;metabolic process;regulation of biological process;response to stimulus	extracellular;membrane	protein binding	Pf00057, Pf00090, Pf01823	731	ENSG00000157131.10	C8A	Amoebiasis; Prion diseases; Complement and coagulation cascades; Systemic lupus erythematosus	Allograft Rejection; Complement Activation	Terminal pathway of complement; Regulation of Complement cascade	1.58442e+06	2.88559e+06	3.44768e+06	2.64491e+06	2.74284e+06	2.4717e+06	1.95424e+06	2.93263e+06	1.843e+06	293119	332818	1.81043e+06	3.17178e+06	953102	2.18051e+06	2.78047e+06	3.01325e+06	3.92911e+06	2.9837e+06	1.84541e+06	2.63895e+06	1.3813e+06	421063	564449	531629	2.33352e+06
P54108	Cysteine-rich secretory protein 3 OS=Homo sapiens OX=9606 GN=CRISP3 PE=1 SV=1	0.637	0.00790892	250.118	53	12	1384	12	245	27.6	7.8	2777.86	12	defense response;response to stimulus;transport	extracellular;organelle lumen		Pf00188, Pf08562	10321		CRISP3			Neutrophil degranulation	3.56839e+08	3.99822e+08	4.26598e+08	5.07427e+08	2.3156e+08	3.71957e+08	5.30134e+08	8.52413e+08	4.74286e+08	6.97584e+08	6.76116e+08	4.83442e+08	8.34749e+08	5.72174e+08	3.42635e+08	2.19719e+08	5.07322e+08	4.49754e+08	4.10888e+08	3.61648e+08	1.01392e+09	5.32178e+08	6.21395e+08	6.05714e+08	9.09947e+08	1.00372e+09
P01871	Immunoglobulin heavy constant mu OS=Homo sapiens OX=9606 GN=IGHM PE=1 SV=4	1.73	0.00794718	509.382	67	30	4585	10	453	49.4	6.77	7680.17	30	cell organization and biogenesis;cellular component movement;defense response;metabolic process;regulation of biological process;response to stimulus	cell surface;extracellular;membrane	DNA binding;protein binding	Pf00047, Pf07654, Pf08205	3507	ENSG00000282657.3; ENSG00000211899.9	IGHM			CD22 mediated BCR regulation; Antigen activates B Cell Receptor (BCR) leading to generation of second messengers; Cell surface interactions at the vascular wall	3.15389e+09	2.72029e+09	1.40034e+09	1.11804e+09	5.20188e+09	1.86153e+09	1.09949e+09	7.06519e+08	2.6701e+09	2.54277e+09	2.67275e+09	2.62807e+09	7.13154e+08	1.10424e+09	1.75322e+09	5.09415e+09	1.23298e+09	1.41208e+09	2.86836e+09	3.12098e+09	9.85252e+08	7.91735e+08	5.61573e+08	5.73866e+08	1.1332e+09	1.25659e+09
P02747	Complement C1q subcomponent subunit C OS=Homo sapiens OX=9606 GN=C1QC PE=1 SV=3	1.715	0.00904747	38.401	25	5	96	5	245	25.8	8.41	169.61	5	defense response;metabolic process;regulation of biological process;response to stimulus	extracellular;membrane	catalytic activity;protein binding	Pf00229, Pf00386	714	ENSG00000159189.11	C1QC	Chagas disease (American trypanosomiasis); Prion diseases; Pertussis; Complement and coagulation cascades; Systemic lupus erythematosus; Staphylococcus aureus infection	Allograft Rejection; Microglia Pathogen Phagocytosis Pathway; Oxidative Damage; TYROBP Causal Network; Complement Activation; Complement and Coagulation Cascades	Regulation of Complement cascade; Classical antibody-mediated complement activation	8.50324e+06	1.31048e+07	2.33698e+07	1.56859e+07	3.45485e+07	1.64016e+07	2.98877e+06	1.54367e+07	9.91242e+06	750767	856101	1.10694e+07	1.72941e+07	2.21349e+06	1.50413e+07	3.44996e+07	1.58897e+07	2.30538e+07	1.252e+07	6.51932e+06	1.29715e+07	6.94922e+06	4.20352e+06	9.23035e+06	2.8854e+06	1.03442e+07
A0A075B6J9	Immunoglobulin lambda variable 2-18 OS=Homo sapiens OX=9606 GN=IGLV2-18 PE=3 SV=2	1.715	0.00906384	9.789	11	1	28	1	118	12.4	4.82	20.43	1	response to stimulus	extracellular;membrane		Pf07679	28814		IGLV2-18				1.45671e+06	5.87163e+06	8.46327e+06	6.03722e+06	7.72774e+06	6.8706e+06	5.74392e+06	1.98679e+06	5.60605e+06	2.58906e+06	2.37019e+06	5.37145e+06	1.48607e+06	6.74002e+06	7.1309e+06	6.13233e+06	4.07524e+06	7.09581e+06	6.21257e+06	1.93826e+06	1.74712e+06	2.06162e+06	322197	644708	384249	1.2186e+06
A0A0C4DH67	Immunoglobulin kappa variable 1-8 OS=Homo sapiens OX=9606 GN=IGKV1-8 PE=3 SV=1	1.712	0.00928998	28.003	43	3	110	2	115	12.5	9.01	297.74	3	response to stimulus	extracellular;membrane		Pf00047, Pf07679, Pf07686	28942	ENSG00000283113.2; ENSG00000240671.4	IGKV1-8				4.23414e+06	3.265e+06	4.26523e+06	1.17031e+07	1.8266e+07	9.25917e+06	3.76704e+06	3.5592e+06	6.59123e+06	3.98767e+06	4.21631e+06	6.46148e+06	3.80387e+06	4.04896e+06	1.00962e+07	1.66051e+07	1.18316e+07	4.28818e+06	3.03258e+06	4.5848e+06	787365	2.2462e+06	5.0569e+06	4.2857e+06	2.49933e+06	3.1844e+06
P16403	Histone H1.2 OS=Homo sapiens OX=9606 GN=H1-2 PE=1 SV=2	1.704	0.0100049	56.669	37	9	188	2	213	21.4	10.93	303.23	9	cell organization and biogenesis;metabolic process;regulation of biological process	chromosome;nucleus	DNA binding;protein binding;RNA binding	Pf00538	3006	ENSG00000187837.3	HIST1H1C			Formation of Senescence-Associated Heterochromatin Foci (SAHF); Activation of DNA fragmentation factor	3.16989e+06	5.66106e+06	7.06575e+06	2.47032e+06	9.59158e+06	1.62836e+06	1.76744e+06	1.57375e+06	2.59681e+06	483677		2.13581e+06		2.30638e+06	1.38111e+06	8.83026e+06	2.09948e+06	8.08791e+06	6.70711e+06	2.46297e+06			1.444e+06		1.15459e+06	1.53013e+06
P00738	Haptoglobin OS=Homo sapiens OX=9606 GN=HP PE=1 SV=1	1.7	0.0103999	512.418	65	28	2335	14	406	45.2	6.58	4708.69	28	defense response;metabolic process;regulation of biological process;response to stimulus;transport	extracellular;organelle lumen	antioxidant activity;catalytic activity;protein binding	Pf00089	3240	ENSG00000257017.8	HP			Neutrophil degranulation; Scavenging of heme from plasma	7.67678e+08	7.30918e+08	1.02486e+09	1.11017e+09	1.45387e+09	8.98495e+08	4.79326e+08	1.05496e+09	6.74777e+08	1.4463e+08	1.46232e+08	6.70914e+08	1.03098e+09	4.83104e+08	9.67521e+08	1.49099e+09	1.11017e+09	9.57833e+08	6.96145e+08	6.85845e+08	9.54745e+08	3.82292e+08	3.18455e+08	5.73844e+08	3.1664e+08	5.95285e+08
Q15782	Chitinase-3-like protein 2 OS=Homo sapiens OX=9606 GN=CHI3L2 PE=1 SV=1	0.65	0.0109413	8.076	7	2	8	2	390	43.5	7.53	3.96	2	metabolic process	cytoplasm;extracellular	catalytic activity	Pf00704	1117	ENSG00000064886.13	CHI3L2				561958	508641		635811	160869	108957		1.07248e+06	201249	323108	417410		990745		195807		682861	353280	756799	413860	804802	777138	572939	133439	760324
O43866	CD5 antigen-like OS=Homo sapiens OX=9606 GN=CD5L PE=1 SV=1	1.683	0.0120994	30.913	16	4	62	4	347	38.1	5.47	97.61	4	cell death;defense response;response to stimulus;transport	cytoplasm;extracellular;membrane	receptor activity	Pf00530, Pf15494	922	ENSG00000073754.5	CD5L				1.54475e+07	1.63122e+07	1.01849e+07	1.3015e+07	3.83033e+07	1.22088e+07	2.74392e+06	6.89372e+06	1.11597e+07	5.2716e+06	4.22597e+06	9.2692e+06	7.39026e+06	4.35392e+06	1.21013e+07	3.70695e+07	1.35572e+07	8.79113e+06	1.40008e+07	1.5882e+07	7.35635e+06	4.40177e+06	2.60354e+06	7.20333e+06	7.17349e+06	8.62598e+06
P01700	Immunoglobulin lambda variable 1-47 OS=Homo sapiens OX=9606 GN=IGLV1-47 PE=1 SV=2	1.679	0.0125635	21.182	25	2	131	2	117	12.3	5.91	126.06	2	cell organization and biogenesis;cellular component movement;defense response;metabolic process;regulation of biological process;response to stimulus;transport	extracellular;membrane	catalytic activity;protein binding	Pf07686	28822	ENSG00000211648.2	IGLV1-47			FCERI mediated Ca+2 mobilization; Scavenging of heme from plasma; Classical antibody-mediated complement activation; FCERI mediated MAPK activation; FCERI mediated NF-kB activation; CD22 mediated BCR regulation; Regulation of Complement cascade; Immunoregulatory interactions between a Lymphoid and a non-Lymphoid cell; Cell surface interactions at the vascular wall; FCGR activation; Regulation of …	4.92701e+07	1.10441e+08	1.28614e+08	7.72311e+07	1.93058e+08	8.33058e+07	1.48788e+07	4.25771e+07	9.60956e+07	3.0674e+07	3.01863e+07	9.24798e+07	4.14903e+07	9.99223e+07	7.44556e+07	1.83234e+08	8.80387e+07	1.32473e+08	1.12768e+08	5.15164e+07	4.51524e+07	4.50907e+07	5.95156e+07	4.02114e+07	3.53698e+07	4.98036e+06
P02751-1	Isoform 1 of Fibronectin OS=Homo sapiens OX=9606 GN=FN1	1.677	0.0127877	346.914	24	42	763	42	2386	262.5	5.71	1085.62	42	cell differentiation;cell organization and biogenesis;cellular component movement;defense response;metabolic process;regulation of biological process;response to stimulus;transport	extracellular;membrane;organelle lumen	enzyme regulator activity;protein binding	Pf00039, Pf00040, Pf00041	2335	ENSG00000115414.18	FN1	Amoebiasis; Pathways in cancer; AGE-RAGE signaling pathway in diabetic complications; Focal adhesion; Proteoglycans in cancer; Regulation of actin cytoskeleton; Bacterial invasion of epithelial cells; Small cell lung cancer; ECM-receptor interaction; PI3K-Akt signaling pathway	miRNA targets in ECM and membrane receptors; Focal Adhesion; Overview of nanoparticle effects; Rac1/Pak1/p38/MMP-2 pathway; TGF-beta Signaling Pathway; Simplified Interaction Map Between LOXL4 and Oxidative Stress Pathway; Association Between Physico-Chemical Features and Toxicity Associated Pathways; TGF-B Signaling in Thyroid Cells for Epithelial-Mesenchymal Transition; Focal Adhesion-PI3K-Akt-…	Post-translational protein phosphorylation; Integrin cell surface interactions; Regulation of Insulin-like Growth Factor (IGF) transport and uptake by Insulin-like Growth Factor Binding Proteins (IGFBPs); Signaling by BRAF and RAF fusions; MET activates PTK2 signaling; MAP2K and MAPK activation; Molecules associated with elastic fibres; GRB2:SOS provides linkage to MAPK signaling for Integrins ; …	3.37846e+08	8.95216e+08	4.70921e+08	3.31124e+08	5.47164e+08	4.88691e+08	1.80619e+08	4.74709e+08	4.84388e+08	7.2836e+08	7.33457e+08	5.20085e+08	4.96147e+08	1.96176e+08	4.77312e+08	5.49626e+08	3.39473e+08	5.06925e+08	9.38808e+08	3.70506e+08	1.83425e+08	2.49572e+08	2.18194e+08	1.23339e+08	2.8926e+08	3.46821e+08
P48595	Serpin B10 OS=Homo sapiens OX=9606 GN=SERPINB10 PE=1 SV=1	1.675	0.0130383	100.2	34	11	145	11	397	45.4	6.16	204.15	11	regulation of biological process;transport	cytoplasm;cytosol;membrane;nucleus	enzyme regulator activity	Pf00079	5273	ENSG00000242550.5	SERPINB10	Amoebiasis		Neutrophil degranulation	5.26416e+07	2.3425e+07	3.0021e+07	4.56806e+07	7.44496e+07	7.40992e+07	7.4036e+07	3.31525e+07	6.51879e+07	3.56875e+07	4.14219e+07	6.34853e+07	3.39078e+07	6.73834e+07	7.1229e+07	7.28007e+07	4.20748e+07	5.03582e+07	2.1876e+07	5.77344e+07	1.46777e+07	3.11211e+07	1.04252e+07	5.15876e+07	3.53639e+07	6.63849e+07
Q9BWS9	Chitinase domain-containing protein 1 OS=Homo sapiens OX=9606 GN=CHID1 PE=1 SV=1	0.659	0.0135018	12.064	6	1	11	1	393	44.9	8.63	14.09	1	defense response;metabolic process;regulation of biological process;response to stimulus;transport	endosome;extracellular;membrane;nucleus;organelle lumen;vacuole	catalytic activity;protein binding	Pf00704	66005	ENSG00000177830.17	CHID1			Platelet degranulation	429300		401333	999798		265418		767544	975422	639147		570086		154534			721196	331945	502150	350179	573013		879372		1.15799e+06	631493
P03952	Plasma kallikrein OS=Homo sapiens OX=9606 GN=KLKB1 PE=1 SV=1	1.667	0.014015	43.419	19	10	47	10	638	71.3	8.22	51.48	10	cell organization and biogenesis;coagulation;defense response;metabolic process;regulation of biological process;response to stimulus	extracellular;membrane	catalytic activity;protein binding	Pf00024, Pf00089, Pf13365, Pf14295	3818		KLKB1	Complement and coagulation cascades	Complement and Coagulation Cascades	Activation of Matrix Metalloproteinases; Intrinsic Pathway of Fibrin Clot Formation	2.24288e+06	2.36115e+06	7.96837e+06	7.07933e+06	1.06301e+07	7.78006e+06	4.11947e+06	5.29495e+06	3.2177e+06	754802	295792	2.73169e+06	5.39243e+06	3.51629e+06	7.53281e+06	8.74007e+06	7.29e+06	7.79827e+06	3.21069e+06	2.16675e+06	1.42052e+06	5.04685e+06	850765	4.73114e+06	891233	2.37642e+06
P01861	Immunoglobulin heavy constant gamma 4 OS=Homo sapiens OX=9606 GN=IGHG4 PE=1 SV=1	1.665	0.0141769	488.811	56	14	2164	8	327	35.9	7.36	4528.75	14	cell organization and biogenesis;defense response;metabolic process;regulation of biological process;response to stimulus	extracellular;membrane	catalytic activity;protein binding	Pf07654, Pf08205	3503	ENSG00000211892.3; ENSG00000277016.2	IGHG4			Regulation of Complement cascade; Classical antibody-mediated complement activation; FCGR activation; Regulation of actin dynamics for phagocytic cup formation; Interleukin-4 and 13 signaling; Role of phospholipids in phagocytosis	3.85871e+08	8.96193e+07	2.94688e+08	2.1845e+08	2.40965e+08	7.82414e+08	3.49717e+08	3.42012e+08	2.3163e+08	7.98931e+07	7.40686e+07	2.35105e+08	3.59801e+08	3.75168e+08	6.45311e+08	2.21891e+08	2.51735e+08	3.04332e+08	9.31243e+07	4.30032e+08	7.0469e+07	1.25945e+08	2.65681e+08	2.14086e+08	9.24147e+07	1.57388e+08
B3EWG6	Protein FAM25G OS=Homo sapiens OX=9606 GN=FAM25G PE=3 SV=1	1.664	0.0143279	25.453	52	3	69	3	89	9.3	6.15	101.52	3					644054; 643161; 100132929; 100133093	ENSG00000188100.8; ENSG00000276430.2; ENSG00000189090.7	FAM25C; FAM25A; FAM25B; FAM25BP; FAM25G				5.33775e+06	1.39165e+07	9.51401e+06	4.93138e+06	2.39826e+06	5.28308e+06	1.39394e+07	8.44772e+06	3.22344e+06	4.56867e+06	4.95558e+06	3.09957e+06	8.6947e+06	1.36142e+07	5.19052e+06	3.28188e+06	6.7836e+06	1.01119e+07	1.35823e+07	5.84344e+06	6.80197e+06	7.74983e+06	2.08922e+06	2.78796e+06	2.49962e+06	3.86018e+06
P08779	Keratin, type I cytoskeletal 16 OS=Homo sapiens OX=9606 GN=KRT16 PE=1 SV=4	0.662	0.0143838	1297.83	86	51	12410	30	473	51.2	5.05	21588	51	cell death;cell differentiation;cell organization and biogenesis;cell proliferation;cellular component movement;defense response;regulation of biological process;response to stimulus	cytoskeleton;cytosol;nucleus	protein binding;structural molecule activity	Pf00038, Pf07888, Pf13514	3868	ENSG00000186832.8	KRT16			Formation of the cornified envelope	5.89395e+09	2.31601e+09	2.5828e+09	2.66687e+09	1.32661e+09	4.75933e+09	5.0793e+09	2.39111e+09	2.77953e+09	2.66828e+09	2.59724e+09	2.77952e+09	2.11291e+09	5.10355e+09	4.59102e+09	1.30934e+09	2.77425e+09	2.62852e+09	2.34108e+09	6.11391e+09	3.8589e+09	5.96678e+09	1.99122e+09	7.20447e+09	3.28411e+09	3.53601e+09
P01766	Immunoglobulin heavy variable 3-13 OS=Homo sapiens OX=9606 GN=IGHV3-13 PE=1 SV=2	1.653	0.0157352	46.683	35	3	334	2	116	12.5	7.08	674.7	3	cellular component movement;metabolic process;regulation of biological process;response to stimulus;transport	extracellular;membrane	catalytic activity		28449	ENSG00000211942.3; ENSG00000282286.1	IGHV3-13			FCERI mediated Ca+2 mobilization; Scavenging of heme from plasma; Classical antibody-mediated complement activation; FCERI mediated MAPK activation; FCERI mediated NF-kB activation; CD22 mediated BCR regulation; Regulation of Complement cascade; Immunoregulatory interactions between a Lymphoid and a non-Lymphoid cell; Cell surface interactions at the vascular wall; FCGR activation; Regulation of …	1.39293e+06	4.49737e+06	4.75005e+06	6.49918e+06	1.44103e+07	6.00521e+06	5.70648e+06	4.63652e+06	5.31696e+06	5.20424e+06	4.66416e+06	5.28302e+06	4.52141e+06	5.48506e+06	5.79045e+06	1.56513e+07	6.49479e+06	5.49385e+06	4.94055e+06	1.28514e+06	4.8974e+06	2.72639e+06	3.71613e+06	2.52606e+06	2.95427e+06	3.44933e+06
P08519	Apolipoprotein(a) OS=Homo sapiens OX=9606 GN=LPA PE=1 SV=1	0.668	0.016502	12.828	25	3	19	3	4548	501	5.88	27.13	3	cell organization and biogenesis;metabolic process;regulation of biological process;transport	extracellular	catalytic activity;enzyme regulator activity;protein binding	Pf00051, Pf00089, Pf09342, Pf13365	4018		LPA			LDL remodeling	5.71813e+06	2.4601e+06	2.07228e+06	1.38065e+06	495170	1.04599e+06	271616	1.93334e+06	821845	3.74919e+06	3.13165e+06	927550	1.27375e+06	248127	1.1978e+06	564157	1.32002e+06	2.27526e+06	2.97281e+06	5.46164e+06	1.10426e+06	4.0222e+06	645436	1.15377e+06	2.38963e+06	8.25143e+06
P02753	Retinol-binding protein 4 OS=Homo sapiens OX=9606 GN=RBP4 PE=1 SV=3	1.646	0.0167432	32.079	23	4	85	4	201	23	6.07	89.7	4	metabolic process;regulation of biological process;response to stimulus;transport	cytosol;extracellular	protein binding;transporter activity	Pf00061, Pf08212	5950	ENSG00000138207.13	RBP4		Sterol Regulatory Element-Binding Proteins (SREBP) signalling; Vitamin A and Carotenoid Metabolism	Signaling by GPCR; Retinoid cycle disease events; The canonical retinoid cycle in rods (twilight vision); Retinoid metabolism and transport; Retinoid metabolism disease events	7.48399e+06	1.01462e+07	1.15518e+07	5.15566e+06	2.0837e+07	1.11805e+07	5.44394e+06	1.40092e+07	6.74551e+06	3.73907e+06	2.55178e+06	6.24539e+06	1.47029e+07	5.77786e+06	8.92091e+06	1.98418e+07	5.03117e+06	1.25481e+07	1.03991e+07	6.48144e+06	6.25091e+06	6.09532e+06	4.21257e+06	5.73428e+06	3.78733e+06	7.80154e+06
P00739	Haptoglobin-related protein OS=Homo sapiens OX=9606 GN=HPR PE=2 SV=2	1.641	0.017561	181.738	42	18	981	4	348	39	7.09	1494.87	18	metabolic process;transport	extracellular	catalytic activity;protein binding	Pf00089	3250	ENSG00000261701.6	HPR	African trypanosomiasis		Scavenging of heme from plasma	1.19153e+07	5.95457e+06	1.08752e+07	2.11143e+07	2.75992e+07	1.7751e+07	3.33961e+07	1.43387e+07	9.05296e+06	2.62427e+06	2.82419e+06	9.68303e+06	1.45985e+07	3.23325e+07	1.53853e+07	2.46639e+07	2.01526e+07	1.00857e+07	5.89765e+06	1.10635e+07	4.9258e+06	5.09491e+06	7.15939e+06	7.14821e+06	4.64233e+06	8.25277e+06
P01042-2	Isoform LMW of Kininogen-1 OS=Homo sapiens OX=9606 GN=KNG1	1.633	0.0188107	117.663	38	16	516	16	427	47.9	6.65	657.06	16	cellular homeostasis;defense response;metabolic process;regulation of biological process;response to stimulus;transport	extracellular;membrane;organelle lumen	enzyme regulator activity;metal ion binding;protein binding	Pf00031	3827	ENSG00000113889.11	KNG1		ACE Inhibitor Pathway; Complement and Coagulation Cascades		3.81299e+07	7.79083e+07	9.05299e+07	7.97234e+07	1.5978e+08	1.21325e+08	1.68447e+07	1.20203e+08	5.28038e+07	1.35101e+07	1.8248e+07	5.94553e+07	1.29031e+08	1.57352e+07	1.46464e+08	1.90289e+08	7.64833e+07	6.90782e+07	6.66415e+07	3.64106e+07	6.76491e+07	4.74637e+07	1.50026e+07	3.21602e+07	2.75914e+07	4.42273e+07
P62269	40S ribosomal protein S18 OS=Homo sapiens OX=9606 GN=RPS18 PE=1 SV=3	0.675	0.0190426	5.77	5	1	30	1	152	17.7	10.99	11.93	1	cell organization and biogenesis;metabolic process;transport	cytoplasm;cytosol;membrane;nucleus;ribosome	protein binding;RNA binding;structural molecule activity	Pf00416	6222	ENSG00000223367.6; ENSG00000096150.9; ENSG00000235650.6; ENSG00000226225.6; ENSG00000231500.6	RPS18	Ribosome	Cytoplasmic Ribosomal Proteins	Peptide chain elongation; Eukaryotic Translation Termination; Viral mRNA Translation; Formation of the ternary complex, and subsequently, the 43S complex; L13a-mediated translational silencing of Ceruloplasmin expression; Selenocysteine synthesis; Nonsense Mediated Decay (NMD) independent of the Exon Junction Complex (EJC); Nonsense Mediated Decay (NMD) enhanced by the Exon Junction Complex (EJC)…	1.44403e+06	3.65618e+06	3.47914e+06	1.90411e+06	234652	610542	681091	1.33468e+06	703304	330661	697800	715175	1.42634e+06	458424	822472		2.4622e+06	3.16572e+06	3.20142e+06	1.66582e+06	2.45025e+06	3.05337e+06	1.39534e+06	1.90688e+06	1.47044e+06	2.17761e+06
O95197-3	Isoform 3 of Reticulon-3 OS=Homo sapiens OX=9606 GN=RTN3	0.676	0.0193414	30.896	11	2	120	2	236	25.6	8.51	233.05	2	cell death;cell organization and biogenesis;transport	endoplasmic reticulum;membrane	protein binding	Pf02453	10313	ENSG00000133318.13	RTN3				4.67566e+06	3.82045e+06	9.80344e+06	7.98349e+06	1.09511e+07	3.36057e+06	2.38691e+06	5.14763e+06	4.63982e+06	2.42323e+06	1.68622e+06	4.76363e+06	3.83983e+06	1.78865e+06	2.55623e+06	1.09944e+07	8.82056e+06	9.82966e+06	4.49333e+06	5.36528e+06	1.07716e+07	8.69385e+06	9.5927e+06	1.35273e+07	7.21399e+06	1.57867e+07
Q9C075	Keratin, type I cytoskeletal 23 OS=Homo sapiens OX=9606 GN=KRT23 PE=1 SV=2	0.677	0.0199279	55.927	14	7	992	4	422	48.1	6.54	1286.81	7	cell death	cytosol	structural molecule activity	Pf00038	25984	ENSG00000108244.16; ENSG00000263309.6	KRT23			Formation of the cornified envelope	7.12125e+06	1.76504e+06	4.29199e+06	4.06322e+06	3.44045e+06	4.80747e+06	3.23604e+06	2.65287e+06	2.16337e+06	3.85094e+06	4.16887e+06	2.56154e+06	3.2742e+06	2.23819e+06	5.05009e+06	3.49209e+06	5.10836e+06	4.66482e+06	531099	7.64372e+06	2.58237e+06	1.13967e+07	669664	9.41268e+06	5.36674e+06	2.50914e+06
P05546	Heparin cofactor 2 OS=Homo sapiens OX=9606 GN=SERPIND1 PE=1 SV=3	1.625	0.0202107	33.392	15	8	72	8	499	57	6.9	76.47	8	coagulation;metabolic process;regulation of biological process;response to stimulus	extracellular;organelle lumen	enzyme regulator activity	Pf00079	3053	ENSG00000099937.10	SERPIND1	Complement and coagulation cascades	Complement and Coagulation Cascades	Post-translational protein phosphorylation; Regulation of Insulin-like Growth Factor (IGF) transport and uptake by Insulin-like Growth Factor Binding Proteins (IGFBPs); Common Pathway of Fibrin Clot Formation; Intrinsic Pathway of Fibrin Clot Formation	3.7655e+06	5.78194e+06	8.81085e+06	7.07786e+06	1.90282e+07	8.259e+06	2.63449e+06	5.67358e+06	3.73367e+06	750798	978028	3.20586e+06	6.85687e+06	3.21177e+06	8.95277e+06	1.80829e+07	6.48513e+06	9.72576e+06	6.53259e+06	3.90583e+06	5.62922e+06	3.49575e+06	4.02884e+06	1.72745e+06	1.72942e+06	6.08305e+06
P01709	Immunoglobulin lambda variable 2-8 OS=Homo sapiens OX=9606 GN=IGLV2-8 PE=1 SV=2	1.624	0.0204452	9.005	14	2	129	1	118	12.4	5.91	184.95	2	cellular component movement;metabolic process;regulation of biological process;response to stimulus;transport	extracellular;membrane	catalytic activity		28817	ENSG00000278196.3	IGLV2-8			FCERI mediated Ca+2 mobilization; Scavenging of heme from plasma; Classical antibody-mediated complement activation; FCERI mediated MAPK activation; FCERI mediated NF-kB activation; CD22 mediated BCR regulation; Regulation of Complement cascade; Immunoregulatory interactions between a Lymphoid and a non-Lymphoid cell; Cell surface interactions at the vascular wall; FCGR activation; Regulation of …	1.02728e+07	1.29183e+07	1.81665e+07	2.98241e+07	5.23558e+07	2.38913e+07	1.36052e+07	1.04384e+07	2.81569e+07	9.08045e+06	1.0096e+07	2.49031e+07	1.19826e+07	1.14422e+07	2.25359e+07	4.76446e+07	3.33338e+07	1.9314e+07	1.41459e+07	1.19283e+07	1.36829e+07	6.14486e+06	7.94918e+06	8.25643e+06	5.29898e+06	1.10884e+07
Q01629	Interferon-induced transmembrane protein 2 OS=Homo sapiens OX=9606 GN=IFITM2 PE=1 SV=2	1.62	0.0211325	14.1	12	1	15	1	132	14.6	7.42	14.92	1	defense response;regulation of biological process;response to stimulus	membrane		Pf04505	10581	ENSG00000185201.16	IFITM2			Interferon alpha/beta signaling		1.03609e+06	1.49317e+06	1.50688e+06	3.65242e+06	892024	661095	723672	1.48288e+06			1.50352e+06			795622	3.49706e+06	1.92181e+06	2.02202e+06	1.16239e+06	1.06693e+06	911498	398323		949385		1.6951e+06
Q14376	UDP-glucose 4-epimerase OS=Homo sapiens OX=9606 GN=GALE PE=1 SV=2	0.682	0.0219975	3.54	3	1	10	1	348	38.3	6.73	5.49	1	metabolic process	cytosol	catalytic activity;protein binding	Pf00106, Pf01073, Pf01370, Pf02719, Pf04321, Pf05368, Pf07993, Pf08659, Pf13460, Pf13950	2582	ENSG00000117308.14	GALE	Galactose metabolism; Amino sugar and nucleotide sugar metabolism; Metabolic pathways		Defective GALE can cause Epimerase-deficiency galactosemia (EDG); Galactose catabolism	718622		820600	848909	981995	1.10694e+06	997109	1.62681e+06		1.16462e+06		899697	1.58315e+06	1.10695e+06	1.01146e+06	1.09097e+06				497100	1.64048e+06	1.67735e+06	1.51401e+06	1.74893e+06	2.2343e+06
O15085	Rho guanine nucleotide exchange factor 11 OS=Homo sapiens OX=9606 GN=ARHGEF11 PE=1 SV=1	0.686	0.0238606	4.838	1	2	13	2	1522	167.6	5.5	16.25	2	cell organization and biogenesis;cellular component movement;regulation of biological process;response to stimulus	cytoplasm;cytosol;membrane	enzyme regulator activity;protein binding	Pf00595, Pf00615, Pf00621, Pf09128, Pf13180	9826	ENSG00000132694.18	ARHGEF11	Vascular smooth muscle contraction; Pathways in cancer		G alpha (12/13) signalling events; NRAGE signals death through JNK; Sema4D induced cell migration and growth-cone collapse; Rho GTPase cycle; Signalling by NGF	772206	450298	956873	1.09382e+06	628046	1.43126e+06	1.36049e+06	404201	1.04158e+06	658534	656621	800556	263200	1.18804e+06	1.541e+06	672277	972336	905087		939711	874085	1.82046e+06	1.40357e+06	1.62813e+06	1.00402e+06	912385
A0A0C4DH36	Probable non-functional immunoglobulin heavy variable 3-38 OS=Homo sapiens OX=9606 GN=IGHV3-38 PE=1 SV=1	1.602	0.0245627	17.631	19	2	112	2	116	12.8	9.25	193.8	2	cell organization and biogenesis;defense response;metabolic process;regulation of biological process;response to stimulus		protein binding			ENSG00000282425.1; ENSG00000211958.2					6.43235e+06	1.80178e+07	9.67493e+06	9.32243e+06	1.35405e+07	1.56305e+07	7.15322e+06	1.10386e+07	7.75052e+06	5.04392e+06	3.13898e+06	1.13339e+07	1.05125e+07	7.39771e+06	1.32608e+07	1.4147e+07	9.50091e+06	8.79387e+06	1.87557e+07	8.3676e+06	3.48244e+06	3.38451e+06	1.73147e+06	4.04519e+06	5.04878e+06	4.78221e+06
P15309	Prostatic acid phosphatase OS=Homo sapiens OX=9606 GN=ACP3 PE=1 SV=3	0.688	0.0248158	10.571	4	1	11	1	386	44.5	6.24	12.65	1	cell organization and biogenesis;metabolic process;regulation of biological process;transport	extracellular;membrane;nucleus;vacuole	catalytic activity;protein binding	Pf00328	55	ENSG00000014257.15	ACPP			Neutrophil degranulation	756431	680697	795932	1.05364e+06	1.00461e+06	618275	277449	715438	592425	662312	439112	723883	776061	324415	665212	968113	1.09091e+06	922366	833021	902368	1.17021e+06	1.55991e+06	807301	1.0667e+06	1.36509e+06	1.2209e+06
Q9NZF1	Placenta-specific gene 8 protein OS=Homo sapiens OX=9606 GN=PLAC8 PE=2 SV=1	1.601	0.0249282	47.273	23	1	69	1	115	12.5	7.59	162.3	1	cell differentiation;defense response;regulation of biological process;response to stimulus;transport	extracellular;organelle lumen		Pf04749	51316	ENSG00000145287.10	PLAC8		Gastric cancer network 2; Differentiation of white and brown adipocyte	Neutrophil degranulation	4.00971e+06	2.36031e+06	8.00327e+06	9.83736e+06	2.13268e+07	5.22136e+06	5.30553e+06	3.2026e+06	7.73074e+06	971237	750103	6.84902e+06	2.58671e+06	4.68207e+06	4.33554e+06	2.10967e+07	9.60079e+06	8.49406e+06	3.39452e+06	3.34796e+06	2.14584e+06	2.17618e+06	1.23532e+06	7.94441e+06	2.78341e+06	4.36047e+06
P04211	Immunoglobulin lambda variable 7-43 OS=Homo sapiens OX=9606 GN=IGLV7-43 PE=3 SV=2	1.599	0.025198	6.412	15	2	43	1	117	12.4	7.03	65.79	2	cellular component movement;metabolic process;regulation of biological process;response to stimulus;transport	extracellular;membrane	catalytic activity	Pf07679, Pf07686	28776	ENSG00000211652.2; ENSG00000278293.2	IGLV7-43			FCERI mediated Ca+2 mobilization; Scavenging of heme from plasma; Classical antibody-mediated complement activation; FCERI mediated MAPK activation; FCERI mediated NF-kB activation; CD22 mediated BCR regulation; Regulation of Complement cascade; Immunoregulatory interactions between a Lymphoid and a non-Lymphoid cell; Cell surface interactions at the vascular wall; FCGR activation; Regulation of …	1.74027e+06	2.83114e+06	2.89014e+06	1.73852e+06	3.10794e+06	2.90245e+06	882639	543886	1.81942e+06		972340	1.46313e+06	837537	1.14357e+06	2.38859e+06	2.943e+06	1.62873e+06	3.71041e+06	2.77627e+06	1.32314e+06	888660		709315	829068		1.94835e+06
P09228	Cystatin-SA OS=Homo sapiens OX=9606 GN=CST2 PE=1 SV=1	0.69	0.0256678	617.116	70	16	4204	12	141	16.4	4.93	9105.97	16	regulation of biological process;response to stimulus	extracellular	enzyme regulator activity;protein binding	Pf00031	1470	ENSG00000170369.3	CST2	Salivary secretion			7.8621e+08	1.48682e+08	1.2633e+08	2.29814e+08	3.59798e+08	6.80884e+08	2.53269e+08	1.01447e+09	8.01308e+08	1.98335e+09	1.85928e+09	7.68432e+08	9.93642e+08	2.44957e+08	7.11465e+08	3.56873e+08	2.23658e+08	1.30781e+08	1.58238e+08	8.17494e+08	5.49282e+08	2.85217e+08	4.58934e+09	1.60623e+08	8.42426e+08	1.6926e+09
P19827	Inter-alpha-trypsin inhibitor heavy chain H1 OS=Homo sapiens OX=9606 GN=ITIH1 PE=1 SV=3	1.591	0.0270957	66.648	11	8	187	8	911	101.3	6.79	168.71	8	metabolic process;regulation of biological process	extracellular	enzyme regulator activity;metal ion binding	Pf00092, Pf06668, Pf08487, Pf10138, Pf11775, Pf13519, Pf13768	3697	ENSG00000055957.10	ITIH1				9.7121e+06	1.72229e+07	3.13036e+07	2.43812e+07	6.13291e+07	3.08774e+07	9.20385e+06	3.0033e+07	1.0832e+07	2.95396e+06	3.19712e+06	1.12314e+07	2.87721e+07	1.01723e+07	3.33405e+07	6.51664e+07	2.33172e+07	3.20557e+07	1.61941e+07	1.43017e+07	1.33181e+07	1.4099e+07	7.28769e+06	1.15073e+07	7.38473e+06	1.72646e+07
P27169	Serum paraoxonase/arylesterase 1 OS=Homo sapiens OX=9606 GN=PON1 PE=1 SV=3	1.576	0.0307538	28.743	22	5	36	5	355	39.7	5.22	40.78	5	metabolic process;regulation of biological process;response to stimulus	extracellular	antioxidant activity;catalytic activity;metal ion binding;protein binding	Pf01731, Pf03088, Pf08450	5444	ENSG00000005421.8	PON1	Metabolic pathways	Phase I biotransformations, non P450	Synthesis of 5-eicosatetraenoic acids	3.9226e+06	3.81236e+06	3.85148e+06	6.16701e+06	1.50986e+07	7.54587e+06	1.14838e+06	7.10291e+06	2.65792e+06	747962	1.26088e+06	3.31702e+06	7.37904e+06	996167	6.83986e+06	1.49618e+07	5.30371e+06	4.73445e+06	3.71306e+06	3.86905e+06	1.85466e+06	2.85091e+06	2.38309e+06	1.97295e+06	1.85665e+06	3.93893e+06
P00748	Coagulation factor XII OS=Homo sapiens OX=9606 GN=F12 PE=1 SV=3	1.575	0.0310589	17.335	4	2	16	2	615	67.7	7.74	7.52	2	coagulation;defense response;metabolic process;regulation of biological process;response to stimulus;transport	extracellular;membrane	catalytic activity;metal ion binding;protein binding;transporter activity	Pf00083, Pf03092, Pf13347	2161	ENSG00000131187.9	F12	Complement and coagulation cascades	Blood Clotting Cascade; Complement and Coagulation Cascades	Intrinsic Pathway of Fibrin Clot Formation	4.59214e+06	7.57554e+06	8.34301e+06	6.25647e+06	7.67934e+06	4.39399e+06	6.57779e+06	5.39454e+06	5.00881e+06	2.33655e+06	2.16307e+06	4.77434e+06	5.35061e+06	6.28431e+06	4.67126e+06	9.16825e+06	6.43815e+06	8.29411e+06	7.16354e+06	4.90625e+06	4.1256e+06	2.56954e+06	2.44293e+06	2.65683e+06	2.32768e+06	6.71563e+06
Q01546	Keratin, type II cytoskeletal 2 oral OS=Homo sapiens OX=9606 GN=KRT76 PE=1 SV=2	0.702	0.0323608	1088.04	77	59	10770	35	638	65.8	8.12	16478.8	59	cell death;cell organization and biogenesis	cytosol;nucleus	structural molecule activity	Pf00038, Pf11559	51350	ENSG00000185069.2	KRT76			Formation of the cornified envelope	5.38494e+09	3.79969e+09	1.97877e+09	3.66263e+09	3.36069e+09	5.54516e+09	7.85227e+09	4.46272e+09	3.16149e+09	2.58547e+09	2.75778e+09	3.17293e+09	4.52716e+09	7.52926e+09	5.72786e+09	3.45178e+09	3.74315e+09	2.12584e+09	3.82116e+09	5.17901e+09	7.09737e+09	8.80162e+09	1.82407e+09	1.04895e+10	2.70706e+09	2.73489e+09
P0DOX5	Immunoglobulin gamma-1 heavy chain OS=Homo sapiens OX=9606 PE=1 SV=2	1.559	0.0353777	746.879	56	22	6751	12	449	49.3	8.72	12960.4	22											4.06004e+09	4.3506e+09	8.54108e+09	4.86937e+09	9.09245e+09	9.57036e+09	3.01977e+09	7.12359e+09	3.96803e+09	1.67681e+09	1.64413e+09	3.93289e+09	6.67881e+09	2.99629e+09	9.34434e+09	8.76488e+09	4.49336e+09	8.41011e+09	4.18983e+09	4.07169e+09	4.12022e+09	2.88285e+09	3.80238e+09	3.41653e+09	1.82738e+09	2.64262e+09
Q96S97	Myeloid-associated differentiation marker OS=Homo sapiens OX=9606 GN=MYADM PE=1 SV=2	1.555	0.0367329	20.356	13	2	9	2	322	35.3	8.15	24.93	2	cell organization and biogenesis;regulation of biological process	cytoskeleton;membrane		Pf01284	91663	ENSG00000179820.15	MYADM				1.02764e+06	1.5968e+06	1.74688e+06	1.77301e+06	3.03287e+06	863507	824658	920789	1.68915e+06	428596	429381	2.03341e+06	723798	973388	1.23602e+06	2.79459e+06	1.50024e+06	1.90525e+06	1.78217e+06	1.11038e+06	756568	183157		1.33874e+06	208829	1.41972e+06
P29373	Cellular retinoic acid-binding protein 2 OS=Homo sapiens OX=9606 GN=CRABP2 PE=1 SV=2	1.553	0.0372845	83.644	54	8	397	8	138	15.7	5.4	494.94	8	metabolic process;regulation of biological process;response to stimulus;transport	cytoplasm;cytosol;endoplasmic reticulum;nucleus	protein binding;transporter activity	Pf00061, Pf14651	1382	ENSG00000143320.8	CRABP2		Vitamin A and Carotenoid Metabolism	Signaling by Retinoic Acid	5.71919e+07	5.10027e+07	1.39259e+08	7.72419e+07	3.11895e+07	5.84272e+07	3.99968e+07	5.58012e+07	5.52227e+07	4.92379e+07	4.90061e+07	5.49881e+07	5.82088e+07	4.16077e+07	5.79534e+07	2.96868e+07	7.69606e+07	1.41695e+08	5.26702e+07	6.03461e+07	3.22157e+07	4.3535e+07	1.29107e+07	3.32634e+07	3.59727e+07	1.38792e+07
P13929	Beta-enolase OS=Homo sapiens OX=9606 GN=ENO3 PE=1 SV=5	0.711	0.038872	84.888	20	6	203	4	434	47	7.71	479.39	6	metabolic process	cytoplasm;cytosol;membrane	catalytic activity;metal ion binding	Pf00113, Pf03952, Pf13378	2027	ENSG00000108515.17	ENO3	HIF-1 signaling pathway; Carbon metabolism; Glycolysis / Gluconeogenesis; RNA degradation; Biosynthesis of amino acids; Metabolic pathways	Glycolysis and Gluconeogenesis	Gluconeogenesis; Glycolysis	2.07424e+06	2.37734e+06	3.53584e+06	1.90335e+06	7.70342e+06	5.24251e+06	3.37538e+06	6.05075e+06	5.54789e+06	1.39918e+06	2.45496e+06	5.36595e+06	6.4009e+06	4.06692e+06	5.36257e+06	7.58638e+06	2.67958e+06	2.95502e+06	2.73759e+06	2.59292e+06	5.0243e+06	4.03633e+06	369248	4.11646e+06	3.86023e+06	6.97199e+06
P10643	Complement component C7 OS=Homo sapiens OX=9606 GN=C7 PE=1 SV=2	1.547	0.0393301	20.191	9	6	17	6	843	93.5	6.48	6	6	cellular homeostasis;defense response;metabolic process;regulation of biological process;response to stimulus	extracellular	protein binding	Pf00084, Pf01823	730	ENSG00000112936.18	C7	Prion diseases; Complement and coagulation cascades; Systemic lupus erythematosus	Allograft Rejection; Complement Activation; Complement and Coagulation Cascades	Terminal pathway of complement; Regulation of Complement cascade	3.80497e+06	4.48275e+06	7.38998e+06	5.97924e+06	1.19406e+07	1.16471e+07	4.42878e+06	1.00004e+07	7.13234e+06	1.97248e+06	1.70457e+06	7.76385e+06	1.02538e+07	3.87698e+06	1.02695e+07	1.1459e+07	6.72844e+06	8.93055e+06	4.23262e+06	4.30107e+06	1.1134e+07	4.63683e+06	2.89848e+06	4.80183e+06	4.00965e+06	7.34127e+06
Q15847	Adipogenesis regulatory factor OS=Homo sapiens OX=9606 GN=ADIRF PE=1 SV=1	0.715	0.0416494	5.935	18	1	3	1	76	7.9	5.31	3.93	1	cell differentiation;metabolic process;regulation of biological process;response to stimulus	cytosol;nucleus			10974	ENSG00000148671.13	ADIRF; C10orf116			Transcriptional regulation of white adipocyte differentiation		949671	1.29656e+06		558960			1.49318e+06	389866	427263	566921		1.30519e+06			283668		981483	1.04747e+06	665952	2.02312e+06	1.84246e+06		1.0704e+06	1.63992e+06
P04083	Annexin A1 OS=Homo sapiens OX=9606 GN=ANXA1 PE=1 SV=2	0.716	0.0425703	696.955	77	33	4375	33	346	38.7	7.02	9676.57	33	cell differentiation;cell organization and biogenesis;cellular component movement;defense response;metabolic process;regulation of biological process;response to stimulus;transport	cell surface;cytoplasm;cytoskeleton;cytosol;endosome;extracellular;membrane;nucleus;vacuole	catalytic activity;DNA binding;enzyme regulator activity;metal ion binding;protein binding;RNA binding;structural molecule activity	Pf00191	301	ENSG00000135046.13	ANXA1		Integrated Breast Cancer Pathway; Spinal Cord Injury; VEGFA-VEGFR2 Signaling Pathway; Prostaglandin Synthesis and Regulation	Gastrin-CREB signalling pathway via PKC and MAPK; G alpha (i) signalling events; Smooth Muscle Contraction; Interleukin-4 and 13 signaling; Formyl peptide receptors bind formyl peptides and many other ligands	2.84205e+09	2.35544e+09	2.83208e+09	2.77028e+09	2.09925e+09	2.02648e+09	2.11454e+09	2.633e+09	2.25488e+09	2.02638e+09	1.98617e+09	2.26672e+09	2.64189e+09	2.11008e+09	2.00455e+09	2.08077e+09	2.93819e+09	2.82837e+09	2.42525e+09	2.90122e+09	3.39376e+09	4.33302e+09	5.50841e+09	3.40576e+09	3.3125e+09	4.37253e+09
Q96L46	Calpain small subunit 2 OS=Homo sapiens OX=9606 GN=CAPNS2 PE=1 SV=2	0.717	0.0428707	10.198	11	3	99	1	248	27.6	5.73	95.72	3	cell organization and biogenesis	cytoplasm;cytosol;membrane	metal ion binding	Pf13833	84290	ENSG00000256812.1	CAPNS2			Degradation of the extracellular matrix; Deregulated CDK5 triggers multiple neurodegenerative pathways in Alzheimer's disease models	1.07618e+06	298705	1.61115e+06	1.57358e+06	581365	782093	518237	1.83269e+06	1.37701e+06	842699	982749	1.09883e+06	1.78946e+06		717769		1.53452e+06	1.56689e+06	663761	1.10619e+06	2.02969e+06	2.2145e+06		1.84329e+06	1.68874e+06
P62910	60S ribosomal protein L32 OS=Homo sapiens OX=9606 GN=RPL32 PE=1 SV=2	0.717	0.043041	12.439	17	2	16	2	135	15.9	11.33	32.12	2	cell organization and biogenesis;metabolic process;response to stimulus;transport	cytosol;membrane;ribosome	RNA binding;structural molecule activity	Pf01655	6161	ENSG00000144713.12	RPL32	Ribosome	Cytoplasmic Ribosomal Proteins	Peptide chain elongation; Eukaryotic Translation Termination; Viral mRNA Translation; L13a-mediated translational silencing of Ceruloplasmin expression; Nonsense Mediated Decay (NMD) independent of the Exon Junction Complex (EJC); Selenocysteine synthesis; Nonsense Mediated Decay (NMD) enhanced by the Exon Junction Complex (EJC); GTP hydrolysis and joining of the 60S ribosomal subunit; Major path…	1.3133e+06	1.67326e+06	1.92932e+06	836560	1.61686e+06	1.70482e+06	1.77896e+06	1.22769e+06	1.51425e+06	1.54908e+06	1.60534e+06	2.06767e+06	1.20169e+06	1.78793e+06	912233	1.99395e+06	2.20047e+06	1.61903e+06	2.2621e+06	1.1196e+06	1.26582e+06	2.93552e+06	4.51941e+06	2.83944e+06	2.81691e+06	3.33031e+06
A0M8Q6	Immunoglobulin lambda constant 7 OS=Homo sapiens OX=9606 GN=IGLC7 PE=1 SV=3	1.529	0.0455712	157.703	56	5	1866	2	106	11.2	8.29	4371.11	5	cell organization and biogenesis;cellular component movement;defense response;metabolic process;regulation of biological process;response to stimulus;transport	extracellular;membrane	catalytic activity;protein binding	Pf07654, Pf08205, Pf13927	28834		IGLC7			FCERI mediated Ca+2 mobilization; Scavenging of heme from plasma; Classical antibody-mediated complement activation; FCERI mediated MAPK activation; FCERI mediated NF-kB activation; CD22 mediated BCR regulation; Regulation of Complement cascade; Immunoregulatory interactions between a Lymphoid and a non-Lymphoid cell; Cell surface interactions at the vascular wall; FCGR activation; Regulation of …	1.17902e+07	1.84572e+07	1.25339e+07	6.05704e+06	1.04439e+07	2.34108e+07	3.17816e+07	1.56901e+07	1.63524e+07	6.32645e+06	1.15706e+07	1.31928e+07	1.20691e+07	3.10082e+07	1.94217e+07	1.58599e+07	6.97232e+06	6.99132e+06	2.97403e+07	5.18109e+06	9.04265e+06	4.44181e+06	1.24978e+07	6.59695e+06	7.32047e+06	6.25828e+06
P17213	Bactericidal permeability-increasing protein OS=Homo sapiens OX=9606 GN=BPI PE=1 SV=4	1.529	0.0457124	312.311	46	15	932	15	487	53.9	9.38	1450.41	15	defense response;regulation of biological process;response to stimulus;transport	cytoplasm;extracellular;membrane;organelle lumen		Pf01273, Pf02886	671	ENSG00000101425.12	BPI			Antimicrobial peptides; Neutrophil degranulation; Toll Like Receptor 4 (TLR4) Cascade	1.821e+08	1.38839e+08	1.83677e+08	2.94019e+08	4.14822e+08	2.17894e+08	1.23829e+08	1.9587e+08	2.24021e+08	6.17546e+07	6.49766e+07	2.22057e+08	1.84471e+08	1.3723e+08	2.28914e+08	4.1562e+08	2.68885e+08	1.71505e+08	1.57726e+08	1.81966e+08	1.40109e+08	7.63157e+07	1.3957e+08	4.98911e+07	4.99777e+07	2.06466e+08
P48163	NADP-dependent malic enzyme OS=Homo sapiens OX=9606 GN=ME1 PE=1 SV=1	0.725	0.0492624	6.783	3	2	23	2	572	64.1	6.13	0	2	cell organization and biogenesis;metabolic process;regulation of biological process;response to stimulus	cytoplasm;cytosol;mitochondrion	catalytic activity;metal ion binding;nucleotide binding	Pf00390, Pf03949	4199	ENSG00000065833.8	ME1	Carbon metabolism; PPAR signaling pathway; Pyruvate metabolism; Metabolic pathways	NRF2 pathway; PPAR signaling pathway	PPARA activates gene expression	4.24336e+06	3.38916e+06	3.02291e+06	5.16808e+06	3.06848e+06	2.81652e+06	2.00148e+06	5.04712e+06	2.80373e+06	1.77217e+06	2.34824e+06	3.90736e+06	4.87692e+06	1.71156e+06	2.15781e+06	1.61939e+06	5.69351e+06	3.1042e+06	3.9334e+06	4.09805e+06	1.62403e+06	5.01406e+06	5.02241e+06	5.81643e+06	5.81803e+06	4.64149e+06
P29350	Tyrosine-protein phosphatase non-receptor type 6 OS=Homo sapiens OX=9606 GN=PTPN6 PE=1 SV=1	1.518	0.0497826	55.975	19	10	118	10	595	67.5	7.78	166.59	10	cell death;cell differentiation;cell proliferation;cellular component movement;defense response;metabolic process;regulation of biological process;response to stimulus;transport	cytoplasm;cytosol;extracellular;membrane;nucleus;organelle lumen	catalytic activity;protein binding;receptor activity;signal transducer activity	Pf00017, Pf00102, Pf00782, Pf14566	5777	ENSG00000111679.16	PTPN6	T cell receptor signaling pathway; B cell receptor signaling pathway; Leishmaniasis; Natural killer cell mediated cytotoxicity; Jak-STAT signaling pathway; Proteoglycans in cancer; Adherens junction	Regulation of toll-like receptor signaling pathway; Prolactin Signaling Pathway; B Cell Receptor Signaling Pathway; T-Cell Receptor and Co-stimulatory Signaling; IL-3 Signaling Pathway; Kit receptor signaling pathway; T-Cell antigen Receptor (TCR) pathway during Staphylococcus aureus infection; VEGFA-VEGFR2 Signaling Pathway; Microglia Pathogen Phagocytosis Pathway; IL-4 Signaling Pathway; Interf…	PD-1 signaling; PECAM1 interactions; Signal regulatory protein family interactions; Interleukin receptor SHC signaling; Platelet sensitization by LDL; Regulation of IFNA signaling; CD22 mediated BCR regulation; Neutrophil degranulation; GPVI-mediated activation cascade; Regulation of IFNG signaling; Regulation of KIT signaling; Antigen activates B Cell Receptor (BCR) leading to generation of seco…	7.9209e+06	1.11212e+07	2.4254e+07	1.2822e+07	4.14717e+07	1.3356e+07	6.30431e+06	1.19708e+07	1.82893e+07	502386	1.95685e+06	2.04132e+07	8.98598e+06	6.78787e+06	1.39732e+07	3.95848e+07	1.00685e+07	2.27957e+07	1.21438e+07	8.69251e+06	6.67815e+06	2.45282e+06	5.99719e+06	8.96049e+06	4.83378e+06	1.30475e+07
P00450	Ceruloplasmin OS=Homo sapiens OX=9606 GN=CP PE=1 SV=1	1.517	0.0504385	279.956	36	28	1031	28	1065	122.1	5.72	1549.5	28	cellular homeostasis;metabolic process;transport	extracellular;membrane;organelle lumen	catalytic activity;metal ion binding;protein binding	Pf00394, Pf07731, Pf07732	1356		CP	Porphyrin and chlorophyll metabolism		Metal ion SLC transporters; Post-translational protein phosphorylation; Regulation of Insulin-like Growth Factor (IGF) transport and uptake by Insulin-like Growth Factor Binding Proteins (IGFBPs); Iron uptake and transport; Defective CP causes aceruloplasminemia (ACERULOP)	9.72776e+07	1.44488e+08	2.21581e+08	1.62235e+08	3.7568e+08	1.88354e+08	7.43008e+07	1.59041e+08	1.47097e+08	3.18198e+07	3.13501e+07	1.42117e+08	1.59593e+08	7.17673e+07	1.97696e+08	3.82456e+08	1.67936e+08	2.18564e+08	1.45523e+08	8.49981e+07	2.1132e+08	9.6526e+07	7.17208e+07	1.22416e+08	6.66202e+07	9.84377e+07
Q92896	Golgi apparatus protein 1 OS=Homo sapiens OX=9606 GN=GLG1 PE=1 SV=2	0.728	0.0517092	25.163	6	6	14	6	1179	134.5	6.9	9.26	6	cellular component movement;regulation of biological process	Golgi;membrane	protein binding	Pf00839	2734	ENSG00000090863.11	GLG1	Cell adhesion molecules (CAMs)		Cell surface interactions at the vascular wall	818598	819736	1.17352e+06	1.53672e+06	1.24859e+06	627842	1.77901e+06	415511	1.94248e+06	1.95118e+06	990017	1.6255e+06	1.60826e+06	1.65701e+06	586697	1.21232e+06	1.45532e+06	1.19576e+06	622462	587461	3.31138e+06	2.62559e+06	4.80486e+06	3.25249e+06	3.59713e+06	4.13067e+06
P42766	60S ribosomal protein L35 OS=Homo sapiens OX=9606 GN=RPL35 PE=1 SV=2	0.728	0.0518323	4.225	7	1	10	1	123	14.5	11.05	0	1	cell organization and biogenesis;metabolic process;transport	cytosol;membrane;ribosome	RNA binding;structural molecule activity	Pf00831	11224	ENSG00000136942.14	RPL35	Ribosome	Cytoplasmic Ribosomal Proteins	Peptide chain elongation; Eukaryotic Translation Termination; Viral mRNA Translation; L13a-mediated translational silencing of Ceruloplasmin expression; Nonsense Mediated Decay (NMD) independent of the Exon Junction Complex (EJC); Selenocysteine synthesis; Nonsense Mediated Decay (NMD) enhanced by the Exon Junction Complex (EJC); GTP hydrolysis and joining of the 60S ribosomal subunit; Major path…	568895	2.45143e+06	1.18938e+06	1.37058e+06	1.1013e+06	719182				735298	904502			796552	1.43199e+06		1.37739e+06	1.6778e+06	2.81973e+06	596339	1.15947e+06	1.51268e+06	3.00857e+06	1.22096e+06	540452	6.13213e+06
A0A075B6H7	Probable non-functional immunoglobulin kappa variable 3-7 OS=Homo sapiens OX=9606 GN=IGKV3-7 PE=1 SV=1	1.513	0.0520289	10.806	23	2	168	2	116	12.8	5.25	276.63	2	response to stimulus			Pf00047, Pf07679, Pf07686, Pf13927		ENSG00000282310.1; ENSG00000243063.1					9.56164e+07	6.20095e+07	8.53422e+07	1.23217e+08	2.1519e+08	1.08164e+08	8.37899e+07	6.24154e+07	9.61569e+07	2.98483e+07	3.30684e+07	8.94754e+07	5.74548e+07	8.1058e+07	9.34257e+07	1.93082e+08	1.04502e+08	7.60821e+07	6.56404e+07	7.99231e+07	3.6158e+07	4.85729e+07	7.01771e+07	3.69794e+07	2.89191e+07	4.84628e+07
Q9NZH8	Interleukin-36 gamma OS=Homo sapiens OX=9606 GN=IL36G PE=1 SV=1	0.728	0.0524392	27.483	37	4	37	4	169	18.7	5.14	73.71	4	cell communication;defense response;regulation of biological process;response to stimulus	extracellular	protein binding	Pf00340	56300	ENSG00000136688.10	IL36G			Interleukin-36 pathway	2.19776e+06		3.62997e+06	2.46156e+06	2.29011e+06	2.66278e+06	1.40736e+06	1.24969e+06	1.00979e+06		2.52448e+06	3.07913e+06	3.12206e+06	805024	2.09936e+06	2.1699e+06	1.01795e+06	2.15603e+06	525254	3.89772e+06	2.40337e+06	3.89182e+06	928153	3.56398e+06	2.42344e+06	1.22543e+06
P36955	Pigment epithelium-derived factor OS=Homo sapiens OX=9606 GN=SERPINF1 PE=1 SV=4	1.512	0.0525381	11.365	9	3	11	3	418	46.3	6.38	5.97	3	cell proliferation;cellular homeostasis;development;regulation of biological process;response to stimulus	extracellular	enzyme regulator activity;protein binding	Pf00079	5176	ENSG00000132386.10	SERPINF1	Wnt signaling pathway			923585	1.36548e+06		984719	1.76002e+06	861557	445383	841915	688320		658229		721346	440083		1.81548e+06	927744			854680	578296	495835		555925	528177	1.15393e+06
P49773	Histidine triad nucleotide-binding protein 1 OS=Homo sapiens OX=9606 GN=HINT1 PE=1 SV=2	1.512	0.0525557	15.629	16	1	41	1	126	13.8	6.95	40.72	1	cell death;metabolic process;regulation of biological process;response to stimulus	cytoplasm;cytoskeleton;cytosol;membrane;nucleus	catalytic activity;nucleotide binding;protein binding	Pf01230, Pf11969	3094	ENSG00000169567.11	HINT1				5.29897e+06	4.4542e+06	6.5481e+06	8.52553e+06	7.50692e+06	4.64493e+06	2.81934e+06	5.36677e+06	3.58665e+06	2.21316e+06	2.05999e+06	4.2853e+06	4.56827e+06	4.28089e+06	4.16998e+06	7.79348e+06	8.80174e+06	7.08303e+06	5.06705e+06	5.65561e+06	2.97597e+06	4.51454e+06	1.59683e+06	3.38728e+06	2.7412e+06	5.03504e+06
Q9H6S3	Epidermal growth factor receptor kinase substrate 8-like protein 2 OS=Homo sapiens OX=9606 GN=EPS8L2 PE=1 SV=2	0.729	0.0528151	5.007	2	1	23	1	715	80.6	6.84	34.66	1	regulation of biological process;response to stimulus	cytoplasm;cytosol;membrane	protein binding	Pf00018, Pf07653, Pf08416, Pf14604	64787	ENSG00000177106.14	EPS8L2				3.02752e+06	3.12492e+06	6.02435e+06	2.92187e+06	1.57435e+06		693133	3.85947e+06	1.8905e+06	2.02919e+06	1.81939e+06	1.74793e+06	3.34945e+06	582141		1.44665e+06	2.66274e+06	4.75873e+06	3.23046e+06	3.03694e+06	4.98407e+06	4.14001e+06	2.14464e+06	4.44736e+06	4.36918e+06	5.08788e+06
P04430	Immunoglobulin kappa variable 1-16 OS=Homo sapiens OX=9606 GN=IGKV1-16 PE=1 SV=2	1.51	0.0531102	17.253	14	1	44	1	117	12.6	8.16	90.13	1	cellular component movement;metabolic process;regulation of biological process;response to stimulus;transport	extracellular;membrane	catalytic activity	Pf00047, Pf07679, Pf07686, Pf13927	28938	ENSG00000282282.1; ENSG00000240864.3	IGKV1-16			FCERI mediated Ca+2 mobilization; Scavenging of heme from plasma; Classical antibody-mediated complement activation; FCERI mediated MAPK activation; FCERI mediated NF-kB activation; CD22 mediated BCR regulation; Regulation of Complement cascade; Immunoregulatory interactions between a Lymphoid and a non-Lymphoid cell; Cell surface interactions at the vascular wall; FCGR activation; Regulation of …	2.47113e+06	2.29742e+06	3.67266e+06	4.3191e+06	1.11459e+07	3.92368e+06	2.84336e+06	1.07966e+06	3.41788e+06	2.09153e+06	1.86826e+06	3.23621e+06	612543	3.028e+06	3.96313e+06	1.07922e+07	3.97439e+06	3.883e+06	2.41336e+06	2.55997e+06	832480	1.21513e+06	2.76008e+06	1.48047e+06	2.17377e+06	1.93635e+06
O15145	Actin-related protein 2/3 complex subunit 3 OS=Homo sapiens OX=9606 GN=ARPC3 PE=1 SV=3	0.73	0.053852	10.928	13	2	22	2	178	20.5	8.59	49.29	2	cell organization and biogenesis;cellular component movement;regulation of biological process;response to stimulus	cytoplasm;cytoskeleton;cytosol;membrane	protein binding;structural molecule activity	Pf04062	10094	ENSG00000111229.15	ARPC3	Endocytosis; Pathogenic Escherichia coli infection; Salmonella infection; Regulation of actin cytoskeleton; Bacterial invasion of epithelial cells; Fc gamma R-mediated phagocytosis; Shigellosis	Pathogenic Escherichia coli infection	EPHB-mediated forward signaling; Clathrin-mediated endocytosis; RHO GTPases Activate WASPs and WAVEs; Regulation of actin dynamics for phagocytic cup formation	1.23865e+06	522446	1.93818e+06	1.55744e+06	1.36015e+06	793530	150155	1.18494e+06	1.46403e+06	226369	760398	1.39205e+06		577535	1.00923e+06	1.43808e+06	1.68288e+06	2.11847e+06	599798	1.02335e+06	2.2132e+06	1.37149e+06	2.49588e+06	1.55048e+06		2.77566e+06
P00736	Complement C1r subcomponent OS=Homo sapiens OX=9606 GN=C1R PE=1 SV=2	1.507	0.0545268	10.974	6	4	29	4	705	80.1	6.21	21.36	4	defense response;metabolic process;regulation of biological process;response to stimulus	extracellular	catalytic activity;metal ion binding;protein binding	Pf00084, Pf00089, Pf00431, Pf07645, Pf12662, Pf14670	715		C1R	Pertussis; Phagosome; Complement and coagulation cascades; Systemic lupus erythematosus; Staphylococcus aureus infection	Complement and Coagulation Cascades	Regulation of Complement cascade; Classical antibody-mediated complement activation	2.12864e+06	4.05317e+06	8.11916e+06	5.70012e+06	6.85055e+06	6.24867e+06	1.01927e+06	6.12161e+06	3.06682e+06			4.27014e+06	6.29749e+06	1.54419e+06	6.48625e+06	9.23963e+06	4.29345e+06	8.03998e+06	6.1254e+06	2.40783e+06	2.07631e+06	1.7249e+06	682361	922149		3.60765e+06
P0DOX6	Immunoglobulin mu heavy chain OS=Homo sapiens OX=9606 PE=1 SV=2	1.499	0.0584025	326.479	45	24	3521	4	576	63.4	7.87	6280.98	24											8.29275e+07	6.6423e+07	3.04261e+07	2.81892e+07	1.09464e+08	3.9155e+07	2.64129e+07	1.9215e+07	6.59111e+07	6.68447e+07	7.14325e+07	6.49665e+07	1.90194e+07	2.5218e+07	5.07512e+07	1.10748e+08	2.97048e+07	3.5723e+07	6.65006e+07	8.31818e+07	2.5348e+07	2.11586e+07	1.53703e+07	1.67774e+07	2.65593e+07	3.76872e+07
P0DOX3	Immunoglobulin delta heavy chain OS=Homo sapiens OX=9606 PE=1 SV=1	1.498	0.0586681	28.696	13	6	106	6	512	56.2	8.02	129.82	6	regulation of biological process;response to stimulus	extracellular;membrane	protein binding	Pf00047, Pf07654, Pf07686							1.27649e+07	2.83184e+07	1.77689e+07	7.09675e+06	2.74377e+07	4.01094e+07	1.10246e+07	1.61852e+07	1.49106e+07	4.78492e+06	5.12866e+06	1.54444e+07	1.87029e+07	1.16761e+07	3.78691e+07	2.77457e+07	9.78343e+06	1.79108e+07	2.7373e+07	1.04566e+07	1.07191e+07	4.50374e+06	8.03054e+06	1.10429e+07	9.53781e+06	5.08924e+06
O15335	Chondroadherin OS=Homo sapiens OX=9606 GN=CHAD PE=1 SV=2	0.738	0.0609855	12.459	9	2	12	2	359	40.5	9.39	12.59	2	regulation of biological process;response to stimulus	cytoplasm;extracellular	enzyme regulator activity;protein binding	Pf01462, Pf12799, Pf13855	1101	ENSG00000136457.9	CHAD	Focal adhesion; ECM-receptor interaction; PI3K-Akt signaling pathway	Focal Adhesion; Focal Adhesion-PI3K-Akt-mTOR-signaling pathway		632314	823345		1.05507e+06	984957	2.42274e+06	592200	765892	1.07624e+06	976231	938397	1.11321e+06		851450	2.06105e+06	1.10821e+06	1.27485e+06			673133		1.75935e+06	1.1318e+06	1.71968e+06	2.31889e+06	1.43587e+06
Q96PD5	N-acetylmuramoyl-L-alanine amidase OS=Homo sapiens OX=9606 GN=PGLYRP2 PE=1 SV=1	1.493	0.0610566	25.328	7	3	89	3	576	62.2	7.55	128.91	3	defense response;metabolic process;regulation of biological process;response to stimulus	extracellular;membrane	catalytic activity;metal ion binding;receptor activity;signal transducer activity	Pf01510	114770	ENSG00000161031.12	PGLYRP2			Antimicrobial peptides	3.57216e+06	4.98019e+06	8.71614e+06	5.41073e+06	1.83933e+07	8.63712e+06	1.33608e+06	5.98917e+06	4.48279e+06	981334	1.48219e+06	4.47193e+06	7.92697e+06	1.82713e+06	8.61645e+06	1.72645e+07	7.21524e+06	8.64085e+06	7.36797e+06	3.94307e+06	3.96294e+06	3.64864e+06	1.908e+06	2.503e+06	1.79262e+06	7.61215e+06
Q16378	Proline-rich protein 4 OS=Homo sapiens OX=9606 GN=PRR4 PE=1 SV=3	1.493	0.0612153	53.076	22	2	182	2	134	15.1	7.06	222.39	2		extracellular			11272	ENSG00000111215.11; ENSG00000282269.1; ENSG00000263247.6	PRR4				9.88431e+06	3.36806e+07	3.13278e+07	2.89417e+07	1.63122e+08	4.69347e+07	3.45549e+07	2.45892e+07	5.60542e+07	8.34093e+07	9.68984e+07	5.4713e+07	2.64821e+07	3.77267e+07	5.51782e+07	1.58796e+08	2.92771e+07	3.15656e+07	3.57761e+07	1.07914e+07	1.7892e+07	2.14208e+07	5.19546e+07	1.5541e+07	2.56551e+07	4.10159e+07
P06310	Immunoglobulin kappa variable 2-30 OS=Homo sapiens OX=9606 GN=IGKV2-30 PE=3 SV=2	1.491	0.0620317	16.225	20	4	314	3	120	13.2	8.51	563.51	4	cellular component movement;metabolic process;regulation of biological process;response to stimulus;transport	extracellular;membrane	catalytic activity	Pf07679, Pf07686	28919	ENSG00000281933.1; ENSG00000243238.1	IGKV2-30			FCERI mediated Ca+2 mobilization; Scavenging of heme from plasma; Classical antibody-mediated complement activation; FCERI mediated MAPK activation; FCERI mediated NF-kB activation; CD22 mediated BCR regulation; Regulation of Complement cascade; Immunoregulatory interactions between a Lymphoid and a non-Lymphoid cell; Cell surface interactions at the vascular wall; FCGR activation; Regulation of …	2.8412e+08	3.25662e+08	3.3019e+08	2.87101e+08	5.17627e+08	3.32511e+08	2.47819e+08	2.26815e+08	3.9126e+08	1.45721e+08	1.58257e+08	3.71896e+08	2.14023e+08	2.35685e+08	3.55135e+08	5.74578e+08	2.86907e+08	2.8463e+08	3.39721e+08	2.59088e+08	1.68195e+08	1.18606e+08	1.34849e+08	1.47555e+08	1.88213e+08	1.66827e+08
P08729	Keratin, type II cytoskeletal 7 OS=Homo sapiens OX=9606 GN=KRT7 PE=1 SV=5	0.739	0.0624363	200.838	26	16	2662	5	469	51.4	5.48	3489.3	16	cell death	cytoplasm;cytosol;nucleus	protein binding;structural molecule activity	Pf00038, Pf12128	3855	ENSG00000135480.15	KRT7			Formation of the cornified envelope	4.9758e+06	2.54648e+06	2.22864e+07	3.82064e+06	2.41724e+06	5.68221e+06	7.44473e+06	2.97716e+06	3.47356e+06	3.8452e+06	5.64288e+06	3.94063e+06	3.88986e+06	8.10259e+06	6.52852e+06	2.70742e+06	4.27704e+06	2.389e+07	2.43899e+06	5.33091e+06	4.83498e+06	6.36123e+06	1.75583e+06	1.16521e+07	4.41995e+06	4.85272e+06
P04217	Alpha-1B-glycoprotein OS=Homo sapiens OX=9606 GN=A1BG PE=1 SV=4	1.489	0.0631419	112.391	25	9	259	9	495	54.2	5.86	520.16	9	transport	extracellular;organelle lumen	protein binding	Pf00047, Pf13895, Pf13927	1	ENSG00000121410.11	A1BG			Platelet degranulation ; Neutrophil degranulation	3.24824e+07	2.97179e+07	5.39457e+07	7.18447e+07	8.30282e+07	5.26896e+07	2.14145e+07	4.04547e+07	3.02817e+07	1.48094e+07	1.31814e+07	2.50422e+07	4.2109e+07	1.96598e+07	5.16968e+07	7.78794e+07	7.33939e+07	5.50231e+07	2.60266e+07	2.99007e+07	2.37954e+07	2.81552e+07	3.13172e+07	3.33811e+07	1.85159e+07	3.69126e+07
P02533	Keratin, type I cytoskeletal 14 OS=Homo sapiens OX=9606 GN=KRT14 PE=1 SV=4	0.74	0.0631464	1291.29	82	58	12901	25	472	51.5	5.16	21815.6	58	cell death;cell differentiation;cell organization and biogenesis;response to stimulus	cytoplasm;cytosol;nucleus	protein binding;structural molecule activity	Pf00038, Pf13514	3861	ENSG00000186847.5	KRT14		Corticotropin-releasing hormone signaling pathway	Formation of the cornified envelope; Type I hemidesmosome assembly	2.29718e+10	1.14539e+10	1.46414e+10	1.35929e+10	8.57605e+09	1.70672e+10	1.89448e+10	1.37867e+10	1.27233e+10	1.30772e+10	1.37392e+10	1.27174e+10	1.37837e+10	1.92946e+10	1.65783e+10	8.38203e+09	1.35392e+10	1.47292e+10	1.17778e+10	2.34718e+10	1.90684e+10	2.37622e+10	6.39653e+09	2.52386e+10	1.78889e+10	1.33285e+10
Q8N8V2	Guanylate-binding protein 7 OS=Homo sapiens OX=9606 GN=GBP7 PE=1 SV=2	0.74	0.0634416	10.04	3	1	13	1	638	72.5	5.99	26.18	1	metabolic process	membrane	catalytic activity;nucleotide binding	Pf02263, Pf02841, Pf03961, Pf04111	388646	ENSG00000213512.1	GBP7	NOD-like receptor signaling pathway		Interferon gamma signaling	3.8235e+06	1.79474e+06	4.96054e+06	2.42174e+06	2.73348e+06	1.99972e+06	944063	4.59847e+06	2.28967e+06	3.89808e+06	4.16357e+06	2.07252e+06	4.99374e+06	1.09498e+06	2.25352e+06	3.57339e+06	3.00732e+06	2.84251e+06	1.58937e+06	2.82599e+06	2.84662e+06	7.50116e+06	2.36137e+06	6.76859e+06	6.15222e+06	1.06994e+06
Q96LJ7	Dehydrogenase/reductase SDR family member 1 OS=Homo sapiens OX=9606 GN=DHRS1 PE=1 SV=1	0.74	0.0639098	32.983	23	6	79	6	313	33.9	7.83	101.35	6	metabolic process	endoplasmic reticulum;membrane;mitochondrion	catalytic activity;protein binding	Pf00106, Pf08659, Pf13561	115817	ENSG00000157379.13	DHRS1				1.22963e+07	2.66376e+06	3.2874e+06	3.22349e+06	1.27407e+07	5.4877e+06	5.74419e+06	8.29141e+06	6.84647e+06	1.9701e+07	1.91117e+07	6.59054e+06	9.43362e+06	5.85015e+06	5.45152e+06	1.29296e+07	4.70052e+06	4.73713e+06	3.27564e+06	1.25284e+07	1.32326e+07	8.78425e+06	1.26071e+07	4.32115e+06	1.81182e+07	1.63727e+07
O95678	Keratin, type II cytoskeletal 75 OS=Homo sapiens OX=9606 GN=KRT75 PE=1 SV=2	1.485	0.0653738	581.378	30	31	7715	4	551	59.5	7.74	12227.1	31	cell death;cell differentiation	cytosol	catalytic activity;motor activity;structural molecule activity	Pf00038, Pf01576, Pf05957, Pf13166, Pf13514	9119	ENSG00000170454.5	KRT75			Formation of the cornified envelope	2.01921e+08	2.55973e+08	6.73496e+08	2.16895e+08	3.36755e+08	4.36152e+08	1.0755e+08	5.68802e+08	2.3495e+08	1.30641e+08	1.31723e+08	2.45181e+08	5.75561e+08	1.11834e+08	5.42036e+08	3.33532e+08	2.30456e+08	6.5779e+08	2.44529e+08	2.11125e+08	2.92436e+08	2.00487e+08	2.6312e+08	2.3517e+08	1.43558e+08	1.58854e+08
Q9BYR9	Keratin-associated protein 2-4 OS=Homo sapiens OX=9606 GN=KRTAP2-4 PE=1 SV=1	1.484	0.0658784	6.982	8	1	21	1	128	13.5	7.87	43.71	1		cytosol	protein binding		85294; 730755	ENSG00000212724.3; ENSG00000213417.3; ENSG00000262862.2; ENSG00000263091.2	KRTAP2-4; KRTAP2-3			Keratinization		4.95269e+06	2.53136e+07		166064	297388		426590	383305	1.15436e+07	1.19392e+07	443141	418427	217408	241802			2.76281e+07	5.62702e+06	223805	1.66862e+06	513771		345437	465108	155059
P01703	Immunoglobulin lambda variable 1-40 OS=Homo sapiens OX=9606 GN=IGLV1-40 PE=1 SV=2	1.483	0.0661965	18.804	39	2	34	2	118	12.3	5.74	28.15	2	cellular component movement;metabolic process;regulation of biological process;response to stimulus;transport	extracellular;membrane	catalytic activity	Pf07686	28825	ENSG00000211653.2; ENSG00000274575.2	IGLV1-40			FCERI mediated Ca+2 mobilization; Scavenging of heme from plasma; Classical antibody-mediated complement activation; FCERI mediated MAPK activation; FCERI mediated NF-kB activation; CD22 mediated BCR regulation; Regulation of Complement cascade; Immunoregulatory interactions between a Lymphoid and a non-Lymphoid cell; Cell surface interactions at the vascular wall; FCGR activation; Regulation of …	6.55462e+06	6.8255e+06	1.08808e+07	6.72972e+06	1.3684e+07	8.78022e+06	4.99443e+06	4.92878e+06	7.98098e+06	866966	610963	7.81568e+06	5.66133e+06	4.33683e+06	7.49655e+06	1.32348e+07	7.1435e+06	1.0711e+07	5.41168e+06	6.9694e+06	5.98851e+06	4.33037e+06	3.65334e+06	5.9216e+06	874136	2.22608e+06
Q6XPR3	Repetin OS=Homo sapiens OX=9606 GN=RPTN PE=1 SV=1	0.746	0.0697989	76.926	21	11	202	11	784	90.7	6.92	134.67	11	cell death;regulation of biological process	cytoskeleton;cytosol;extracellular	metal ion binding	Pf01023, Pf09606	126638	ENSG00000215853.3	RPTN			Formation of the cornified envelope	1.52518e+08	5.06257e+07	7.41597e+07	7.37439e+07	8.23538e+07	1.51e+08	1.43344e+08	9.16092e+07	7.85408e+07	6.87241e+07	8.29214e+07	7.49467e+07	8.5455e+07	1.29331e+08	1.39201e+08	6.02792e+07	7.63854e+07	6.33575e+07	4.35414e+07	1.3346e+08	1.09872e+08	1.29389e+08	4.77817e+07	1.76527e+08	9.64653e+07	7.81759e+07
Q9NZ08	Endoplasmic reticulum aminopeptidase 1 OS=Homo sapiens OX=9606 GN=ERAP1 PE=1 SV=3	1.473	0.0714903	23.052	6	4	45	4	941	107.2	6.46	38.36	4	cell communication;cell differentiation;metabolic process;regulation of biological process;response to stimulus	cytoplasm;cytosol;endoplasmic reticulum;extracellular;membrane;organelle lumen	catalytic activity;metal ion binding;protein binding	Pf01433, Pf11838, Pf13485	51752	ENSG00000164307.12	ERAP1			Antigen Presentation: Folding, assembly and peptide loading of class I MHC	3.70252e+06	6.32174e+06	6.47086e+06	3.72074e+06	6.40304e+06	6.22886e+06	1.93071e+06	1.33282e+06	5.79612e+06	5.70459e+06	3.9271e+06	5.78898e+06	2.29148e+06	2.74706e+06	5.67409e+06	5.35392e+06	3.25295e+06	6.66438e+06	6.33086e+06	3.84047e+06	1.43081e+06	1.34694e+06	3.15245e+06	839889	764166	1.5698e+06
Q8WWA0	Intelectin-1 OS=Homo sapiens OX=9606 GN=ITLN1 PE=1 SV=1	1.472	0.0723732	167.354	44	12	154	12	313	34.9	6.01	277.98	12	cell organization and biogenesis;regulation of biological process;response to stimulus	extracellular;membrane	metal ion binding;protein binding	Pf00147	55600	ENSG00000179914.4	ITLN1			Antimicrobial peptides	1.65568e+07	9.24916e+06	9.88125e+06	2.2957e+06	1.03576e+08	1.2379e+07	1.92153e+06	1.35754e+07	7.18224e+06	7.54804e+06	7.76366e+06	7.52159e+06	1.29264e+07	2.03745e+06	1.25398e+07	9.98983e+07	3.46859e+06	9.48592e+06	8.22302e+06	1.6517e+07	2.65944e+06	712793	1.0954e+07	2.85389e+06	1.08698e+08	3.07635e+06
P84098	60S ribosomal protein L19 OS=Homo sapiens OX=9606 GN=RPL19 PE=1 SV=1	0.749	0.0727262	5.046	5	1	31	1	196	23.5	11.47	6.73	1	cell organization and biogenesis;metabolic process;transport	cytosol;membrane;ribosome	protein binding;RNA binding;structural molecule activity	Pf01280	6143	ENSG00000108298.9	RPL19	Ribosome	Cytoplasmic Ribosomal Proteins	Peptide chain elongation; Eukaryotic Translation Termination; Viral mRNA Translation; L13a-mediated translational silencing of Ceruloplasmin expression; Nonsense Mediated Decay (NMD) independent of the Exon Junction Complex (EJC); Selenocysteine synthesis; Nonsense Mediated Decay (NMD) enhanced by the Exon Junction Complex (EJC); GTP hydrolysis and joining of the 60S ribosomal subunit; Major path…	3.08823e+06	2.10011e+06	3.54134e+06	2.74535e+06	1.70875e+06	3.94101e+06	3.18989e+06	2.89197e+06	2.25975e+06	1.83464e+06	2.06755e+06	1.8458e+06	2.39966e+06	3.26539e+06	3.33728e+06	2.45034e+06	3.00793e+06	4.16223e+06	2.00553e+06	3.5559e+06	3.20615e+06	5.3195e+06	2.39328e+06	5.67668e+06	4.58157e+06	2.47539e+06
P01023	Alpha-2-macroglobulin OS=Homo sapiens OX=9606 GN=A2M PE=1 SV=3	1.471	0.0727598	1789.32	64	72	8066	72	1474	163.2	6.46	13411	72	cell differentiation;cell organization and biogenesis;metabolic process;regulation of biological process;response to stimulus;transport	cytosol;extracellular;organelle lumen	enzyme regulator activity;protein binding	Pf00207, Pf01835, Pf07677, Pf07678, Pf07703, Pf10569, Pf11974, Pf13249	2	ENSG00000175899.14	A2M	Complement and coagulation cascades	Complement and Coagulation Cascades	Platelet degranulation ; Degradation of the extracellular matrix; Rho GTPase cycle; HDL assembly; Intrinsic Pathway of Fibrin Clot Formation	2.0407e+09	3.22029e+09	4.59496e+09	2.96366e+09	7.85572e+09	4.36903e+09	1.11805e+09	2.91283e+09	2.36487e+09	1.27472e+09	1.26235e+09	2.29435e+09	2.89205e+09	1.1207e+09	4.33093e+09	7.7582e+09	2.97029e+09	4.67958e+09	3.16403e+09	2.05807e+09	2.20964e+09	2.55516e+09	1.85949e+09	1.9826e+09	1.49108e+09	2.41832e+09
P19823	Inter-alpha-trypsin inhibitor heavy chain H2 OS=Homo sapiens OX=9606 GN=ITIH2 PE=1 SV=2	1.471	0.0728984	75.188	13	11	243	11	946	106.4	6.86	229.45	11	metabolic process;regulation of biological process	extracellular;organelle lumen	enzyme regulator activity	Pf00092, Pf06668, Pf08487, Pf13519, Pf13768	3698	ENSG00000151655.18	ITIH2			Post-translational protein phosphorylation; Regulation of Insulin-like Growth Factor (IGF) transport and uptake by Insulin-like Growth Factor Binding Proteins (IGFBPs)	1.87652e+07	3.44003e+07	5.00797e+07	3.53504e+07	9.28931e+07	4.74701e+07	9.87848e+06	4.8028e+07	2.22516e+07	9.46684e+06	8.59713e+06	2.39625e+07	4.95445e+07	1.09753e+07	4.67168e+07	9.17089e+07	3.7449e+07	5.3731e+07	3.64848e+07	1.83393e+07	2.06367e+07	3.14326e+07	1.29146e+07	1.87674e+07	1.57737e+07	4.22176e+07
Q04695	Keratin, type I cytoskeletal 17 OS=Homo sapiens OX=9606 GN=KRT17 PE=1 SV=2	0.749	0.0736116	712.599	76	45	6083	22	432	48.1	5.02	10300.6	45	cell death;cell organization and biogenesis;regulation of biological process;response to stimulus	cytoplasm;cytoskeleton;cytosol	protein binding;receptor activity;signal transducer activity;structural molecule activity	Pf00038, Pf07888	3872	ENSG00000128422.15	KRT17			Formation of the cornified envelope	1.10509e+09	2.9455e+08	3.81556e+08	3.12678e+08	2.2565e+08	6.24317e+08	6.82927e+08	3.1762e+08	3.94838e+08	4.45767e+08	4.72588e+08	4.06347e+08	3.2088e+08	6.43056e+08	6.54762e+08	2.37103e+08	3.33216e+08	3.42409e+08	3.02678e+08	1.06782e+09	5.73859e+08	8.01964e+08	1.99512e+08	1.25078e+09	5.42715e+08	4.50226e+08
O75489	NADH dehydrogenase [ubiquinone] iron-sulfur protein 3, mitochondrial OS=Homo sapiens OX=9606 GN=NDUFS3 PE=1 SV=1	0.75	0.0737779	4.755	5	1	6	1	264	30.2	7.5	7.33	1	cell organization and biogenesis;metabolic process;regulation of biological process;transport	membrane;mitochondrion;organelle lumen	catalytic activity;protein binding	Pf00329	4722	ENSG00000213619.9	NDUFS3	Huntington's disease; Parkinson's disease; Alzheimer's disease; Oxidative phosphorylation; Non-alcoholic fatty liver disease (NAFLD); Metabolic pathways	Electron Transport Chain; Oxidative phosphorylation	Complex I biogenesis	514231	419874	888631	659171		471144	745764	595332	528809	393135	484798	394380	673559	516630	497675	700688	664970	817523	501425	647474	826485	1.07963e+06	722168	824725	789009	594291
P02765	Alpha-2-HS-glycoprotein OS=Homo sapiens OX=9606 GN=AHSG PE=1 SV=2	1.468	0.0743131	116.429	26	8	353	8	367	39.3	5.72	711.56	8											7.54207e+07	1.06213e+08	1.57432e+08	1.19957e+08	2.6483e+08	1.8295e+08	6.13764e+07	2.61787e+08	9.26751e+07	2.99786e+07	3.53543e+07	8.64302e+07	2.71483e+08	6.3668e+07	1.69619e+08	2.67786e+08	1.32782e+08	1.56824e+08	9.83864e+07	7.76008e+07	1.30528e+08	6.60775e+07	5.68524e+07	5.64126e+07	6.71337e+07	1.21473e+08
P05156	Complement factor I OS=Homo sapiens OX=9606 GN=CFI PE=1 SV=2	1.468	0.0743874	40.366	16	8	98	8	583	65.7	7.5	143.77	8	defense response;metabolic process;regulation of biological process;response to stimulus;transport	extracellular;membrane	catalytic activity;metal ion binding;protein binding;receptor activity	Pf00057, Pf00089, Pf00530	3426	ENSG00000205403.12	CFI	Complement and coagulation cascades; Staphylococcus aureus infection	Complement and Coagulation Cascades	Regulation of Complement cascade	1.31607e+07	1.1799e+07	1.73792e+07	1.86128e+07	2.34297e+07	1.84018e+07	1.54472e+07	1.57744e+07	1.73661e+07	1.10049e+07	1.01399e+07	1.62848e+07	1.68262e+07	1.18055e+07	1.8342e+07	2.27305e+07	1.81391e+07	1.77796e+07	9.48362e+06	1.29102e+07	1.43207e+07	8.55597e+06	1.01579e+07	5.55474e+06	5.07219e+06	1.19916e+07
P62258	14-3-3 protein epsilon OS=Homo sapiens OX=9606 GN=YWHAE PE=1 SV=1	0.75	0.074436	93.788	54	13	615	11	255	29.2	4.74	922.67	13	cell organization and biogenesis;cellular component movement;cellular homeostasis;metabolic process;regulation of biological process;response to stimulus;transport	cytoplasm;cytosol;membrane;mitochondrion;nucleus	protein binding;RNA binding	Pf00244	7531	ENSG00000108953.16; ENSG00000274474.3	YWHAE	Viral carcinogenesis; Epstein-Barr virus infection; Neurotrophin signaling pathway; Hippo signaling pathway; Oocyte meiosis; Cell cycle; PI3K-Akt signaling pathway	Cell Cycle; Myometrial Relaxation and Contraction Pathways; VEGFA-VEGFR2 Signaling Pathway; Calcium Regulation in the Cardiac Cell; Sudden Infant Death Syndrome (SIDS) Susceptibility Pathways	Regulation of PLK1 Activity at G2/M Transition; Recruitment of NuMA to mitotic centrosomes; Loss of Nlp from mitotic centrosomes; NADE modulates death signalling; Translocation of GLUT4 to the plasma membrane; Deregulated CDK5 triggers multiple neurodegenerative pathways in Alzheimer's disease models; Chk1/Chk2(Cds1) mediated inactivation of Cyclin B:Cdk1 complex; Signaling by Hippo; AURKA Activa…	5.27547e+07	5.61139e+07	6.53149e+07	5.67665e+07	5.44955e+07	4.65993e+07	2.11662e+07	6.76993e+07	4.1955e+07	4.67839e+07	4.68481e+07	5.157e+07	7.05248e+07	2.43137e+07	4.26402e+07	5.28874e+07	5.99908e+07	6.64018e+07	5.77491e+07	5.57097e+07	7.47033e+07	8.43027e+07	6.28477e+07	7.10312e+07	7.04534e+07	6.7172e+07
P57088	Transmembrane protein 33 OS=Homo sapiens OX=9606 GN=TMEM33 PE=1 SV=2	0.751	0.0748905	5.86	5	1	10	1	247	28	9.7	16.57	1	cell organization and biogenesis;regulation of biological process;response to stimulus	endoplasmic reticulum;membrane;nucleus	protein binding;structural molecule activity	Pf03661	55161	ENSG00000109133.12	TMEM33				584674	1.03348e+06	773184	574108	699230	381619	300507	356189	458651	306648	358056	352590	324622	358895	377784	639376	515865	796925	818124	614666	984806	561460		312714		1.03076e+06
A0A0C4DH25	Immunoglobulin kappa variable 3D-20 OS=Homo sapiens OX=9606 GN=IGKV3D-20 PE=3 SV=1	1.467	0.0751569	23.212	28	4	388	1	116	12.5	4.59	839.39	4	cellular component movement;metabolic process;regulation of biological process;response to stimulus;transport	extracellular;membrane	catalytic activity	Pf00047, Pf07686	28874	ENSG00000211625.2	IGKV3D-20			FCERI mediated Ca+2 mobilization; Scavenging of heme from plasma; Classical antibody-mediated complement activation; FCERI mediated MAPK activation; FCERI mediated NF-kB activation; CD22 mediated BCR regulation; Regulation of Complement cascade; Immunoregulatory interactions between a Lymphoid and a non-Lymphoid cell; Cell surface interactions at the vascular wall; FCGR activation; Regulation of …	1.98251e+07	1.69479e+07	2.8355e+07	2.82696e+07	3.88699e+07	2.46091e+07	1.66924e+07	2.37157e+07	3.2352e+07	1.01137e+07	9.77996e+06	2.67886e+07	2.45178e+07	1.48745e+07	2.26637e+07	3.81118e+07	2.93177e+07	2.63478e+07	1.86362e+07	2.02206e+07	1.31023e+07	1.44158e+07	1.99106e+07	1.17922e+07	1.01767e+07	1.00172e+07
P02790	Hemopexin OS=Homo sapiens OX=9606 GN=HPX PE=1 SV=2	1.465	0.076663	329.505	52	18	1586	18	462	51.6	7.02	3095.17	18	cellular homeostasis;metabolic process;regulation of biological process;transport	extracellular;organelle lumen	metal ion binding;protein binding;transporter activity	Pf00045	3263	ENSG00000110169.10	HPX			Scavenging of heme from plasma	2.15379e+08	2.85374e+08	4.98913e+08	4.22199e+08	6.78826e+08	4.6035e+08	1.43146e+08	4.92104e+08	2.7822e+08	8.8115e+07	8.79024e+07	2.7414e+08	4.80434e+08	1.4346e+08	4.60085e+08	6.1649e+08	3.9924e+08	4.90969e+08	2.9123e+08	2.16559e+08	3.33838e+08	1.9608e+08	1.91374e+08	2.09884e+08	2.41573e+08	3.10952e+08
Q969S9	Ribosome-releasing factor 2, mitochondrial OS=Homo sapiens OX=9606 GN=GFM2 PE=1 SV=1	0.754	0.0784801	12.314	2	1	52	1	779	86.5	6.51	96.18	1	cell organization and biogenesis;metabolic process	mitochondrion;organelle lumen	catalytic activity;nucleotide binding;protein binding;RNA binding	Pf00009, Pf00679, Pf01926, Pf03144, Pf03764, Pf14492	84340	ENSG00000164347.17	GFM2			Mitochondrial translation termination	1.3711e+06	914310	2.27082e+06	5.67209e+06	3.3344e+06	5.19342e+06	5.64277e+06	2.63447e+06	2.88855e+06	4.32742e+06	3.98893e+06	2.43102e+06	3.12835e+06	5.71445e+06	5.58198e+06	3.13605e+06	5.22696e+06	2.42441e+06		1.90727e+06	5.18659e+06	8.20984e+06	7.63612e+06	1.12593e+07	6.82442e+06	830812
Q99714	3-hydroxyacyl-CoA dehydrogenase type-2 OS=Homo sapiens OX=9606 GN=HSD17B10 PE=1 SV=3	0.755	0.0801826	33.35	31	4	16	4	261	26.9	7.78	22.87	4	cell organization and biogenesis;metabolic process	cytoplasm;membrane;mitochondrion;organelle lumen	catalytic activity;protein binding;RNA binding	Pf00106, Pf08659, Pf13561	3028	ENSG00000072506.12	HSD17B10	Alzheimer's disease; Metabolic pathways; Valine, leucine and isoleucine degradation	Alzheimers Disease; Valproic acid pathway; Tryptophan metabolism	tRNA processing in the mitochondrion; rRNA processing in the mitochondrion; Branched-chain amino acid catabolism; tRNA modification in the mitochondrion			1.35869e+06	441920	2.98663e+06	1.26618e+06	1.85944e+06	1.99135e+06	1.6613e+06	1.82073e+06	1.92004e+06	1.38869e+06	1.74862e+06	1.81335e+06	1.43737e+06	2.34642e+06	1.15977e+06	1.90352e+06	389857	411803	2.38916e+06	2.05712e+06	890433	2.54291e+06	4.29492e+06	311996
P80303	Nucleobindin-2 OS=Homo sapiens OX=9606 GN=NUCB2 PE=1 SV=3	0.756	0.0810822	202.148	45	17	348	17	420	50.2	5.12	476.43	17		cytoplasm;cytosol;endoplasmic reticulum;Golgi;membrane;nucleus	DNA binding;metal ion binding;protein binding	Pf13499	4925	ENSG00000070081.15	NUCB2				1.28295e+08	1.23275e+08	5.36796e+07	1.0691e+08	1.04188e+08	1.57512e+08	1.22007e+08	2.01689e+08	1.14701e+08	1.68775e+08	1.702e+08	1.15503e+08	2.0256e+08	1.25155e+08	1.49649e+08	1.02498e+08	1.05542e+08	5.71798e+07	1.19817e+08	1.28356e+08	3.7339e+08	3.0814e+08	2.25954e+08	3.21493e+08	1.36812e+08	1.51549e+08
Q96KP4	Cytosolic non-specific dipeptidase OS=Homo sapiens OX=9606 GN=CNDP2 PE=1 SV=2	1.455	0.0827042	20.246	16	4	38	4	475	52.8	5.97	48.02	4	metabolic process	cytoplasm;cytosol	catalytic activity;metal ion binding	Pf01546, Pf07687	55748	ENSG00000133313.14	CNDP2	Histidine metabolism; beta-Alanine metabolism; Metabolic pathways; Arginine and proline metabolism		Glutathione synthesis and recycling	1.49568e+07	5.45971e+07	2.70737e+07	2.27842e+07	4.8332e+06	9.41504e+06	2.45731e+06	5.42036e+06	7.84158e+06	1.35337e+07	1.36665e+07	7.23157e+06	4.3598e+06	2.4669e+06	1.14909e+07	5.1229e+06	2.36454e+07	2.70811e+07	5.30922e+07	1.53713e+07	5.50066e+06	1.35965e+06	3.03816e+06	735880	2.19309e+07	9.45164e+06
Q86Y46	Keratin, type II cytoskeletal 73 OS=Homo sapiens OX=9606 GN=KRT73 PE=1 SV=1	0.757	0.0831676	203.724	21	14	5079	3	540	58.9	7.23	8890.6	14	cell death	cytosol;nucleus	catalytic activity;motor activity;protein binding;structural molecule activity	Pf00038, Pf01576, Pf03961, Pf05622, Pf06548, Pf08614, Pf09726, Pf09728, Pf12128	319101	ENSG00000186049.8	KRT73			Formation of the cornified envelope	1.77401e+08	6.11561e+07	1.92516e+08	1.04333e+08	5.39108e+07	1.59877e+08	2.02849e+08	1.39641e+08	7.84982e+07	1.31329e+08	1.28486e+08	7.82105e+07	1.384e+08	2.07904e+08	1.47478e+08	4.32731e+07	1.05729e+08	2.02226e+08	5.87154e+07	1.63427e+08	2.26394e+08	2.81724e+08	9.03658e+07	2.82837e+08	7.09678e+07	8.0463e+07
P01602	Immunoglobulin kappa variable 1-5 OS=Homo sapiens OX=9606 GN=IGKV1-5 PE=1 SV=2	0.759	0.0848031	12.572	25	2	63	1	117	12.8	8.28	67.53	2	cellular component movement;metabolic process;regulation of biological process;response to stimulus;transport	extracellular;membrane	catalytic activity	Pf00047, Pf07679, Pf07686, Pf13927	28299	ENSG00000282801.1; ENSG00000243466.1	IGKV1-5			FCERI mediated Ca+2 mobilization; Scavenging of heme from plasma; Classical antibody-mediated complement activation; FCERI mediated MAPK activation; FCERI mediated NF-kB activation; CD22 mediated BCR regulation; Regulation of Complement cascade; Immunoregulatory interactions between a Lymphoid and a non-Lymphoid cell; Cell surface interactions at the vascular wall; FCGR activation; Regulation of …	3.01486e+06	5.28452e+06	5.25566e+06	4.96373e+06	3.85641e+06	1.08858e+06	565661	2.16269e+06	2.19941e+06	565431	800330	1.33776e+06	5.0294e+06	481389	2.44855e+06	1.68943e+06	3.99653e+06	5.64774e+06	5.29803e+06	3.12948e+06	7.6983e+06	4.37262e+06	860853	4.17764e+06	3.69029e+06	9.72426e+06
P01834	Immunoglobulin kappa constant OS=Homo sapiens OX=9606 GN=IGKC PE=1 SV=2	1.452	0.0848647	582.637	97	13	5437	4	107	11.8	6.52	14361.1	13	cell organization and biogenesis;cellular component movement;defense response;metabolic process;regulation of biological process;response to stimulus;transport	extracellular;membrane	catalytic activity;protein binding	Pf07654	3514		IGKC			FCERI mediated Ca+2 mobilization; Scavenging of heme from plasma; Classical antibody-mediated complement activation; FCERI mediated MAPK activation; FCERI mediated NF-kB activation; CD22 mediated BCR regulation; Regulation of Complement cascade; Immunoregulatory interactions between a Lymphoid and a non-Lymphoid cell; Cell surface interactions at the vascular wall; FCGR activation; Regulation of …	6.2588e+09	7.25756e+09	6.2248e+09	6.38997e+09	1.0611e+10	7.77102e+09	6.77177e+09	6.3498e+09	7.04756e+09	3.34387e+09	3.13431e+09	6.98391e+09	6.56719e+09	7.04752e+09	7.55506e+09	9.92427e+09	6.24724e+09	6.38961e+09	7.3167e+09	6.09146e+09	5.08896e+09	4.016e+09	3.64381e+09	4.30855e+09	4.53396e+09	3.08016e+09
P61981	14-3-3 protein gamma OS=Homo sapiens OX=9606 GN=YWHAG PE=1 SV=2	0.76	0.0863011	62	38	10	560	5	247	28.3	4.89	672.47	10	cell organization and biogenesis;regulation of biological process;response to stimulus;transport	cytoplasm;cytosol;membrane;mitochondrion	enzyme regulator activity;protein binding;RNA binding	Pf00244	7532	ENSG00000170027.6	YWHAG	Viral carcinogenesis; Epstein-Barr virus infection; Hippo signaling pathway; Oocyte meiosis; Cell cycle; PI3K-Akt signaling pathway	Cell Cycle; Prolactin Signaling Pathway; Myometrial Relaxation and Contraction Pathways; Calcium Regulation in the Cardiac Cell; Sudden Infant Death Syndrome (SIDS) Susceptibility Pathways	Chk1/Chk2(Cds1) mediated inactivation of Cyclin B:Cdk1 complex; Regulation of PLK1 Activity at G2/M Transition; AURKA Activation by TPX2; Anchoring of the basal body to the plasma membrane; Recruitment of NuMA to mitotic centrosomes; Activation of BAD and translocation to mitochondria ; Recruitment of mitotic centrosome proteins and complexes; Loss of Nlp from mitotic centrosomes; Translocation o…	9.77123e+06	1.002e+07	1.23654e+07	7.73851e+06	1.10938e+07	9.68426e+06	7.699e+06	1.35894e+07	1.06807e+07	8.35998e+06	8.2277e+06	9.19411e+06	1.3618e+07	7.64651e+06	7.89365e+06	1.17575e+07	8.60656e+06	1.14926e+07	9.68187e+06	1.01516e+07	1.73494e+07	1.41649e+07	1.45693e+07	1.40477e+07	1.47234e+07	1.60308e+07
A0A0C4DH72	Immunoglobulin kappa variable 1-6 OS=Homo sapiens OX=9606 GN=IGKV1-6 PE=3 SV=1	1.449	0.086518	29.818	24	2	230	1	117	12.7	8.29	291.35	2	response to stimulus	extracellular;membrane		Pf00047, Pf07679, Pf07686, Pf13927	28943	ENSG00000282163.1; ENSG00000239855.1	IGKV1-6				1.42676e+07	1.0704e+07	1.82511e+07	2.84173e+07	4.51422e+07	2.99081e+07	1.90024e+07	1.19646e+07	2.69956e+07	1.07124e+07	1.04596e+07	2.71487e+07	1.13914e+07	1.81741e+07	3.02106e+07	4.07918e+07	2.99426e+07	1.82953e+07	1.04803e+07	1.48118e+07	4.54567e+06	8.81366e+06	1.18158e+07	1.73236e+07	1.92072e+07	1.21349e+07
O75695	Protein XRP2 OS=Homo sapiens OX=9606 GN=RP2 PE=1 SV=4	1.447	0.0876383	17.702	11	4	31	4	350	39.6	5.12	17.06	4	cell organization and biogenesis;metabolic process;regulation of biological process;transport	cytoplasm;Golgi;membrane	catalytic activity;enzyme regulator activity;nucleotide binding;protein binding	Pf00334, Pf07986	6102	ENSG00000102218.5	RP2			Trafficking of myristoylated proteins to the cilium	3.73989e+06	6.05577e+06	6.82275e+06	5.05165e+06	1.06988e+07	3.04722e+06	2.46844e+06	3.78007e+06	5.2208e+06	1.8807e+06	586591	4.97368e+06	4.19955e+06	2.29775e+06	3.10639e+06	1.16265e+07	4.98367e+06	7.76486e+06	5.53451e+06	4.20808e+06	2.95385e+06	1.0946e+06	2.10103e+06	3.1228e+06	2.26024e+06	4.39686e+06
Q9P0G3	Kallikrein-14 OS=Homo sapiens OX=9606 GN=KLK14 PE=1 SV=2	0.762	0.0893101	65.701	42	8	62	8	267	29.1	9.23	132.15	8	cell death;metabolic process;regulation of biological process	extracellular	catalytic activity	Pf00089	43847	ENSG00000129437.9	KLK14			Formation of the cornified envelope	1.02482e+07	6.62545e+06	3.34267e+06	1.2071e+07	3.566e+06	4.47758e+06	1.05074e+07	3.34912e+06	5.88951e+06	4.43142e+06	4.10276e+06	5.25809e+06	3.78461e+06	1.22668e+07	5.09391e+06	3.71965e+06	1.22169e+07	5.29451e+06	7.18726e+06	9.43729e+06	5.86981e+06	1.14689e+07	1.12981e+07	1.20596e+07	4.04933e+06	6.33422e+06
Q9HCY8	Protein S100-A14 OS=Homo sapiens OX=9606 GN=S100A14 PE=1 SV=1	0.762	0.0895638	39.991	74	6	234	6	104	11.7	5.24	319.5	6	cell death;defense response;regulation of biological process;response to stimulus	cytoplasm;cytosol	metal ion binding;protein binding	Pf01023	57402	ENSG00000189334.8	S100A14				3.2352e+07	3.12717e+07	3.29889e+07	2.96715e+07	1.79261e+07	2.1344e+07	1.80656e+07	3.91822e+07	2.61609e+07	2.27457e+07	2.17836e+07	2.46384e+07	3.97653e+07	1.65413e+07	2.2376e+07	1.98089e+07	2.82269e+07	3.25422e+07	3.17934e+07	3.61613e+07	3.88104e+07	5.07588e+07	2.10451e+07	3.2271e+07	4.67516e+07	1.48004e+07
O75947	ATP synthase subunit d, mitochondrial OS=Homo sapiens OX=9606 GN=ATP5PD PE=1 SV=3	0.763	0.0907991	5.562	12	2	10	2	161	18.5	5.3	6.06	2	cell organization and biogenesis;metabolic process;transport	cytosol;membrane;mitochondrion	catalytic activity;transporter activity	Pf05873	10476	ENSG00000167863.11	ATP5H	Huntington's disease; Parkinson's disease; Alzheimer's disease; Oxidative phosphorylation; Metabolic pathways	Electron Transport Chain; Oxidative phosphorylation	Cristae formation; Formation of ATP by chemiosmotic coupling	1.86711e+06	1.81258e+06	1.6147e+06	2.07727e+06	1.07991e+06	831539	1.32268e+06	2.12445e+06	1.15122e+06	1.73489e+06	1.08926e+06	1.6199e+06	2.631e+06	1.32585e+06	1.09271e+06	1.15891e+06	2.1521e+06	2.47085e+06	2.21727e+06	1.78887e+06	2.79174e+06	3.07866e+06	3.92973e+06	2.37151e+06	3.00231e+06	3.19735e+06
Q13404	Ubiquitin-conjugating enzyme E2 variant 1 OS=Homo sapiens OX=9606 GN=UBE2V1 PE=1 SV=2	1.439	0.0933905	7.859	20	3	27	1	147	16.5	7.93	30.15	3	cell differentiation;metabolic process;regulation of biological process;response to stimulus	cytoplasm;cytosol;nucleus	catalytic activity;protein binding	Pf00179	7335; 387522	ENSG00000244687.11	UBE2V1; TMEM189-UBE2V1		IL-1 signaling pathway; Interleukin-1 Induced Activation of NF-kappa-B; Simplified Depiction of MYD88 Distinct Input-Output Pathway	IRAK1 recruits IKK complex upon TLR7/8 or 9 stimulation; Downstream TCR signaling; NOD1/2 Signaling Pathway; IKK complex recruitment mediated by RIP1; TICAM1, RIP1-mediated IKK complex recruitment ; TAK1 activates NFkB by phosphorylation and activation of IKKs complex; Antigen processing: Ubiquitination & Proteasome degradation; FCERI mediated NF-kB activation; Activated TLR4 signalling; Interleu…	1.73874e+06	2.72541e+06	3.80425e+06	2.37338e+06	3.1964e+06	1.87945e+06	3.60071e+06	1.61044e+06	3.73669e+06	798089	2.16403e+06	2.81493e+06	2.22618e+06	3.79217e+06	3.03438e+06	2.36435e+06	4.67198e+06	3.93317e+06	2.95841e+06	1.62616e+06	1.50725e+06	746058	915888	524218	517045	1.27184e+06
O60437	Periplakin OS=Homo sapiens OX=9606 GN=PPL PE=1 SV=4	0.768	0.0965183	648.229	47	77	3036	77	1756	204.6	5.6	3919.66	77	cell death;cell organization and biogenesis;metabolic process;response to stimulus	cytoplasm;cytoskeleton;cytosol;membrane;mitochondrion;nucleus	protein binding;structural molecule activity	Pf04111	5493	ENSG00000118898.15	PPL			Butyrophilin (BTN) family interactions; Formation of the cornified envelope	3.56635e+08	3.4989e+08	3.86102e+08	3.97554e+08	6.31918e+08	3.13874e+08	2.65629e+08	4.13099e+08	3.39851e+08	3.60018e+08	3.58394e+08	3.33498e+08	4.33141e+08	2.62525e+08	3.04994e+08	6.27186e+08	4.105e+08	3.76088e+08	3.62947e+08	3.62964e+08	4.52175e+08	6.04485e+08	4.27461e+08	3.61735e+08	5.18848e+08	5.24907e+08
Q14624	Inter-alpha-trypsin inhibitor heavy chain H4 OS=Homo sapiens OX=9606 GN=ITIH4 PE=1 SV=4	1.433	0.0982611	81.617	18	15	173	15	930	103.3	6.98	159.69	15	defense response;metabolic process;regulation of biological process;response to stimulus;transport	cytoplasm;extracellular;membrane;organelle lumen	enzyme regulator activity;protein binding	Pf00092, Pf06668, Pf08487, Pf10138, Pf13444, Pf13519, Pf13768	3700	ENSG00000055955.15	ITIH4			Platelet degranulation	2.20416e+08	2.00204e+08	2.20791e+08	1.45464e+08	2.21462e+08	1.34646e+08	7.43308e+07	2.45791e+08	8.51084e+07	1.33424e+08	1.36549e+08	8.55998e+07	2.79467e+08	7.37653e+07	1.28425e+08	2.23765e+08	1.5372e+08	2.09667e+08	2.15216e+08	2.32193e+08	1.65011e+08	2.06194e+08	1.32934e+08	7.99777e+07	1.11414e+08	8.38591e+07
P01024	Complement C3 OS=Homo sapiens OX=9606 GN=C3 PE=1 SV=2	1.433	0.0982973	1131.58	53	83	6092	83	1663	187	6.4	9978.32	83	cell organization and biogenesis;defense response;metabolic process;regulation of biological process;response to stimulus;transport	extracellular;membrane;organelle lumen	catalytic activity;enzyme regulator activity;protein binding	Pf00207, Pf01759, Pf01821, Pf01835, Pf07677, Pf07678, Pf07703, Pf10569, Pf11974	718	ENSG00000125730.16	C3	Viral carcinogenesis; Chagas disease (American trypanosomiasis); Leishmaniasis; Tuberculosis; Pertussis; Phagosome; Complement and coagulation cascades; Systemic lupus erythematosus; Herpes simplex infection; Staphylococcus aureus infection; Legionellosis	Allograft Rejection; TYROBP Causal Network; Complement Activation; Complement and Coagulation Cascades	Post-translational protein phosphorylation; Regulation of Insulin-like Growth Factor (IGF) transport and uptake by Insulin-like Growth Factor Binding Proteins (IGFBPs); Alternative complement activation; Peptide ligand-binding receptors; Regulation of Complement cascade; Activation of C3 and C5; Neutrophil degranulation; Immunoregulatory interactions between a Lymphoid and a non-Lymphoid cell; G …	1.06552e+09	1.37518e+09	1.95648e+09	1.49653e+09	2.93448e+09	1.80252e+09	7.91522e+08	2.00764e+09	1.14373e+09	4.20953e+08	4.25569e+08	1.14941e+09	2.0261e+09	7.92984e+08	1.83255e+09	2.95433e+09	1.50594e+09	1.97708e+09	1.38331e+09	1.07929e+09	1.73564e+09	1.14633e+09	7.88323e+08	1.27863e+09	7.10151e+08	1.04069e+09
P01780	Immunoglobulin heavy variable 3-7 OS=Homo sapiens OX=9606 GN=IGHV3-7 PE=1 SV=2	1.432	0.09849	63.917	38	5	680	3	117	12.9	6.57	1241.48	5	cellular component movement;metabolic process;regulation of biological process;response to stimulus;transport	extracellular;membrane	catalytic activity		28452	ENSG00000282211.1; ENSG00000211938.2	IGHV3-7			FCERI mediated Ca+2 mobilization; Scavenging of heme from plasma; Classical antibody-mediated complement activation; FCERI mediated MAPK activation; FCERI mediated NF-kB activation; CD22 mediated BCR regulation; Regulation of Complement cascade; Immunoregulatory interactions between a Lymphoid and a non-Lymphoid cell; Cell surface interactions at the vascular wall; FCGR activation; Regulation of …	2.16664e+08	2.01699e+08	3.11026e+08	4.59678e+08	5.37985e+08	3.29658e+08	1.99175e+08	1.89284e+08	3.10365e+08	1.51246e+08	1.60152e+08	3.08576e+08	1.95467e+08	1.9769e+08	3.4591e+08	5.3109e+08	4.88301e+08	3.23324e+08	2.07045e+08	2.22805e+08	2.42933e+08	1.55661e+08	1.28815e+08	1.71401e+08	1.00484e+08	1.5299e+08
Q13287	N-myc-interactor OS=Homo sapiens OX=9606 GN=NMI PE=1 SV=2	1.431	0.0998108	3.519	4	1	6	1	307	35	5.34	0	1	defense response;metabolic process;regulation of biological process;response to stimulus	cytoplasm;cytosol	protein binding	Pf07292, Pf07334	9111	ENSG00000123609.10	NMI		IL-2 Signaling Pathway		541152	964861	1.27967e+06	751406	2.08039e+06	282713	369769	534093	1.3202e+06			1.2839e+06	512531	537291	506972	2.48234e+06	1.04006e+06	1.17241e+06	1.04559e+06	953366	387842		488241	514808		725977
P05783	Keratin, type I cytoskeletal 18 OS=Homo sapiens OX=9606 GN=KRT18 PE=1 SV=2	0.77	0.0999433	44.255	15	7	1053	5	430	48	5.45	1365.08	7	cell death;cell organization and biogenesis;regulation of biological process;response to stimulus;transport	cytoplasm;cytosol;nucleus	protein binding;RNA binding;structural molecule activity	Pf00038	3875	ENSG00000111057.10	KRT18	Pathogenic Escherichia coli infection	Pathogenic Escherichia coli infection	Formation of the cornified envelope	1.05157e+07	7.43785e+06	8.82732e+06	1.3856e+07	1.02766e+07	1.00161e+07	5.27962e+06	1.51345e+07	8.4235e+06	9.15964e+06	1.10067e+07	9.5433e+06	1.56834e+07	6.71314e+06	9.4503e+06	9.61904e+06	1.34251e+07	1.073e+07	6.29524e+06	1.13654e+07	1.45135e+07	1.36777e+07	1.7941e+07	1.0382e+07	1.37933e+07	1.05021e+07
P43353	Aldehyde dehydrogenase family 3 member B1 OS=Homo sapiens OX=9606 GN=ALDH3B1 PE=1 SV=1	1.43	0.1006	21.896	7	3	107	2	468	51.8	7.62	205.04	3	metabolic process;response to stimulus;transport	cytoplasm;cytosol;membrane	catalytic activity;protein binding	Pf00171	221	ENSG00000006534.15	ALDH3B1	Tyrosine metabolism; Histidine metabolism; beta-Alanine metabolism; Metabolism of xenobiotics by cytochrome P450; Drug metabolism - cytochrome P450; Chemical carcinogenesis; Glycolysis / Gluconeogenesis; Phenylalanine metabolism; Metabolic pathways		Neutrophil degranulation; Sphingolipid de novo biosynthesis	499284	1.06092e+06	1.11387e+06	582818	3.84236e+06			385778	851197			781125	414681			3.81903e+06	591768	995796	1.0374e+06	551114	486633	256498	462042	655475	393598	1.43881e+06
P16435	NADPH--cytochrome P450 reductase OS=Homo sapiens OX=9606 GN=POR PE=1 SV=2	0.771	0.101013	5.319	4	2	7	2	677	76.6	5.58	3.65	2	metabolic process;regulation of biological process;response to stimulus	endoplasmic reticulum;membrane;mitochondrion	catalytic activity;nucleotide binding;protein binding	Pf00175, Pf00258, Pf00667	5447		POR			Cytochrome P450 - arranged by substrate type	680329	506804	736597	477003	944809	539461		703633	504564	464921	535044	696712	696314		449022	620720	438323	649629	679164	424973	1.33543e+06	952592	659688	698852	704059	743022
P05386	60S acidic ribosomal protein P1 OS=Homo sapiens OX=9606 GN=RPLP1 PE=1 SV=1	0.771	0.101334	15.43	14	1	51	1	114	11.5	4.32	138.07	1	cell organization and biogenesis;metabolic process;regulation of biological process;transport	cytosol;ribosome	enzyme regulator activity;protein binding;structural molecule activity	Pf00428	6176	ENSG00000137818.11	RPLP1	Ribosome	Cytoplasmic Ribosomal Proteins	Peptide chain elongation; Eukaryotic Translation Termination; Viral mRNA Translation; L13a-mediated translational silencing of Ceruloplasmin expression; Nonsense Mediated Decay (NMD) independent of the Exon Junction Complex (EJC); Selenocysteine synthesis; Nonsense Mediated Decay (NMD) enhanced by the Exon Junction Complex (EJC); GTP hydrolysis and joining of the 60S ribosomal subunit; Major path…	2.84211e+06	2.54645e+06	3.35458e+06	3.67036e+06	659280	940210	1.6512e+06	1.54497e+06	1.61252e+06	1.55386e+06	1.38458e+06	1.51348e+06	1.6692e+06	1.70685e+06	1.01196e+06	757990	3.51991e+06	3.16873e+06	2.96368e+06	2.1741e+06	3.3423e+06	2.46149e+06	2.00116e+06	1.11739e+06	1.38141e+06	2.82099e+06
P62424	60S ribosomal protein L7a OS=Homo sapiens OX=9606 GN=RPL7A PE=1 SV=2	0.771	0.101521	12.443	9	2	25	2	266	30	10.61	45.29	2	cell organization and biogenesis;metabolic process;transport	cytoplasm;cytosol;membrane;nucleus;ribosome	protein binding;RNA binding;structural molecule activity	Pf01248	6130	ENSG00000280858.2; ENSG00000148303.16	RPL7A	Ribosome	Cytoplasmic Ribosomal Proteins	Peptide chain elongation; Eukaryotic Translation Termination; Viral mRNA Translation; L13a-mediated translational silencing of Ceruloplasmin expression; Nonsense Mediated Decay (NMD) independent of the Exon Junction Complex (EJC); Selenocysteine synthesis; Nonsense Mediated Decay (NMD) enhanced by the Exon Junction Complex (EJC); GTP hydrolysis and joining of the 60S ribosomal subunit; Major path…	1.00315e+06	1.16877e+06	1.83947e+06	1.10975e+06	1.18926e+06	1.04217e+06	848528	1.41758e+06	919728	1.18449e+06	1.0116e+06	1.08308e+06	1.40777e+06	1.13285e+06	1.0165e+06	1.04077e+06	1.25966e+06	1.67689e+06	1.09073e+06	1.06207e+06	2.46771e+06	4.9354e+06	828392	3.93038e+06	4.86525e+06	2.85172e+06
P98160	Basement membrane-specific heparan sulfate proteoglycan core protein OS=Homo sapiens OX=9606 GN=HSPG2 PE=1 SV=4	1.427	0.102563	45.315	4	12	53	12	4391	468.5	6.51	41.41	12	cell differentiation;cell growth;cell organization and biogenesis;defense response;metabolic process;regulation of biological process;response to stimulus;transport	extracellular;membrane;organelle lumen	metal ion binding;protein binding	Pf00008, Pf00047, Pf00052, Pf00053, Pf00054, Pf00057, Pf02210, Pf07679, Pf07686, Pf12785, Pf13385, Pf13895, Pf13927	3339	ENSG00000142798.17	HSPG2	Hepatitis B; Proteoglycans in cancer; ECM-receptor interaction		Integrin cell surface interactions; Defective B4GALT7 causes EDS, progeroid type; Amyloid fiber formation; Retinoid metabolism and transport; Defective EXT2 causes exostoses 2; Non-integrin membrane-ECM interactions; Defective EXT1 causes exostoses 1, TRPS2 and CHDS; Signaling by GPCR; HS-GAG biosynthesis; A tetrasaccharide linker sequence is required for GAG synthesis; Laminin interactions; Degr…	3.55223e+06	3.8261e+06	5.1667e+06	1.76626e+06	1.004e+07	5.81164e+06	3.7528e+06	5.5666e+06	8.35696e+06	3.30526e+06	5.8067e+06	7.09372e+06	4.12461e+06	1.25774e+07	6.36533e+06	1.68116e+07	4.67235e+06	2.97113e+06	5.94554e+06	3.54425e+06	3.01107e+06	3.13164e+06	1.28555e+06	3.68778e+06	4.80074e+06	462210
P02679	Fibrinogen gamma chain OS=Homo sapiens OX=9606 GN=FGG PE=1 SV=3	1.427	0.102675	612.083	60	25	2980	25	453	51.5	5.62	5915.82	25	cell organization and biogenesis;coagulation;metabolic process;regulation of biological process;response to stimulus;transport	cell surface;cytoplasm;extracellular;membrane;organelle lumen	catalytic activity;metal ion binding;protein binding;structural molecule activity	Pf00147, Pf08317, Pf08702, Pf15397	2266	ENSG00000171557.16	FGG	Complement and coagulation cascades; Staphylococcus aureus infection; Platelet activation	Blood Clotting Cascade; VEGFA-VEGFR2 Signaling Pathway	Post-translational protein phosphorylation; Integrin cell surface interactions; Regulation of Insulin-like Growth Factor (IGF) transport and uptake by Insulin-like Growth Factor Binding Proteins (IGFBPs); Signaling by BRAF and RAF fusions; MAP2K and MAPK activation; GRB2:SOS provides linkage to MAPK signaling for Integrins ; Signaling by RAS mutants; Signaling by high-kinase activity BRAF mutants…	7.83227e+08	8.94165e+08	1.51008e+09	1.22834e+09	2.14894e+09	1.46911e+09	6.83054e+08	1.5051e+09	9.42988e+08	3.35793e+08	3.50228e+08	9.29317e+08	1.61704e+09	6.99057e+08	1.54511e+09	2.10909e+09	1.2653e+09	1.56152e+09	9.15547e+08	7.64225e+08	1.35557e+09	1.07068e+09	1.47635e+09	1.10135e+09	5.90067e+08	2.46134e+09
P01718	Immunoglobulin lambda variable 3-27 OS=Homo sapiens OX=9606 GN=IGLV3-27 PE=1 SV=2	1.427	0.102679	10.345	19	2	82	1	113	12.2	5.01	100.34	2	cellular component movement;metabolic process;regulation of biological process;response to stimulus;transport	extracellular;membrane	catalytic activity		28791	ENSG00000211658.2	IGLV3-27			FCERI mediated Ca+2 mobilization; Scavenging of heme from plasma; Classical antibody-mediated complement activation; FCERI mediated MAPK activation; FCERI mediated NF-kB activation; CD22 mediated BCR regulation; Regulation of Complement cascade; Immunoregulatory interactions between a Lymphoid and a non-Lymphoid cell; Cell surface interactions at the vascular wall; FCGR activation; Regulation of …		2.75623e+06	3.30024e+06	3.09189e+06	1.21913e+07	9.75664e+06	2.54455e+06	3.66562e+06	2.5177e+06	931377	967925	2.49691e+06	4.2562e+06	2.8461e+06	9.75466e+06	1.21499e+07	3.41063e+06	3.85472e+06	2.95946e+06	2.34389e+06	2.65106e+06	3.30658e+06	980099	3.32203e+06	2.31608e+06	1.41068e+06
Q9NP55	BPI fold-containing family A member 1 OS=Homo sapiens OX=9606 GN=BPIFA1 PE=1 SV=1	1.425	0.103942	152.238	34	6	170	6	256	26.7	5.76	398.52	6	cellular component movement;defense response;regulation of biological process;response to stimulus;transport	extracellular	protein binding;transporter activity	Pf01273	51297	ENSG00000198183.11	BPIFA1			Antimicrobial peptides	1.00251e+07	1.54767e+07	1.51051e+07	2.89043e+07	3.89835e+08	6.58358e+06	9.7627e+06	5.1667e+06	3.34784e+07	1.61189e+07	1.34632e+07	3.24145e+07	5.23605e+06	7.48758e+06	6.58489e+06	3.60622e+08	2.75926e+07	1.78864e+07	1.6828e+07	9.50779e+06	7.87648e+06	8.80888e+06	1.59752e+07	9.00597e+06	1.42343e+07	2.40633e+06
P35030	Trypsin-3 OS=Homo sapiens OX=9606 GN=PRSS3 PE=1 SV=2	0.773	0.104259	5.981	4	1	11	1	304	32.5	7.49	20.67	1	cellular component movement;metabolic process;response to stimulus;transport	extracellular	catalytic activity;metal ion binding;protein binding	Pf00089	5646	ENSG00000010438.16	PRSS3	Neuroactive ligand-receptor interaction; Protein digestion and absorption; Pancreatic secretion; Influenza A		Alpha-defensins; Cobalamin (Cbl, vitamin B12) transport and metabolism; Neutrophil degranulation	3.55903e+06	1.51386e+07	8.35096e+06			1.53191e+06		1.11565e+07		2.58814e+06	2.52541e+06		1.15378e+07	1.58382e+06	1.54013e+06	2.56712e+06		9.10744e+06	1.69178e+07	3.13209e+06	2.32314e+07	9.65637e+06		6.08506e+06	7.86702e+06
Q6P5S2	Protein LEG1 homolog OS=Homo sapiens OX=9606 GN=LEG1 PE=1 SV=2	0.774	0.105572	231.191	46	14	2373	14	330	37.9	6.15	2835.26	14	development	extracellular		Pf05612	352999	ENSG00000184530.8	C6orf58				5.59743e+08	1.43342e+09	1.11773e+09	1.2636e+09	8.49548e+08	7.23462e+08	7.39508e+08	2.64969e+09	9.07294e+08	7.50295e+08	7.5045e+08	9.61087e+08	2.84451e+09	7.45967e+08	6.99828e+08	8.30821e+08	1.24217e+09	1.11109e+09	1.43381e+09	5.66623e+08	1.96425e+09	1.44318e+09	1.15842e+09	8.77066e+08	2.02111e+09	2.62606e+09
P47914	60S ribosomal protein L29 OS=Homo sapiens OX=9606 GN=RPL29 PE=1 SV=2	0.775	0.107887	6.522	9	1	4	1	159	17.7	11.66	6.29	1	cell organization and biogenesis;metabolic process;transport	cytosol;membrane;ribosome	protein binding;RNA binding;structural molecule activity	Pf01779	6159	ENSG00000162244.10	RPL29	Ribosome	Cytoplasmic Ribosomal Proteins	Peptide chain elongation; Eukaryotic Translation Termination; Viral mRNA Translation; L13a-mediated translational silencing of Ceruloplasmin expression; Nonsense Mediated Decay (NMD) independent of the Exon Junction Complex (EJC); Selenocysteine synthesis; Nonsense Mediated Decay (NMD) enhanced by the Exon Junction Complex (EJC); GTP hydrolysis and joining of the 60S ribosomal subunit; Major path…	606679	828043	985979	407918	605190	624093	503954	407853	442049	359476	581677	493798	640426	423800	487193	579323	440043	1.10997e+06	1.00848e+06	918455	629529	793449		417169		2.01151e+06
Q6KB66	Keratin, type II cytoskeletal 80 OS=Homo sapiens OX=9606 GN=KRT80 PE=1 SV=2	0.776	0.108608	117.582	36	16	736	14	452	50.5	5.67	1018.26	16	cell death;regulation of biological process;transport	cytoplasm;cytoskeleton;cytosol	protein binding;structural molecule activity;transporter activity	Pf00038, Pf01496, Pf05557, Pf12128, Pf13166	144501	ENSG00000167767.13	KRT80			Formation of the cornified envelope	3.27556e+07	2.85767e+07	3.38553e+07	3.19761e+07	4.61281e+07	4.17535e+07	2.73525e+07	3.72119e+07	2.1851e+07	1.4278e+07	1.29723e+07	1.99678e+07	3.57093e+07	2.94216e+07	3.63621e+07	4.51932e+07	2.67696e+07	3.28525e+07	2.90535e+07	3.23543e+07	5.93319e+07	4.50715e+07	1.8693e+07	3.70088e+07	3.21035e+07	2.95945e+07
O75636	Ficolin-3 OS=Homo sapiens OX=9606 GN=FCN3 PE=1 SV=2	1.418	0.110221	14.323	17	5	29	5	299	32.9	6.67	10.73	5	defense response;metabolic process;regulation of biological process;response to stimulus	extracellular	catalytic activity;metal ion binding;protein binding	Pf00147	8547	ENSG00000142748.12	FCN3			Ficolins bind to repetitive carbohydrate structures on the target cell surface	1.69985e+06	3.58608e+06	6.65418e+06	3.40504e+06	5.2789e+06	1.08491e+06	275273	4.3932e+06	1.74885e+06	604394	822679	2.13713e+06	4.0501e+06		2.50693e+06	6.00653e+06	3.17194e+06	7.2058e+06	4.14731e+06	2.33783e+06	2.92239e+06	2.34521e+06	3.78394e+06	3.48705e+06	1.6309e+06	2.35723e+06
P06331	Immunoglobulin heavy variable 4-34 OS=Homo sapiens OX=9606 GN=IGHV4-34 PE=1 SV=2	1.416	0.11116	60.016	42	4	331	3	123	13.8	9.33	531.83	4	cellular component movement;metabolic process;regulation of biological process;response to stimulus;transport	extracellular;membrane	catalytic activity		28395	ENSG00000276491.2; ENSG00000211956.2	LOC100289944; IGHV4-34			FCERI mediated Ca+2 mobilization; Scavenging of heme from plasma; Classical antibody-mediated complement activation; FCERI mediated MAPK activation; FCERI mediated NF-kB activation; CD22 mediated BCR regulation; Regulation of Complement cascade; Immunoregulatory interactions between a Lymphoid and a non-Lymphoid cell; Cell surface interactions at the vascular wall; FCGR activation; Regulation of …	1.26267e+08	1.70444e+08	1.80755e+08	1.05774e+08	1.89079e+08	1.33526e+08	1.22493e+08	1.46432e+08	1.37643e+08	4.63946e+07	5.24449e+07	1.31948e+08	1.51424e+08	1.32803e+08	1.3904e+08	1.88545e+08	9.60783e+07	1.66796e+08	1.72276e+08	1.10319e+08	1.52275e+08	8.24011e+07	6.44292e+07	1.21921e+08	9.79881e+07	6.17201e+07
Q15008	26S proteasome non-ATPase regulatory subunit 6 OS=Homo sapiens OX=9606 GN=PSMD6 PE=1 SV=1	0.779	0.112896	11.319	4	1	7	1	389	45.5	5.62	9.32	1	metabolic process;regulation of biological process;response to stimulus;transport	cytosol;extracellular;organelle lumen;proteasome	catalytic activity;enzyme regulator activity;protein binding	Pf01399, Pf10602	9861	ENSG00000163636.10	PSMD6	Epstein-Barr virus infection; Proteasome	Proteasome Degradation; Parkin-Ubiquitin Proteasomal System pathway	Regulation of RAS by GAPs; CDT1 association with the CDC6:ORC:origin complex; Downstream TCR signaling; UCH proteinases; NIK-->noncanonical NF-kB signaling; Hh mutants that don't undergo autocatalytic processing are degraded by ERAD; SCF-beta-TrCP mediated degradation of Emi1; Neutrophil degranulation; Cross-presentation of soluble exogenous antigens (endosomes); Separation of Sister Chromatids; …	720087		489069	650462	799796	374886		662488	262484		498327	612093	565885		398406	941981	344880	704870	451516	539332	1.20067e+06	676336		482824	280531	586347
P01721	Immunoglobulin lambda variable 6-57 OS=Homo sapiens OX=9606 GN=IGLV6-57 PE=1 SV=2	1.411	0.115395	17.285	17	1	39	1	117	12.6	4.78	138.96	1	cellular component movement;metabolic process;regulation of biological process;response to stimulus;transport	extracellular;membrane	catalytic activity	Pf07686	28778	ENSG00000211640.4	IGLV6-57			FCERI mediated Ca+2 mobilization; Scavenging of heme from plasma; Classical antibody-mediated complement activation; FCERI mediated MAPK activation; FCERI mediated NF-kB activation; CD22 mediated BCR regulation; Regulation of Complement cascade; Immunoregulatory interactions between a Lymphoid and a non-Lymphoid cell; Cell surface interactions at the vascular wall; FCGR activation; Regulation of …	3.76525e+06	2.63846e+06	6.16611e+06	8.89635e+06	1.50641e+07	6.63217e+06	6.53924e+06	3.50336e+06	5.98289e+06	2.01009e+06	1.71373e+06	6.62949e+06	4.23394e+06	7.08257e+06	5.92859e+06	1.40569e+07	9.93195e+06	5.58411e+06	3.2878e+06	3.88484e+06	2.69974e+06	3.01229e+06	5.38799e+06	6.1631e+06	2.78641e+06	4.02389e+06
A0A0B4J1X8	Immunoglobulin heavy variable 3-43 OS=Homo sapiens OX=9606 GN=IGHV3-43 PE=3 SV=1	1.41	0.116712	57.866	35	3	322	2	118	13.1	5.41	649.37	3	cell organization and biogenesis;defense response;metabolic process;regulation of biological process;response to stimulus	extracellular;membrane	protein binding		28426	ENSG00000282151.1; ENSG00000232216.1	IGHV3-43				3.48443e+06	2.41622e+06	5.73238e+06	6.33119e+06	9.51099e+06	7.55224e+06		4.13842e+06	4.51809e+06	2.53147e+06	1.79508e+06	4.05109e+06	3.67723e+06	2.08217e+06	7.41545e+06	9.36339e+06	6.7819e+06	5.47545e+06	1.98718e+06	3.18037e+06	4.5379e+06	1.83359e+06	2.25853e+06	2.79201e+06	1.43497e+06	2.17085e+06
O43240	Kallikrein-10 OS=Homo sapiens OX=9606 GN=KLK10 PE=1 SV=3	0.782	0.118149	132.56	43	11	634	11	276	30.2	8.59	1030.18	11	metabolic process	extracellular	catalytic activity	Pf00089	5655	ENSG00000129451.11	KLK10				1.5656e+08	3.43144e+08	1.87427e+08	1.26296e+08	3.48695e+07	1.00379e+08	7.85633e+07	1.31185e+08	8.76127e+07	1.26271e+08	1.3378e+08	8.82906e+07	1.32003e+08	7.84779e+07	1.03101e+08	3.57401e+07	1.34493e+08	1.79452e+08	3.94204e+08	1.6437e+08	1.13978e+08	1.75617e+08	1.65386e+08	1.2699e+08	1.05115e+08	1.76716e+08
P01860	Immunoglobulin heavy constant gamma 3 OS=Homo sapiens OX=9606 GN=IGHG3 PE=1 SV=2	1.406	0.119894	421.861	53	16	5149	6	377	41.3	7.9	8259.01	16	cell organization and biogenesis;defense response;metabolic process;regulation of biological process;response to stimulus	extracellular;membrane	catalytic activity;protein binding	Pf07654, Pf08205	3502		IGHG3			FCGR activation; Regulation of actin dynamics for phagocytic cup formation; Regulation of Complement cascade; Role of phospholipids in phagocytosis; Classical antibody-mediated complement activation	1.78697e+08	3.09388e+08	7.24821e+08	2.72576e+08	3.40962e+08	4.08397e+08	1.32001e+08	1.29694e+08	8.87167e+07	3.34256e+07	2.9915e+07	9.07398e+07	1.36564e+08	1.24138e+08	4.67675e+08	3.48115e+08	2.61208e+08	7.93512e+08	2.94429e+08	1.82795e+08	4.01684e+08	1.15091e+08	9.60755e+07	1.95689e+08	6.19391e+07	1.43435e+08
Q06323	Proteasome activator complex subunit 1 OS=Homo sapiens OX=9606 GN=PSME1 PE=1 SV=1	0.783	0.119962	28.506	24	6	46	6	249	28.7	6.02	34.51	6	metabolic process;regulation of biological process;response to stimulus;transport	cytoplasm;cytosol;proteasome	enzyme regulator activity;protein binding	Pf02251, Pf02252	5720	ENSG00000092010.14	PSME1	Proteasome; Antigen processing and presentation	Proteasome Degradation	Regulation of RAS by GAPs; CDT1 association with the CDC6:ORC:origin complex; Downstream TCR signaling; UCH proteinases; NIK-->noncanonical NF-kB signaling; Hh mutants that don't undergo autocatalytic processing are degraded by ERAD; SCF-beta-TrCP mediated degradation of Emi1; Cross-presentation of soluble exogenous antigens (endosomes); Separation of Sister Chromatids; Vpu mediated degradation o…	4.81859e+06	4.30813e+06	7.16842e+06	7.26558e+06	8.04422e+06	2.96804e+06	2.07366e+06	5.12242e+06	3.18832e+06	3.26819e+06	2.48378e+06	3.75213e+06	5.12468e+06	2.68158e+06	3.06095e+06	7.81568e+06	7.40429e+06	7.54971e+06	5.07446e+06	5.42922e+06	1.01195e+07	1.23171e+07	1.20065e+07	7.28913e+06	3.54219e+06	1.40901e+07
Q13835-2	Isoform 1 of Plakophilin-1 OS=Homo sapiens OX=9606 GN=PKP1	0.784	0.120834	194.019	38	22	709	22	726	80.4	8.97	914.08	22	cell death;cell organization and biogenesis;regulation of biological process;response to stimulus;transport	cytoskeleton;membrane;nucleus	protein binding;signal transducer activity;structural molecule activity	Pf00514	5317	ENSG00000081277.12	PKP1				2.81054e+08	2.08819e+08	2.14821e+08	3.22168e+08	2.13085e+08	2.12403e+08	1.7535e+08	2.4536e+08	2.32197e+08	1.966e+08	2.11424e+08	2.04514e+08	2.5447e+08	1.80613e+08	2.00887e+08	2.1088e+08	3.709e+08	2.43393e+08	2.07713e+08	2.68058e+08	2.43161e+08	2.28706e+08	3.31127e+08	2.32339e+08	2.25461e+08	2.33235e+08
Q05655	Protein kinase C delta type OS=Homo sapiens OX=9606 GN=PRKCD PE=1 SV=2	1.405	0.12104	31.619	9	5	23	4	676	77.5	7.75	9.93	5	cell death;cell organization and biogenesis;cell proliferation;cellular component movement;defense response;metabolic process;regulation of biological process;response to stimulus;transport	cytoplasm;cytosol;endoplasmic reticulum;extracellular;membrane;nucleus;organelle lumen	catalytic activity;enzyme regulator activity;metal ion binding;nucleotide binding;protein binding	Pf00069, Pf00130, Pf00433, Pf07714, Pf14531	5580	ENSG00000163932.13	PRKCD	NOD-like receptor signaling pathway; Tight junction; Vascular smooth muscle contraction; Neurotrophin signaling pathway; Type II diabetes mellitus; AGE-RAGE signaling pathway in diabetic complications; Inflammatory mediator regulation of TRP channels; Fc gamma R-mediated phagocytosis; GnRH signaling pathway; Chemokine signaling pathway; Estrogen signaling pathway; Insulin resistance	Type II diabetes mellitus; miRs in Muscle Cell Differentiation; Signaling Pathways in Glioblastoma; B Cell Receptor Signaling Pathway; AGE/RAGE pathway; Corticotropin-releasing hormone signaling pathway; Oncostatin M Signaling Pathway; Brain-Derived Neurotrophic Factor (BDNF) signaling pathway; Alpha 6 Beta 4 signaling pathway; Myometrial Relaxation and Contraction Pathways; G Protein Signaling P…	G alpha (z) signalling events; SHC1 events in ERBB2 signaling; Interferon gamma signaling; Apoptotic cleavage of cellular proteins; Effects of PIP2 hydrolysis; Neutrophil degranulation; Gastrin-CREB signalling pathway via PKC and MAPK; VEGFR2 mediated cell proliferation; HuR (ELAVL1) binds and stabilizes mRNA; Calmodulin induced events; CLEC7A (Dectin-1) signaling; Role of phospholipids in phagoc…	3.44596e+06	5.72042e+06	8.94646e+06	6.10268e+06	1.34784e+07	7.50289e+06	2.12367e+06	3.96783e+06	1.14402e+07	2.33876e+06	959196	1.09853e+07	4.36167e+06	2.35842e+06	4.68653e+06	1.3394e+07	5.30073e+06	6.99707e+06	5.71289e+06	4.24274e+06	2.42711e+06	641868	2.62115e+06	1.91756e+06	1.49928e+06	1.89269e+06
Q16881	Thioredoxin reductase 1, cytoplasmic OS=Homo sapiens OX=9606 GN=TXNRD1 PE=1 SV=3	1.405	0.121155	11.828	5	2	4	2	649	70.9	7.39	4.19	2	cell proliferation;cellular homeostasis;metabolic process;regulation of biological process;response to stimulus;transport	cytoplasm;cytosol;mitochondrion;nucleus	antioxidant activity;catalytic activity;nucleotide binding;protein binding	Pf00070, Pf00462, Pf02852, Pf07992, Pf13738	7296	ENSG00000198431.15	TXNRD1	Selenocompound metabolism; Pyrimidine metabolism	Selenium Micronutrient Network; Selenium Metabolism and Selenoproteins; NRF2 pathway; Oxidative Stress	Metabolism of ingested MeSeO2H into MeSeH; Uptake and function of diphtheria toxin; Interconversion of nucleotide di- and triphosphates; TP53 Regulates Metabolic Genes; PPARA activates gene expression; Detoxification of Reactive Oxygen Species; Metabolism of ingested H2SeO4 and H2SeO3 into H2Se	878577	804204	1.42695e+06	972055	2.14525e+06	834214	474319	614533	990062			1.14776e+06	600280	403632	735866	2.19575e+06	855173	1.75218e+06	922160	657925	554553	403653	624158	675020	472596	1.31851e+06
Q9NQW7	Xaa-Pro aminopeptidase 1 OS=Homo sapiens OX=9606 GN=XPNPEP1 PE=1 SV=3	1.403	0.123361	11.517	6	3	10	3	623	69.9	5.67	6.29	3	metabolic process	cytoplasm;cytosol	catalytic activity;metal ion binding;protein binding	Pf00557, Pf01321	7511		XPNPEP1				708471	810734	1.05163e+06	1.13299e+06	1.76325e+06	636282	324864	759074	793591	525376	404393	700309	808963	429133	742777	1.78494e+06	990603	913067	760224	850277		625674	365276	574415	268197
O43707	Alpha-actinin-4 OS=Homo sapiens OX=9606 GN=ACTN4 PE=1 SV=2	0.786	0.124215	705.104	64	53	2903	35	911	104.8	5.44	5084.42	53	cell organization and biogenesis;cellular component movement;regulation of biological process;response to stimulus;transport	cytoplasm;cytoskeleton;cytosol;extracellular;nucleus;organelle lumen	DNA binding;metal ion binding;protein binding;RNA binding	Pf00307, Pf00435, Pf08726, Pf11971, Pf13499	81	ENSG00000282844.1; ENSG00000130402.11	ACTN4	Viral carcinogenesis; Amoebiasis; Arrhythmogenic right ventricular cardiomyopathy (ARVC); Tight junction; Focal adhesion; Adherens junction; Regulation of actin cytoskeleton; Leukocyte transendothelial migration; Systemic lupus erythematosus	Arrhythmogenic Right Ventricular Cardiomyopathy; Primary Focal Segmental Glomerulosclerosis FSGS; Striated Muscle Contraction	Platelet degranulation ; Nephrin family interactions	6.89811e+08	5.92122e+08	6.61271e+08	6.37786e+08	4.56785e+08	3.70174e+08	2.34816e+08	5.47518e+08	4.63186e+08	4.65436e+08	4.61528e+08	4.65493e+08	5.50337e+08	2.30046e+08	3.95398e+08	4.38812e+08	6.30837e+08	6.76799e+08	5.67538e+08	7.25681e+08	6.4097e+08	7.26559e+08	5.45456e+08	6.41254e+08	5.58039e+08	7.3318e+08
P48059	LIM and senescent cell antigen-like-containing domain protein 1 OS=Homo sapiens OX=9606 GN=LIMS1 PE=1 SV=4	1.402	0.124306	8.927	7	2	8	2	325	37.2	8.05	5.05	2	cell organization and biogenesis;regulation of biological process;response to stimulus	cytosol;membrane	metal ion binding;protein binding	Pf00412	3987	ENSG00000169756.16	LIMS1		Primary Focal Segmental Glomerulosclerosis FSGS	Regulation of cytoskeletal remodeling and cell spreading by IPP complex components	763012	799237	1.89526e+06	1.7957e+06	3.5781e+06	938519	994052	1.43684e+06	1.12435e+06	357858		1.70123e+06	1.30999e+06	651054	1.78771e+06	3.59286e+06	1.18237e+06	1.58954e+06	722763	897969	880496	548521	549876	752285	513373	867253
P69905	Hemoglobin subunit alpha OS=Homo sapiens OX=9606 GN=HBA1 PE=1 SV=2	1.401	0.124715	268.869	84	8	646	8	142	15.2	8.68	1319.91	8	cell organization and biogenesis;metabolic process;regulation of biological process;response to stimulus;transport	cytosol;extracellular;membrane;organelle lumen	antioxidant activity;catalytic activity;metal ion binding;protein binding;transporter activity	Pf00042	3040; 3039	ENSG00000206172.8; ENSG00000188536.12	HBA2; HBA1	Malaria; African trypanosomiasis	Selenium Micronutrient Network; Vitamin B12 Metabolism; Folate Metabolism; Effects of Nitric Oxide	Scavenging of heme from plasma; Erythrocytes take up carbon dioxide and release oxygen; Erythrocytes take up oxygen and release carbon dioxide	1.26208e+08	3.84423e+07	1.21485e+08	1.2584e+08	1.33227e+08	7.85166e+07	3.35481e+07	2.51687e+07	3.93288e+08	5.34945e+07	4.98859e+07	4.06238e+08	2.58981e+07	3.65733e+07	7.83302e+07	1.32521e+08	1.29967e+08	1.27995e+08	3.46353e+07	1.26262e+08	7.29638e+07	2.25135e+08	6.04004e+07	3.38604e+07	3.08904e+07	3.67161e+08
P32121	Beta-arrestin-2 OS=Homo sapiens OX=9606 GN=ARRB2 PE=1 SV=2	1.4	0.125961	12.777	8	3	27	3	409	46.1	7.69	26.34	3	cell organization and biogenesis;cellular component movement;metabolic process;regulation of biological process;response to stimulus;transport	cytoplasm;cytosol;membrane;nucleus	protein binding;structural molecule activity	Pf00339, Pf02752	409	ENSG00000141480.17	ARRB2	Dopaminergic synapse; Endocytosis; MAPK signaling pathway; Olfactory transduction; Morphine addiction; Hedgehog signaling pathway; Chemokine signaling pathway	Corticotropin-releasing hormone signaling pathway; Myometrial Relaxation and Contraction Pathways; Wnt Signaling Pathway Netpath; MAPK Signaling Pathway; VEGFA-VEGFR2 Signaling Pathway; Chemokine signaling pathway; Calcium Regulation in the Cardiac Cell	Activated NOTCH1 Transmits Signal to the Nucleus; Cargo recognition for clathrin-mediated endocytosis; G alpha (s) signalling events; Signaling by BRAF and RAF fusions; Ub-specific processing proteases; MAP2K and MAPK activation; Signaling by RAS mutants; Signaling by high-kinase activity BRAF mutants; Signaling by moderate kinase activity BRAF mutants; Thrombin signalling through proteinase acti…	5.63997e+06	5.44374e+06	7.65593e+06	6.15644e+06	9.54465e+06	4.36704e+06	1.17669e+07	6.51039e+06	6.46403e+06	3.08137e+06	2.46884e+06	5.7236e+06	6.07284e+06	1.33046e+07	4.62029e+06	1.04064e+07	7.17432e+06	7.84643e+06	5.11522e+06	6.0981e+06	4.00992e+06	2.41833e+06	5.03859e+06	3.26931e+06	2.97629e+06	3.78815e+06
P51159	Ras-related protein Rab-27A OS=Homo sapiens OX=9606 GN=RAB27A PE=1 SV=3	1.399	0.126547	12.198	14	3	47	3	221	24.9	5.22	71.7	3	cell differentiation;cell organization and biogenesis;coagulation;regulation of biological process;response to stimulus;transport	cytosol;endosome;extracellular;Golgi;membrane;organelle lumen;vacuole	catalytic activity;nucleotide binding;protein binding	Pf00009, Pf00025, Pf00071, Pf04670, Pf08477	5873	ENSG00000069974.15	RAB27A		Deregulation of Rab and Rab Effector Genes in Bladder Cancer	Insulin processing; Neutrophil degranulation; RAB GEFs exchange GTP for GDP on RABs; RAB geranylgeranylation	4.31363e+07	7.47905e+07	9.71468e+07	6.04413e+07	9.8052e+07	5.91499e+07	8.81277e+06	1.34688e+08	4.27086e+07	1.64889e+07	1.89649e+07	3.67494e+07	1.23127e+08	9.69405e+06	5.64951e+07	9.38861e+07	5.65932e+07	8.99119e+07	8.29727e+07	4.19509e+07	6.69322e+07	5.26524e+07	1.33219e+07	5.51881e+07	3.3151e+07	7.11943e+07
Q92599	Septin-8 OS=Homo sapiens OX=9606 GN=SEPTIN8 PE=1 SV=4	0.787	0.126984	4.729	4	2	11	1	483	55.7	6.28	14.04	2		cytoplasm;cytoskeleton	nucleotide binding;protein binding	Pf00735	23176	ENSG00000164402.13	SEPT8	Bacterial invasion of epithelial cells			979979	1.17381e+06	474175	630902	1.06892e+06		1.52463e+06	1.34236e+06	663098	805080	1.16138e+06		1.31364e+06	1.34673e+06	916916		740432	785266	1.11987e+06	730120	2.45598e+06	2.8837e+06	852220	2.02263e+06	854472
Q13011	Delta(3,5)-Delta(2,4)-dienoyl-CoA isomerase, mitochondrial OS=Homo sapiens OX=9606 GN=ECH1 PE=1 SV=2	1.397	0.128496	29.232	15	4	44	4	328	35.8	8	34.7	4	metabolic process	membrane;mitochondrion	catalytic activity;protein binding	Pf00378	1891	ENSG00000282853.1; ENSG00000104823.8	ECH1	Peroxisome	Fatty Acid Biosynthesis		4.64482e+06	2.39537e+06	4.25752e+06	6.9743e+06	9.63529e+06	4.22777e+06	3.86939e+06	4.4399e+06	4.34104e+06	2.80697e+06	2.09127e+06	4.29017e+06	5.27089e+06	3.90385e+06	3.97216e+06	1.008e+07	6.99809e+06	5.09635e+06	2.28765e+06	4.35671e+06	2.18753e+06	2.71545e+06	1.69786e+06	2.7282e+06	2.95658e+06	1.50825e+06
Q7L5N7	Lysophosphatidylcholine acyltransferase 2 OS=Homo sapiens OX=9606 GN=LPCAT2 PE=1 SV=1	1.397	0.128722	10.413	6	2	5	2	544	60.2	6.55	9.55	2	cell organization and biogenesis;metabolic process	endoplasmic reticulum;Golgi;membrane	catalytic activity;metal ion binding	Pf00036, Pf01553, Pf04760, Pf13202, Pf13405, Pf13499, Pf13833	54947	ENSG00000087253.12	LPCAT2	Ether lipid metabolism; Glycerophospholipid metabolism; Metabolic pathways		Acyl chain remodelling of PC	921421	1.66039e+06	1.79614e+06	1.43972e+06	3.30374e+06	1.12356e+06	1.39627e+06	1.1253e+06	2.00931e+06		671853	2.07095e+06	1.30905e+06	1.19608e+06	1.338e+06	3.66014e+06	1.62812e+06	1.8195e+06	1.47157e+06	866197	1.39911e+06	531261	1.05368e+06	649310	679415	1.54005e+06
P01593	Immunoglobulin kappa variable 1D-33 OS=Homo sapiens OX=9606 GN=IGKV1D-33 PE=1 SV=2	1.396	0.129141	20.179	14	1	125	1	117	12.8	4.78	354.21	1	cellular component movement;metabolic process;regulation of biological process;response to stimulus;transport	extracellular;membrane	catalytic activity;protein binding	Pf00047, Pf07679, Pf07686, Pf13927	28896	ENSG00000282811.1; ENSG00000242076.2; ENSG00000239975.2	IGKV1D-33			FCERI mediated Ca+2 mobilization; Scavenging of heme from plasma; Classical antibody-mediated complement activation; FCERI mediated MAPK activation; FCERI mediated NF-kB activation; CD22 mediated BCR regulation; Regulation of Complement cascade; Immunoregulatory interactions between a Lymphoid and a non-Lymphoid cell; Cell surface interactions at the vascular wall; FCGR activation; Regulation of …	1.41783e+07	8.0558e+06	1.22425e+07	1.98361e+07	2.31805e+07	1.92282e+07	1.12895e+07	1.06389e+07	1.57247e+07	5.11515e+06	4.64888e+06	1.63405e+07	1.03536e+07	1.14517e+07	1.98605e+07	2.14421e+07	1.90463e+07	1.25527e+07	8.28793e+06	1.58755e+07	8.38211e+06	8.37832e+06	9.54807e+06	9.8602e+06	7.65972e+06	7.37936e+06
P04003	C4b-binding protein alpha chain OS=Homo sapiens OX=9606 GN=C4BPA PE=1 SV=2	1.396	0.129281	244.213	44	20	768	20	597	67	7.3	1027.09	20	defense response;metabolic process;regulation of biological process;response to stimulus	extracellular;membrane	protein binding;RNA binding	Pf00084	722	ENSG00000123838.10	C4BPA	Pertussis; Complement and coagulation cascades		Regulation of Complement cascade	6.84952e+07	6.94113e+07	1.40806e+08	8.72822e+07	1.34012e+08	7.29044e+07	3.30268e+07	1.1293e+08	7.77319e+07	1.36632e+07	1.38262e+07	7.7535e+07	1.16366e+08	3.61024e+07	7.38363e+07	1.32885e+08	8.8631e+07	1.4305e+08	7.08298e+07	6.98253e+07	1.14579e+08	3.97606e+07	1.89988e+07	5.65159e+07	3.39023e+07	6.33435e+07
P02671	Fibrinogen alpha chain OS=Homo sapiens OX=9606 GN=FGA PE=1 SV=2	1.395	0.130662	246.696	26	23	1343	23	866	94.9	6.01	2082.67	23	cell organization and biogenesis;coagulation;defense response;metabolic process;regulation of biological process;response to stimulus;transport	cell surface;extracellular;membrane;organelle lumen	metal ion binding;protein binding;structural molecule activity	Pf00147, Pf02414, Pf08702, Pf12160	2243	ENSG00000171560.14	FGA	Complement and coagulation cascades; Platelet activation	Blood Clotting Cascade; VEGFA-VEGFR2 Signaling Pathway	Post-translational protein phosphorylation; Integrin cell surface interactions; Regulation of Insulin-like Growth Factor (IGF) transport and uptake by Insulin-like Growth Factor Binding Proteins (IGFBPs); Signaling by BRAF and RAF fusions; Amyloid fiber formation; MAP2K and MAPK activation; GRB2:SOS provides linkage to MAPK signaling for Integrins ; Signaling by RAS mutants; Signaling by high-kin…	3.65952e+08	5.21769e+08	6.25852e+08	5.01022e+08	7.32876e+08	6.07396e+08	2.83119e+08	7.10567e+08	4.50979e+08	3.5149e+08	3.38035e+08	4.56649e+08	7.05371e+08	2.92492e+08	6.20001e+08	7.48395e+08	5.13126e+08	6.32645e+08	5.30011e+08	3.75437e+08	5.32512e+08	3.60469e+08	6.27633e+08	2.93083e+08	3.03297e+08	4.82127e+08
P01768	Immunoglobulin heavy variable 3-30 OS=Homo sapiens OX=9606 GN=IGHV3-30 PE=1 SV=2	1.392	0.133074	97.91	44	5	879	2	117	12.9	8.92	1781.13	5	cellular component movement;metabolic process;regulation of biological process;response to stimulus;transport	extracellular;membrane	catalytic activity		28439; 89770	ENSG00000270550.1; ENSG00000282777.1	IGHV3-30; IGHV3-30-5			FCERI mediated Ca+2 mobilization; Scavenging of heme from plasma; Classical antibody-mediated complement activation; FCERI mediated MAPK activation; FCERI mediated NF-kB activation; CD22 mediated BCR regulation; Regulation of Complement cascade; Immunoregulatory interactions between a Lymphoid and a non-Lymphoid cell; Cell surface interactions at the vascular wall; FCGR activation; Regulation of …	2.80037e+08	2.61342e+08	3.25896e+08	3.72331e+08	5.32541e+08	4.44497e+08	2.77297e+08	2.29383e+08	4.37915e+08	1.73921e+08	1.67939e+08	4.3628e+08	2.28269e+08	2.8242e+08	4.46537e+08	5.35354e+08	3.72064e+08	3.25836e+08	2.69357e+08	2.91208e+08	3.08677e+08	1.47286e+08	1.99216e+08	2.07868e+08	1.89143e+08	1.75835e+08
P67936-2	Isoform 2 of Tropomyosin alpha-4 chain OS=Homo sapiens OX=9606 GN=TPM4	0.791	0.133684	86.312	45	17	265	10	284	32.7	4.73	211.24	17	cell differentiation;cell organization and biogenesis;cellular component movement	cytoskeleton;cytosol;membrane	metal ion binding;protein binding;structural molecule activity	Pf00261, Pf12718	7171	ENSG00000167460.14	TPM4		Striated Muscle Contraction		3.70211e+07	2.16423e+07	3.07148e+07	4.18104e+07	3.00509e+07	3.2958e+07	3.81469e+07	5.01445e+07	3.65014e+07	4.46265e+07	4.72752e+07	4.0627e+07	5.15118e+07	4.05062e+07	4.06137e+07	3.52328e+07	4.24408e+07	3.26789e+07	1.92233e+07	3.73713e+07	5.77828e+07	6.53422e+07	2.03817e+07	7.65749e+07	6.3047e+07	3.47444e+07
P08727	Keratin, type I cytoskeletal 19 OS=Homo sapiens OX=9606 GN=KRT19 PE=1 SV=4	0.791	0.133818	591.522	68	36	7079	18	400	44.1	5.14	11786.6	36	cell death;cell differentiation;cell organization and biogenesis;regulation of biological process;response to stimulus	cytoskeleton;cytosol;membrane	protein binding;structural molecule activity	Pf00038	3880	ENSG00000171345.13	KRT19			Formation of the cornified envelope	3.67297e+09	2.17128e+09	3.31136e+09	2.81459e+09	1.87988e+09	2.71743e+09	3.84807e+09	3.86452e+09	2.80478e+09	3.31606e+09	3.20831e+09	2.71422e+09	3.67895e+09	3.80621e+09	2.64285e+09	1.78378e+09	2.71184e+09	3.12358e+09	2.2743e+09	3.53016e+09	3.89229e+09	4.1521e+09	1.11113e+09	4.58663e+09	4.29764e+09	2.44028e+09
P02675	Fibrinogen beta chain OS=Homo sapiens OX=9606 GN=FGB PE=1 SV=2	1.392	0.133958	534.649	60	27	2242	27	491	55.9	8.27	4782.44	27	cell organization and biogenesis;coagulation;defense response;metabolic process;regulation of biological process;response to stimulus;transport	cell surface;cytoplasm;extracellular;membrane;organelle lumen	protein binding;structural molecule activity	Pf00147, Pf08702	2244	ENSG00000171564.11	FGB	Complement and coagulation cascades; Platelet activation	Blood Clotting Cascade; VEGFA-VEGFR2 Signaling Pathway; Complement and Coagulation Cascades	Integrin cell surface interactions; Signaling by BRAF and RAF fusions; MAP2K and MAPK activation; GRB2:SOS provides linkage to MAPK signaling for Integrins ; Signaling by RAS mutants; Signaling by high-kinase activity BRAF mutants; Signaling by moderate kinase activity BRAF mutants; Platelet degranulation ; p130Cas linkage to MAPK signaling for integrins; Paradoxical activation of RAF signaling b…	5.70088e+08	6.78331e+08	9.19391e+08	6.68536e+08	1.00336e+09	7.39276e+08	3.05794e+08	8.71861e+08	5.31578e+08	2.1089e+08	2.14294e+08	5.51768e+08	9.12445e+08	3.02523e+08	7.21783e+08	9.48762e+08	6.80846e+08	9.64053e+08	7.14294e+08	5.73019e+08	8.69151e+08	4.87461e+08	3.0379e+08	5.02955e+08	3.86859e+08	5.82929e+08
A0A0A0MS15	Immunoglobulin heavy variable 3-49 OS=Homo sapiens OX=9606 GN=IGHV3-49 PE=3 SV=1	1.391	0.134349	32.611	44	4	190	4	119	13	8.62	288.62	4	cell organization and biogenesis;defense response;metabolic process;regulation of biological process;response to stimulus	extracellular;membrane	protein binding		28423	ENSG00000211965.4; ENSG00000275316.3	IGHV3-49				3.32934e+07	4.38182e+07	4.15949e+07	5.41252e+07	8.60832e+07	4.35754e+07	2.86528e+07	3.10255e+07	3.30691e+07	1.77141e+07	1.42901e+07	3.154e+07	2.98158e+07	2.72662e+07	4.3057e+07	8.53402e+07	5.56061e+07	4.29778e+07	4.61995e+07	3.51896e+07	2.63699e+07	2.90723e+07	1.97572e+07	2.8615e+07	2.863e+07	3.09599e+07
Q15063	Periostin OS=Homo sapiens OX=9606 GN=POSTN PE=1 SV=2	1.391	0.134822	10.426	2	1	21	1	836	93.3	7.53	61.39	1	cell communication;cell growth;cell organization and biogenesis;regulation of biological process;response to stimulus	cytoplasm;extracellular;Golgi	metal ion binding;protein binding	Pf02469, Pf07546	10631	ENSG00000133110.14	POSTN		Hypothesized Pathways in Pathogenesis of Cardiovascular Disease; Amplification and Expansion of Oncogenic Pathways as Metastatic Traits			1.55233e+06	1.03257e+06	1.4109e+06	1.3474e+06	3.04278e+06	835526	813537	2.1312e+06			2.36463e+06	831124		3.85639e+06	1.20741e+06	1.462e+06	757063	979487	729903	896774	1.44317e+06	811411	842008	481529	1.16552e+06
P01116	GTPase KRas OS=Homo sapiens OX=9606 GN=KRAS PE=1 SV=1	1.39	0.135833	11.364	11	2	41	1	189	21.6	6.77	14.55	2	cell communication;cell differentiation;cell organization and biogenesis;cellular component movement;metabolic process;regulation of biological process;response to stimulus	cytoplasm;cytosol;membrane;mitochondrion	catalytic activity;nucleotide binding;protein binding	Pf00071, Pf02421, Pf08477	3845	ENSG00000133703.11	KRAS	Viral carcinogenesis; Serotonergic synapse; Longevity regulating pathway - multiple species; T cell receptor signaling pathway; Dorso-ventral axis formation; Tight junction; Hepatitis B; Insulin signaling pathway; Central carbon metabolism in cancer; Pancreatic cancer; FoxO signaling pathway; Prolactin signaling pathway; MicroRNAs in cancer; Phospholipase D signaling pathway; Chronic myeloid leuk…	IL-5 Signaling Pathway; Integrated Breast Cancer Pathway; Signaling Pathways in Glioblastoma; RalA downstream regulated genes; TNF alpha Signaling Pathway; Oncostatin M Signaling Pathway; Aryl Hydrocarbon Receptor; Extracellular vesicle-mediated signaling in recipient cells; Rac1/Pak1/p38/MMP-2 pathway; G Protein Signaling Pathways; BDNF-TrkB Signaling; MAPK Signaling Pathway; PI3K-AKT-mTOR signa…	Regulation of RAS by GAPs; SHC-mediated cascade:FGFR4; Signaling by FGFR4 in disease; FRS-mediated FGFR4 signaling; SHC1 events in ERBB4 signaling; NCAM signaling for neurite out-growth; DAP12 signaling; GRB2 events in EGFR signaling; Signaling by BRAF and RAF fusions; Constitutive Signaling by EGFRvIII; Signaling by RAS mutants; CD209 (DC-SIGN) signaling; Signaling by high-kinase activity BRAF m…	2.57903e+06	4.37815e+06	4.66204e+06	3.60244e+06	6.76172e+06	3.20922e+06	3.95712e+06	5.09302e+06	3.97145e+06	1.49227e+06	2.10064e+06	4.10364e+06	4.20661e+06	3.82433e+06	2.95674e+06	7.23297e+06	4.78482e+06	5.51066e+06	4.61686e+06	3.5376e+06	3.38913e+06	3.12338e+06	2.65421e+06	3.13068e+06	2.92869e+06	2.41605e+06
P61225	Ras-related protein Rap-2b OS=Homo sapiens OX=9606 GN=RAP2B PE=1 SV=1	1.389	0.136769	12.242	18	3	78	3	183	20.5	4.81	135.95	3	cell organization and biogenesis;regulation of biological process;response to stimulus;transport	cytosol;endosome;membrane	catalytic activity;nucleotide binding;protein binding	Pf00009, Pf00071, Pf02421, Pf08477	5912	ENSG00000181467.4	RAP2B			Neutrophil degranulation	4.2623e+06	5.02537e+06	6.04442e+06	5.219e+06	9.80759e+06	5.46023e+06	3.48443e+06	3.80758e+06	4.52402e+06	1.15867e+06	1.64668e+06	4.90679e+06	3.53597e+06	3.73062e+06	5.27235e+06	9.10924e+06	5.41435e+06	4.94219e+06	4.77826e+06	4.16371e+06	2.84656e+06	2.18914e+06	4.19764e+06	2.66499e+06	2.30183e+06	3.32079e+06
Q14134	Tripartite motif-containing protein 29 OS=Homo sapiens OX=9606 GN=TRIM29 PE=1 SV=2	0.795	0.140603	127.201	42	23	517	23	588	65.8	7.15	530.37	23	metabolic process;regulation of biological process	cytoplasm	metal ion binding;protein binding	Pf00643, Pf03938	23650	ENSG00000137699.16	TRIM29			Interferon gamma signaling	1.4568e+08	2.96897e+08	2.72883e+08	2.9364e+08	2.30869e+08	1.6932e+08	1.02431e+08	5.35248e+08	2.0273e+08	1.74623e+08	1.77091e+08	1.88961e+08	5.37216e+08	1.02626e+08	1.64103e+08	2.40947e+08	3.03499e+08	2.60857e+08	2.99906e+08	1.44994e+08	3.94238e+08	3.20433e+08	2.53529e+08	1.84339e+08	3.54912e+08	4.47735e+08
P62805	Histone H4 OS=Homo sapiens OX=9606 GN=H4C1 PE=1 SV=2	0.796	0.141892	162.135	53	10	1296	10	103	11.4	11.36	2254.35	10	cell organization and biogenesis;metabolic process;regulation of biological process;response to stimulus	chromosome;extracellular;membrane;nucleus	DNA binding;protein binding;RNA binding	Pf00125, Pf02969, Pf15630	8359; 8361; 8360; 8363; 8370; 554313; 8365; 8364; 121504; 8367; 8294; 8366; 8362; 8368	ENSG00000197061.4; ENSG00000275126.1; ENSG00000273542.1; ENSG00000197238.4; ENSG00000197837.3; ENSG00000276966.2; ENSG00000158406.4; ENSG00000270882.2; ENSG00000274618.1; ENSG00000278637.1; ENSG00000277157.1; ENSG00000278705.1; ENSG00000270276.2; ENSG00000276180.1	HIST1H4A; HIST1H4F; HIST1H4D; HIST1H4J; HIST2H4A; HIST2H4B; HIST1H4H; HIST1H4C; HIST4H4; HIST1H4E; HIST1H4I; HIST1H4B; HIST1H4K; HIST1H4L	Viral carcinogenesis; Systemic lupus erythematosus; Alcoholism	Gastric Cancer Network 1; Histone Modifications; Type II interferon signaling (IFNG)	SIRT1 negatively regulates rRNA expression; RMTs methylate histone arginines; Nonhomologous End-Joining (NHEJ); Activation of anterior HOX genes in hindbrain development during early embryogenesis; NoRC negatively regulates rRNA expression; Meiotic synapsis; Transcriptional regulation by small RNAs; Meiotic recombination; PRC2 methylates histones and DNA; Recruitment and ATM-mediated phosphorylat…	1.46728e+08	6.09452e+08	5.09946e+08	2.317e+08	5.75703e+08	1.43681e+08	1.16132e+08	2.2637e+08	1.68166e+08	7.8242e+07	7.9187e+07	1.72513e+08	2.38307e+08	1.21132e+08	1.5282e+08	5.81205e+08	2.41033e+08	5.28528e+08	6.28742e+08	1.51286e+08	4.78226e+08	3.22945e+08	1.15504e+09	4.82689e+08	1.9437e+08	1.95294e+09
P02652	Apolipoprotein A-II OS=Homo sapiens OX=9606 GN=APOA2 PE=1 SV=1	1.383	0.142389	19.012	19	2	140	2	100	11.2	6.62	173.48	2	cell organization and biogenesis;defense response;metabolic process;regulation of biological process;response to stimulus;transport	cytosol;endosome;extracellular;organelle lumen	enzyme regulator activity;protein binding;transporter activity	Pf04711	336	ENSG00000158874.11	APOA2	PPAR signaling pathway	PPAR Alpha Pathway; PPAR signaling pathway; Statin Pathway	Signaling by GPCR; Post-translational protein phosphorylation; Regulation of Insulin-like Growth Factor (IGF) transport and uptake by Insulin-like Growth Factor Binding Proteins (IGFBPs); Retinoid metabolism and transport; Chylomicron assembly; Chylomicron remodeling; PPARA activates gene expression	1.33212e+07	2.19708e+07	3.63772e+07	1.52148e+07	3.18255e+07	2.19622e+07	6.48562e+06	4.22421e+07	6.67313e+06	4.19392e+06	4.41999e+06	7.15494e+06	4.52904e+07	6.50488e+06	2.00743e+07	3.16934e+07	1.63734e+07	4.05003e+07	2.47235e+07	1.55521e+07	3.06767e+07	3.79229e+07	3.66817e+06	1.0324e+07	1.07614e+07	3.19074e+07
Q99685	Monoglyceride lipase OS=Homo sapiens OX=9606 GN=MGLL PE=1 SV=2	0.797	0.143654	35.121	31	7	79	7	303	33.2	6.99	77.06	7	defense response;metabolic process;regulation of biological process;response to stimulus	cytoplasm;cytosol;membrane	catalytic activity;protein binding	Pf00561, Pf00756, Pf00975, Pf01764, Pf12146, Pf12695, Pf12697	11343	ENSG00000074416.13	MGLL	Glycerolipid metabolism; Retrograde endocannabinoid signaling; Metabolic pathways; Regulation of lipolysis in adipocytes		Triglyceride catabolism; Arachidonate production from DAG; Gastrin-CREB signalling pathway via PKC and MAPK; Acyl chain remodeling of DAG and TAG	6.30216e+06	5.2276e+06	6.89761e+06	1.01747e+07	1.21084e+07	3.85729e+06	4.58873e+06	8.41304e+06	5.6967e+06	5.01854e+06	4.29128e+06	6.55655e+06	8.8882e+06	4.30902e+06	3.67158e+06	1.11556e+07	9.45489e+06	7.86489e+06	5.99259e+06	7.4751e+06	8.4124e+06	1.37323e+07	9.90934e+06	1.12908e+07	9.65213e+06	5.19783e+06
P04196	Histidine-rich glycoprotein OS=Homo sapiens OX=9606 GN=HRG PE=1 SV=1	1.381	0.144222	118.597	38	17	341	17	525	59.5	7.5	426.61	17	coagulation;defense response;regulation of biological process;response to stimulus;transport	cell surface;endosome;extracellular;membrane;organelle lumen;vacuole	enzyme regulator activity;metal ion binding;protein binding		3273	ENSG00000113905.4	HRG			Platelet degranulation ; Dissolution of Fibrin Clot	3.81593e+07	3.51725e+07	5.93793e+07	5.59429e+07	1.09675e+08	6.3393e+07	2.00816e+07	3.89285e+07	5.21721e+07	1.65888e+07	1.75479e+07	5.1922e+07	3.86653e+07	1.95009e+07	6.32376e+07	1.07832e+08	5.97091e+07	6.24932e+07	4.32488e+07	3.83724e+07	4.73926e+07	2.36743e+07	3.78797e+07	3.59122e+07	2.03369e+07	2.59507e+07
P15531	Nucleoside diphosphate kinase A OS=Homo sapiens OX=9606 GN=NME1 PE=1 SV=1	0.797	0.144527	90.182	66	8	439	1	152	17.1	6.19	599.73	8	cell differentiation;cellular homeostasis;metabolic process;regulation of biological process;response to stimulus;transport	cytoplasm;cytosol;membrane;mitochondrion;nucleus	catalytic activity;DNA binding;metal ion binding;nucleotide binding;protein binding;RNA binding	Pf00334	4830	ENSG00000239672.7	NME1	Purine metabolism; Metabolic pathways; Pyrimidine metabolism		Interconversion of nucleotide di- and triphosphates	2.15772e+06	695125	3.58262e+06	4.26408e+06	3.69151e+06	4.21998e+06	2.82874e+06	3.9276e+06	5.21224e+06	2.46611e+06	1.71291e+06	4.81288e+06	3.87002e+06	2.80452e+06	4.20515e+06	3.52018e+06	4.80766e+06	3.56621e+06	603383	1.03207e+06	4.72509e+06	2.16229e+06	5.55672e+06	4.64383e+06	5.56572e+06	3.18338e+06
Q96A26	Protein FAM162A OS=Homo sapiens OX=9606 GN=FAM162A PE=1 SV=2	0.797	0.144596	6.368	7	1	31	1	154	17.3	9.77	52.68	1	cell death;metabolic process;regulation of biological process;response to stimulus	cytosol;membrane;mitochondrion	protein binding	Pf06388	26355	ENSG00000114023.15	FAM162A				1.81432e+06	1.23239e+06	1.83574e+06	1.86616e+06	2.01076e+06	1.58885e+06	1.25838e+06	1.57065e+06	1.44269e+06	1.25849e+06	1.80309e+06	1.59159e+06	2.00516e+06	1.20651e+06	1.15976e+06	2.05797e+06	2.00947e+06	1.66177e+06	1.82143e+06	1.89851e+06	2.4021e+06	2.10124e+06	3.52395e+06	2.26376e+06	2.94387e+06	2.47916e+06
P24158	Myeloblastin OS=Homo sapiens OX=9606 GN=PRTN3 PE=1 SV=3	1.381	0.144973	128.294	31	5	776	5	256	27.8	8.35	1627.89	5	cell differentiation;cell organization and biogenesis;cellular component movement;coagulation;metabolic process;regulation of biological process;response to stimulus;transport	cytosol;extracellular;membrane;organelle lumen	catalytic activity;protein binding	Pf00089, Pf09342	5657	ENSG00000196415.9; ENSG00000277804.4	PRTN3			Antimicrobial peptides; Common Pathway of Fibrin Clot Formation; Neutrophil degranulation; Other interleukin signaling	1.75915e+08	3.01094e+08	2.86686e+08	4.64919e+08	6.78749e+08	1.88218e+08	9.63381e+07	2.0237e+08	2.66227e+08	6.55605e+07	6.47903e+07	2.68436e+08	2.06183e+08	9.73151e+07	1.96689e+08	6.80272e+08	4.37756e+08	2.97208e+08	3.09252e+08	1.71278e+08	1.93763e+08	1.19012e+08	2.47692e+08	2.10571e+08	1.26974e+08	5.26646e+08
Q00765	Receptor expression-enhancing protein 5 OS=Homo sapiens OX=9606 GN=REEP5 PE=1 SV=3	0.799	0.147238	6.035	9	2	43	2	189	21.5	8.1	27.92	2		endoplasmic reticulum;membrane	protein binding	Pf03134	7905	ENSG00000129625.12	REEP5			Olfactory Signaling Pathway; GPCR downstream signalling	2.23492e+06	2.76537e+06	3.18414e+06	2.42048e+06	3.22523e+06	2.15259e+06	2.01212e+06	2.14824e+06	2.24414e+06	1.62347e+06	1.63015e+06	2.25594e+06	2.26672e+06	1.7201e+06	2.29021e+06	3.36433e+06	2.39382e+06	3.25238e+06	2.90737e+06	2.00816e+06	4.07109e+06	2.6416e+06	2.36545e+06	3.23983e+06	2.28175e+06	3.75815e+06
P06748	Nucleophosmin OS=Homo sapiens OX=9606 GN=NPM1 PE=1 SV=2	1.377	0.148892	60.798	21	4	63	4	294	32.6	4.78	165.64	4	cell growth;cell organization and biogenesis;cellular homeostasis;metabolic process;regulation of biological process;response to stimulus;transport	cytoplasm;cytoskeleton;cytosol;membrane;nucleus	DNA binding;enzyme regulator activity;protein binding;RNA binding	Pf03066	4869	ENSG00000181163.13	NPM1			Nuclear import of Rev protein; TFAP2A acts as a transcriptional repressor during retinoic acid induced cell differentiation; TP53 regulates transcription of additional cell cycle genes whose exact role in the p53 pathway remain uncertain; Deposition of new CENPA-containing nucleosomes at the centromere	5.70273e+06	2.16421e+06	8.55949e+06	1.26875e+07	1.71716e+07	1.0851e+07	8.56547e+06	3.63359e+06	1.15382e+07	5.03683e+06	4.68719e+06	1.07212e+07	2.99356e+06	7.98651e+06	9.71833e+06	1.73841e+07	1.2402e+07	9.19717e+06	3.27317e+06	5.7191e+06	3.61361e+06	7.15974e+06	4.66158e+06	5.14319e+06	5.13944e+06	5.23825e+06
O75347	Tubulin-specific chaperone A OS=Homo sapiens OX=9606 GN=TBCA PE=1 SV=3	0.801	0.151011	4.499	9	1	22	1	108	12.8	5.29	12.57	1	cell organization and biogenesis;metabolic process	cytoplasm;cytoskeleton	protein binding;RNA binding	Pf02970	6902	ENSG00000171530.13	TBCA			Post-chaperonin tubulin folding pathway			925921	752628	421882	468599	435840	1.2264e+06	1.06704e+06		363100		618289	334727	585739		777855	1.04734e+06	1.01974e+06		896313	806120	1.83792e+06	717833	833951	1.92485e+06
Q92817	Envoplakin OS=Homo sapiens OX=9606 GN=EVPL PE=1 SV=3	0.802	0.153187	345.542	31	54	1192	54	2033	231.5	6.96	1270.3	54	cell death;cell differentiation;metabolic process	cytoplasm;cytoskeleton;cytosol	protein binding;structural molecule activity	Pf00681, Pf05667	2125	ENSG00000167880.7	EVPL			Formation of the cornified envelope	1.85844e+08	2.01541e+08	3.61548e+08	2.07859e+08	2.6769e+08	2.69018e+08	1.14182e+08	3.42877e+08	1.69575e+08	1.39206e+08	1.41095e+08	1.72329e+08	3.46385e+08	1.12408e+08	2.90349e+08	2.63122e+08	2.10484e+08	3.92393e+08	2.00866e+08	1.94692e+08	3.05378e+08	3.88044e+08	1.67254e+08	2.05153e+08	2.2739e+08	2.14975e+08
O00602	Ficolin-1 OS=Homo sapiens OX=9606 GN=FCN1 PE=1 SV=2	1.373	0.153197	51.943	22	6	90	6	326	35.1	6.86	151.38	6	defense response;metabolic process;regulation of biological process;response to stimulus;transport	extracellular;membrane;organelle lumen	catalytic activity;metal ion binding;protein binding;receptor activity;signal transducer activity	Pf00147, Pf01391	2219	ENSG00000085265.10	FCN1			Ficolins bind to repetitive carbohydrate structures on the target cell surface; Neutrophil degranulation	2.65378e+07	1.55963e+07	2.85621e+07	2.62032e+07	3.89066e+07	2.32136e+07	1.27771e+07	1.80656e+07	2.27394e+07	8.4863e+06	8.1412e+06	2.35372e+07	1.92541e+07	1.27658e+07	2.29253e+07	3.5951e+07	2.50577e+07	2.95395e+07	1.80665e+07	2.56149e+07	2.02022e+07	7.04207e+06	1.44123e+07	1.61716e+07	1.60131e+07	1.52984e+07
P46940	Ras GTPase-activating-like protein IQGAP1 OS=Homo sapiens OX=9606 GN=IQGAP1 PE=1 SV=1	0.802	0.153432	249.968	27	36	561	36	1657	189.1	6.48	894.77	36	cell growth;regulation of biological process;response to stimulus;transport	cytoplasm;cytoskeleton;cytosol;membrane;nucleus	enzyme regulator activity;metal ion binding;protein binding	Pf00307, Pf00397, Pf00616, Pf03836, Pf11016	8826	ENSG00000140575.12	IQGAP1	Proteoglycans in cancer; Adherens junction; Regulation of actin cytoskeleton	VEGFA-VEGFR2 Signaling Pathway; EGF/EGFR Signaling Pathway; Regulation of Actin Cytoskeleton; G13 Signaling Pathway	Signaling by BRAF and RAF fusions; MAP2K and MAPK activation; RHO GTPases activate IQGAPs; Glucagon-like Peptide-1 (GLP1) regulates insulin secretion; Signaling by RAS mutants; Signaling by high-kinase activity BRAF mutants; Signaling by moderate kinase activity BRAF mutants; Nephrin family interactions; Paradoxical activation of RAF signaling by kinase inactive BRAF; Neutrophil degranulation; In…	6.37863e+07	5.35245e+07	7.49763e+07	7.15363e+07	8.39235e+07	5.43985e+07	4.04294e+07	6.14743e+07	5.95451e+07	3.95044e+07	4.41387e+07	6.07805e+07	6.80587e+07	4.36117e+07	6.74517e+07	8.41574e+07	6.66052e+07	7.43375e+07	5.64097e+07	6.23352e+07	8.76184e+07	9.65323e+07	8.18081e+07	8.8919e+07	7.81511e+07	1.04618e+08
P14314	Glucosidase 2 subunit beta OS=Homo sapiens OX=9606 GN=PRKCSH PE=1 SV=2	0.803	0.15413	22.093	11	6	44	6	528	59.4	4.41	47.3	6	metabolic process;regulation of biological process;response to stimulus	endoplasmic reticulum;organelle lumen	metal ion binding;protein binding	Pf07915, Pf12999, Pf13015	5589	ENSG00000130175.9	PRKCSH	Protein processing in endoplasmic reticulum		Advanced glycosylation endproduct receptor signaling; Post-translational protein phosphorylation; Regulation of Insulin-like Growth Factor (IGF) transport and uptake by Insulin-like Growth Factor Binding Proteins (IGFBPs); Calnexin/calreticulin cycle	2.3048e+06	3.91404e+06	3.24083e+06	5.35953e+06	2.96399e+06	3.96322e+06	1.72368e+06	2.6144e+06	2.52478e+06	1.00463e+06	1.24719e+06	1.76873e+06	3.44433e+06	1.28569e+06	3.13965e+06	1.56019e+06	5.32378e+06	3.63768e+06	3.36826e+06	2.20359e+06	3.23127e+06	4.93168e+06	8.28493e+06	4.22309e+06	2.43455e+06	8.83566e+06
P59666	Neutrophil defensin 3 OS=Homo sapiens OX=9606 GN=DEFA3 PE=1 SV=1	1.37	0.156734	76.504	29	6	2109	2	94	10.2	5.99	2980.87	6	defense response;regulation of biological process;response to stimulus	extracellular;organelle lumen	protein binding	Pf00323, Pf00879	1668	ENSG00000239839.6	DEFA3	Transcriptional misregulation in cancer		Alpha-defensins	4.10094e+09	1.05743e+10	1.10436e+10	8.78575e+09	1.64114e+10	6.75325e+09	4.48471e+09	4.08179e+09	1.04995e+10	3.0533e+09	3.22628e+09	1.06287e+10	4.35429e+09	4.86629e+09	6.66533e+09	1.65549e+10	9.15578e+09	1.17145e+10	1.0747e+10	4.22938e+09	3.56023e+09	1.96175e+09	6.71124e+09	4.5409e+09	3.19379e+09	1.26384e+10
P07737	Profilin-1 OS=Homo sapiens OX=9606 GN=PFN1 PE=1 SV=2	1.369	0.158012	189.904	74	12	1621	12	140	15	8.27	3275.56	12	cell organization and biogenesis;regulation of biological process;response to stimulus	cytoplasm;cytoskeleton;cytosol;membrane;nucleus	enzyme regulator activity;nucleotide binding;protein binding;RNA binding	Pf00235	5216	ENSG00000108518.7	PFN1	Rap1 signaling pathway; Salmonella infection; Regulation of actin cytoskeleton; Shigellosis	Association Between Physico-Chemical Features and Toxicity Associated Pathways; VEGFA-VEGFR2 Signaling Pathway; Regulation of Actin Cytoskeleton; G13 Signaling Pathway	Platelet degranulation ; Signaling by ROBO receptors; RHO GTPases Activate Formins; PCP/CE pathway	1.58341e+09	1.01107e+09	1.83373e+09	1.37311e+09	2.10703e+09	1.52547e+09	1.38575e+09	1.68723e+09	1.78456e+09	1.17335e+09	1.23325e+09	1.65962e+09	1.50993e+09	1.38715e+09	1.44923e+09	2.06889e+09	1.35653e+09	1.79013e+09	1.053e+09	1.60005e+09	1.18346e+09	1.52027e+09	5.53897e+08	1.68565e+09	1.5344e+09	1.58066e+09
A0A0C4DH31	Immunoglobulin heavy variable 1-18 OS=Homo sapiens OX=9606 GN=IGHV1-18 PE=3 SV=1	1.366	0.161007	23.005	37	3	157	2	117	12.8	8.84	460.32	3	cell organization and biogenesis;defense response;metabolic process;regulation of biological process;response to stimulus	extracellular;membrane	protein binding		28468	ENSG00000211945.2; ENSG00000282716.1	IGHV1-18				2.80737e+06	2.53113e+06	4.17843e+06	3.91727e+06	5.7578e+06	4.74098e+06	6.74191e+06	2.65267e+06	5.31278e+06	2.27833e+06	1.90292e+06	5.39146e+06	2.71357e+06	7.74276e+06	4.08026e+06	5.63647e+06	4.43206e+06	4.23601e+06	2.15715e+06	2.89409e+06	5.0499e+06	708458	3.13043e+06	3.42265e+06	2.12382e+06	1.82572e+06
Q04446	1,4-alpha-glucan-branching enzyme OS=Homo sapiens OX=9606 GN=GBE1 PE=1 SV=3	1.366	0.16143	24.624	6	3	39	3	702	80.4	6.32	34.62	3	metabolic process	cytosol	catalytic activity;protein binding	Pf00128, Pf02806, Pf02922	2632	ENSG00000114480.12	GBE1	Starch and sucrose metabolism; Metabolic pathways	Glycogen Metabolism	Glycogen storage disease type IV (GBE1); Glycogen synthesis	1.05362e+07	2.64539e+07	1.47606e+07	1.16891e+07	1.62758e+07	1.5848e+07	6.85701e+06	1.28386e+07	1.899e+07	2.46561e+07	2.54544e+07	2.04007e+07	1.42435e+07	7.67264e+06	1.52257e+07	1.65582e+07	1.09858e+07	1.6227e+07	2.82829e+07	1.18521e+07	7.17251e+06	7.22778e+06	9.27709e+06	5.92578e+06	1.01159e+07	1.28608e+07
Q969H8	Myeloid-derived growth factor OS=Homo sapiens OX=9606 GN=MYDGF PE=1 SV=1	1.365	0.161983	6.6	12	2	8	2	173	18.8	6.68	3.95	2	cell death;regulation of biological process	extracellular;organelle lumen	protein binding	Pf10572	56005	ENSG00000074842.7	C19orf10; MYDGF			XBP1(S) activates chaperone genes	1.32765e+06	1.61786e+06	2.24862e+06	2.70083e+06	2.9191e+06	1.2869e+06	756806	1.29285e+06	1.59813e+06	877507		608103	1.27008e+06	713821	931804	2.6642e+06	2.81175e+06	1.88436e+06	1.46803e+06	1.41522e+06	1.08708e+06	971099	1.47848e+06	1.28624e+06	350924	1.32606e+06
Q03591	Complement factor H-related protein 1 OS=Homo sapiens OX=9606 GN=CFHR1 PE=1 SV=2	1.365	0.162693	20.133	15	5	99	1	330	37.6	7.39	90.28	5	metabolic process;regulation of biological process;response to stimulus	extracellular	protein binding	Pf00084	3078	ENSG00000244414.6	CFHR1			Regulation of Complement cascade	1.3699e+06	1.12363e+06	1.77757e+06	2.01931e+06	866229	901445		2.00026e+06	745725			748241	1.77079e+06		916576	709405	1.44099e+06	1.34252e+06	1.25415e+06		1.7552e+06			599380	764139	1.62936e+06
Q14166	Tubulin--tyrosine ligase-like protein 12 OS=Homo sapiens OX=9606 GN=TTLL12 PE=1 SV=2	0.807	0.163219	3.575	2	1	8	1	644	74.4	5.53	15.58	1	metabolic process		catalytic activity;nucleotide binding	Pf03133	23170	ENSG00000100304.12	TTLL12			Carboxyterminal post-translational modifications of tubulin	2.39401e+06	4.00513e+06	2.20984e+06	2.59006e+06			734963	1.25131e+06		3.45498e+06	4.23821e+06	3.29559e+06	1.57397e+06	1.56477e+06	4.18466e+06		1.73951e+06	2.26877e+06	4.08009e+06	1.33502e+06	987207	1.641e+06	6.50467e+06	1.90741e+06	2.09628e+06	2.96293e+06
Q6ZN66	Guanylate-binding protein 6 OS=Homo sapiens OX=9606 GN=GBP6 PE=2 SV=1	0.808	0.163865	310.536	46	27	1111	27	633	72.4	6.37	1712.39	27	defense response;response to stimulus		catalytic activity;nucleotide binding	Pf02263, Pf02841, Pf05879, Pf10359	163351	ENSG00000183347.14	GBP6			Interferon gamma signaling	1.27784e+08	8.38822e+07	1.52088e+08	1.54666e+08	1.38575e+08	9.61535e+07	6.56661e+07	1.85982e+08	1.17962e+08	1.60238e+08	1.66572e+08	1.21907e+08	1.90847e+08	6.01615e+07	9.72334e+07	1.36696e+08	1.6043e+08	1.55843e+08	8.64765e+07	1.33302e+08	1.44007e+08	2.6446e+08	1.03035e+08	1.64854e+08	2.39507e+08	8.80437e+07
D6RBQ6	Ubiquitin carboxyl-terminal hydrolase 17-like protein 17 OS=Homo sapiens OX=9606 GN=USP17L17 PE=3 SV=1	0.809	0.167814	4.979	1	1	235	1	530	59.6	7.99	139.52	1	metabolic process	endoplasmic reticulum;nucleus	catalytic activity	Pf00443, Pf04774, Pf13423	100287327	ENSG00000249104.2	USP17L17			Ub-specific processing proteases	1.05738e+09	1.28889e+08	5.0754e+08	7.19367e+08	1.12841e+08	5.3527e+08	1.23536e+09	8.26792e+08	1.62266e+08	5.06725e+08	5.50176e+08	1.61075e+08	8.93264e+08	1.211e+09	6.77661e+08	1.29334e+08	7.15483e+08	5.26096e+08	1.32143e+08	1.14859e+09	8.46515e+08	1.31549e+09	1.32955e+08	1.25521e+09	5.32798e+08	5.70171e+08
O60716	Catenin delta-1 OS=Homo sapiens OX=9606 GN=CTNND1 PE=1 SV=1	0.81	0.168191	17.061	3	2	6	2	968	108.1	6.23	4.37	2	cell organization and biogenesis;metabolic process;regulation of biological process;response to stimulus	cytoplasm;cytosol;membrane;nucleus	protein binding	Pf00514	1500	ENSG00000198561.13	CTNND1	Rap1 signaling pathway; Adherens junction; Leukocyte transendothelial migration	VEGFA-VEGFR2 Signaling Pathway; Wnt Signaling Pathway and Pluripotency	VEGFR2 mediated vascular permeability; Adherens junctions interactions; InlA-mediated entry of Listeria monocytogenes into host cells	1.12487e+06	799308	1.39689e+06	630383	927904	1.13841e+06	393640	1.45838e+06	1.19614e+06	1.23094e+06	1.7351e+06	1.05653e+06	973036	275927	573387	993680	819069	929413	680921	1.00123e+06	3.27549e+06	1.80012e+06	1.73239e+06	1.31249e+06	3.2155e+06	795899
P40199	Carcinoembryonic antigen-related cell adhesion molecule 6 OS=Homo sapiens OX=9606 GN=CEACAM6 PE=1 SV=3	0.81	0.169173	26.319	10	3	32	2	344	37.2	5.82	6.57	3	cell communication;cellular component movement;regulation of biological process;response to stimulus;transport	membrane	protein binding	Pf00047, Pf07679, Pf07686, Pf13895, Pf13927	4680		CEACAM6			Neutrophil degranulation; Fibronectin matrix formation; Cell surface interactions at the vascular wall	2.19859e+06	3.65634e+06	4.51488e+06	3.68939e+06	4.89022e+06	2.04062e+06	2.96621e+06	3.31048e+06	3.75245e+06	481766	918438	3.47093e+06	2.88717e+06	2.41902e+06	2.63271e+06	3.99438e+06	4.56994e+06	5.125e+06	4.22744e+06	1.60394e+06	4.2398e+06	3.1936e+06	2.16945e+06	6.4542e+06	4.64738e+06	6.29425e+06
Q9UL46	Proteasome activator complex subunit 2 OS=Homo sapiens OX=9606 GN=PSME2 PE=1 SV=4	0.811	0.170553	10.47	10	2	12	2	239	27.4	5.73	9.97	2	metabolic process;regulation of biological process;response to stimulus;transport	cytoplasm;cytosol;membrane;proteasome	enzyme regulator activity;protein binding	Pf02251, Pf02252	5721	ENSG00000100911.15	PSME2	Proteasome; Antigen processing and presentation	Proteasome Degradation	Regulation of RAS by GAPs; CDT1 association with the CDC6:ORC:origin complex; Downstream TCR signaling; UCH proteinases; NIK-->noncanonical NF-kB signaling; Hh mutants that don't undergo autocatalytic processing are degraded by ERAD; SCF-beta-TrCP mediated degradation of Emi1; Cross-presentation of soluble exogenous antigens (endosomes); Separation of Sister Chromatids; Vpu mediated degradation o…	3.93619e+07	2.34343e+08	8.69532e+07	1.99066e+07	508637	1.38796e+07	2.0785e+07	7.67552e+07	1.81833e+07	2.86491e+07	3.68814e+07	1.86571e+07	7.61577e+07	2.34601e+07	1.89294e+07		2.35394e+07	9.73696e+07	2.41315e+08	3.64581e+07	1.87172e+08	6.39256e+07	2.13295e+07	3.7705e+07	5.66111e+07	1.4262e+07
Q9Y2A7	Nck-associated protein 1 OS=Homo sapiens OX=9606 GN=NCKAP1 PE=1 SV=1	0.811	0.171586	4.193	1	1	19	1	1128	128.7	6.62	2.01	1	cell death;cell organization and biogenesis;regulation of biological process;response to stimulus	cytosol;membrane	protein binding	Pf09735	10787	ENSG00000061676.14	NCKAP1	Regulation of actin cytoskeleton	Exercise-induced Circadian Regulation; Regulation of Actin Cytoskeleton	Regulation of actin dynamics for phagocytic cup formation; VEGFA-VEGFR2 Pathway; RHO GTPases Activate WASPs and WAVEs	710694	438479	865270	964341	1.24899e+06	4.85287e+06		648006	1.12503e+06	570071	536685	1.19324e+06	607408		4.81895e+06	1.22609e+06	843042	1.0277e+06	464860	664903	515432		1.63285e+06	742599		700693
Q9UGM3	Deleted in malignant brain tumors 1 protein OS=Homo sapiens OX=9606 GN=DMBT1 PE=1 SV=2	0.812	0.172182	421.651	39	29	3209	29	2413	260.6	5.44	6046.08	29	cell differentiation;defense response;development;metabolic process;regulation of biological process;response to stimulus;transport	cytoplasm;extracellular;membrane	DNA binding;protein binding;receptor activity;signal transducer activity	Pf00100, Pf00431, Pf00530	1755	ENSG00000187908.16	DMBT1	Salivary secretion		Surfactant metabolism	1.52481e+09	1.50388e+09	1.64122e+09	2.02357e+09	1.58766e+09	1.06587e+09	1.45616e+09	1.71253e+09	1.54521e+09	1.30578e+09	1.31316e+09	1.54996e+09	1.7657e+09	1.49362e+09	1.05547e+09	1.54128e+09	2.03832e+09	1.67004e+09	1.62538e+09	1.52895e+09	1.86593e+09	2.42872e+09	1.06628e+09	1.07205e+09	1.12446e+09	1.43548e+09
P49257	Protein ERGIC-53 OS=Homo sapiens OX=9606 GN=LMAN1 PE=1 SV=2	0.812	0.173	8.423	4	2	10	2	510	57.5	6.77	1.84	2	cell organization and biogenesis;coagulation;metabolic process;regulation of biological process;transport	endoplasmic reticulum;Golgi;membrane	metal ion binding;protein binding	Pf03388	3998	ENSG00000074695.5	LMAN1	Protein processing in endoplasmic reticulum	Complement and Coagulation Cascades	Cargo concentration in the ER; COPII (Coat Protein 2) Mediated Vesicle Transport	2.01815e+06	2.42262e+06	2.38219e+06	2.19598e+06	3.99089e+06	1.3483e+06	1.15319e+06	2.94695e+06	2.15501e+06	1.44109e+06	1.06822e+06	1.95753e+06	1.81362e+06	777605	330186	6.33915e+06	1.80543e+06	1.78103e+06	3.15039e+06	1.30581e+06	3.0821e+06	2.12113e+06	3.10875e+06	1.18346e+06	3.37805e+06	2.15099e+06
O95968	Secretoglobin family 1D member 1 OS=Homo sapiens OX=9606 GN=SCGB1D1 PE=1 SV=1	1.355	0.174286	18.54	23	4	19	4	90	9.9	9.25	22.37	4		extracellular	protein binding	Pf01099	10648	ENSG00000168515.3	SCGB1D1				1.31115e+06	4.8287e+06	5.44167e+06	1.40495e+06	1.83141e+07		383559	1.8524e+06	587448	1.25953e+06	1.36261e+06	306284	1.67784e+06	272500	597156	1.82286e+07		5.96619e+06	5.46495e+06	1.53221e+06	3.21178e+06	1.41198e+06		1.25124e+06	1.14902e+06	621351
P14923	Junction plakoglobin OS=Homo sapiens OX=9606 GN=JUP PE=1 SV=3	0.813	0.174392	348.504	52	30	1247	26	745	81.7	6.14	2082.83	30	cell death;cell organization and biogenesis;cellular component movement;regulation of biological process;response to stimulus;transport	cytoplasm;cytoskeleton;cytosol;extracellular;membrane;nucleus;organelle lumen	protein binding;signal transducer activity;structural molecule activity	Pf00514	3728	ENSG00000173801.16	JUP	Arrhythmogenic right ventricular cardiomyopathy (ARVC); Acute myeloid leukemia; Pathways in cancer; Transcriptional misregulation in cancer	Arrhythmogenic Right Ventricular Cardiomyopathy; Corticotropin-releasing hormone signaling pathway; Ectoderm Differentiation	Adherens junctions interactions; Neutrophil degranulation; Formation of the cornified envelope; VEGFR2 mediated vascular permeability	1.99305e+08	3.98859e+08	1.50165e+08	1.68188e+08	3.45949e+08	3.78243e+08	8.65838e+07	1.40935e+08	2.96836e+08	3.88878e+08	3.73912e+08	3.09482e+08	1.41179e+08	8.96342e+07	3.71248e+08	3.30433e+08	1.61881e+08	1.43495e+08	3.97882e+08	2.00347e+08	2.49423e+08	2.35737e+08	3.60404e+08	1.416e+08	1.73452e+08	1.19836e+08
Q969X1	Protein lifeguard 3 OS=Homo sapiens OX=9606 GN=TMBIM1 PE=1 SV=2	0.813	0.175471	6.595	5	1	17	1	311	34.6	7.72	36.25	1	regulation of biological process;transport	endosome;Golgi;membrane;vacuole	protein binding	Pf01027	64114	ENSG00000135926.14	TMBIM1			Neutrophil degranulation	463418	837977	315575	1.10011e+06		1.00012e+06	1.77512e+06	1.03071e+06	1.20445e+06	1.27571e+06	1.27451e+06	1.05521e+06	1.1453e+06	1.67072e+06	883646		1.1014e+06	460248	545875	312339	1.26094e+06	561112	2.80575e+06	1.0489e+06	1.12173e+06	1.37105e+06
P27348	14-3-3 protein theta OS=Homo sapiens OX=9606 GN=YWHAQ PE=1 SV=1	0.814	0.176751	100.521	50	13	953	8	245	27.7	4.78	1162.14	13	cell organization and biogenesis;regulation of biological process;response to stimulus;transport	cytoplasm;cytosol;membrane;mitochondrion	protein binding	Pf00244	10971	ENSG00000134308.13	YWHAQ	Viral carcinogenesis; Pathogenic Escherichia coli infection; Hepatitis B; Epstein-Barr virus infection; Hippo signaling pathway; Oocyte meiosis; Cell cycle; PI3K-Akt signaling pathway	Cell Cycle; Pathogenic Escherichia coli infection; Primary Focal Segmental Glomerulosclerosis FSGS; IL-3 Signaling Pathway; Myometrial Relaxation and Contraction Pathways; Calcium Regulation in the Cardiac Cell; Sudden Infant Death Syndrome (SIDS) Susceptibility Pathways	Translocation of GLUT4 to the plasma membrane; Chk1/Chk2(Cds1) mediated inactivation of Cyclin B:Cdk1 complex; TP53 Regulates Metabolic Genes; Activation of BAD and translocation to mitochondria ; RHO GTPases activate PKNs	2.31493e+07	1.71424e+07	2.23144e+07	1.86499e+07	1.48619e+07	1.54357e+07	1.37769e+07	2.91631e+07	1.6038e+07	2.05491e+07	1.90161e+07	1.57017e+07	2.94179e+07	1.46948e+07	1.52e+07	1.40409e+07	1.96652e+07	2.08958e+07	1.7464e+07	2.46553e+07	3.1005e+07	2.64764e+07	1.58423e+07	2.4948e+07	2.78977e+07	1.71156e+07
P06731	Carcinoembryonic antigen-related cell adhesion molecule 5 OS=Homo sapiens OX=9606 GN=CEACAM5 PE=1 SV=3	1.353	0.176913	9.285	5	3	32	2	702	76.7	5.92	16.07	3	cellular component movement;metabolic process;regulation of biological process	extracellular;membrane	protein binding	Pf00047, Pf07679, Pf07686, Pf13895, Pf13927	1048		CEACAM5			Post-translational modification: synthesis of GPI-anchored proteins; Cell surface interactions at the vascular wall	1.21071e+06	1.97773e+06	2.23107e+06	2.00471e+06	2.1468e+06	1.17453e+06	1.52486e+06	1.07594e+06	1.37932e+06	470187	587533	1.05182e+06	1.06852e+06	1.46854e+06	1.09496e+06	2.09989e+06	2.08579e+06	2.56308e+06	1.94604e+06	1.22573e+06	1.04214e+06	2.09293e+06		1.44524e+06	1.05497e+06	1.10535e+06
P02749	Beta-2-glycoprotein 1 OS=Homo sapiens OX=9606 GN=APOH PE=1 SV=3	1.352	0.177959	141.229	50	11	449	11	345	38.3	7.97	666.75	11	metabolic process;regulation of biological process;response to stimulus;transport	cell surface;extracellular;organelle lumen	enzyme regulator activity;protein binding	Pf00084, Pf09014	350	ENSG00000091583.10	APOH			Platelet degranulation	2.48464e+07	4.17538e+07	5.21114e+07	4.38125e+07	6.76497e+07	5.17868e+07	2.33106e+07	5.17029e+07	3.70009e+07	1.22019e+07	1.19187e+07	3.59981e+07	4.94901e+07	2.6245e+07	4.9755e+07	7.09633e+07	4.93602e+07	5.45381e+07	4.23975e+07	2.88341e+07	4.04376e+07	3.42211e+07	2.82097e+07	3.79319e+07	1.39334e+07	7.52978e+07
P49748	Very long-chain specific acyl-CoA dehydrogenase, mitochondrial OS=Homo sapiens OX=9606 GN=ACADVL PE=1 SV=1	0.814	0.178107	30.261	10	5	69	5	655	70.3	8.75	104.1	5	cell differentiation;metabolic process;regulation of biological process;response to stimulus	cytosol;membrane;mitochondrion;nucleus;organelle lumen	catalytic activity;nucleotide binding	Pf00441, Pf02770, Pf02771, Pf08028	37	ENSG00000072778.19	ACADVL	Fatty acid degradation; Metabolic pathways; Fatty acid metabolism	Fatty Acid Beta Oxidation; Mitochondrial LC-Fatty Acid Beta-Oxidation	Beta oxidation of palmitoyl-CoA to myristoyl-CoA; XBP1(S) activates chaperone genes	8.34984e+06	4.86017e+06	9.31625e+06	7.55618e+06	1.06436e+07	4.92698e+06	5.21831e+06	5.86196e+06	5.78185e+06	5.51233e+06	6.20115e+06	6.5884e+06	6.10669e+06	5.27913e+06	4.79867e+06	1.05843e+07	7.49765e+06	8.82661e+06	5.55511e+06	8.08809e+06	7.69887e+06	1.01957e+07	1.10686e+07	1.02062e+07	8.38613e+06	9.0149e+06
P30408	Transmembrane 4 L6 family member 1 OS=Homo sapiens OX=9606 GN=TM4SF1 PE=1 SV=1	0.815	0.178185	11.345	4	1	43	1	202	21.6	4.98	27.62	1		membrane	protein binding	Pf05805	4071	ENSG00000169908.11	TM4SF1				4.05041e+06	3.93529e+06	3.10182e+06	851690	504974	3.147e+06	2.06851e+06	4.93686e+06	582539	344770	1.56285e+06	470124	5.2974e+06	1.14771e+06	5.56352e+06	3.43019e+06	1.74633e+06	360796	1.39807e+06	2.60682e+06	4.99401e+06	1.68726e+06		7.68132e+06	3.16385e+06	215317
P68032	Actin, alpha cardiac muscle 1 OS=Homo sapiens OX=9606 GN=ACTC1 PE=1 SV=1	0.815	0.179248	409.847	52	21	5057	7	377	42	5.39	7703.1	21	cell death;cell organization and biogenesis;cellular component movement;regulation of biological process;response to stimulus	cytoplasm;cytoskeleton;cytosol;membrane	catalytic activity;nucleotide binding;protein binding	Pf00022	70	ENSG00000159251.6	ACTC1	Dilated cardiomyopathy; Adrenergic signaling in cardiomyocytes; Cardiac muscle contraction; Hypertrophic cardiomyopathy (HCM)	Cardiac Progenitor Differentiation; Myometrial Relaxation and Contraction Pathways; Striated Muscle Contraction	Striated Muscle Contraction	2.0243e+08	1.63134e+08	3.46548e+08	3.15141e+08	3.59051e+08	2.70404e+08	2.25447e+08	3.54499e+08	3.59888e+08	1.70577e+08	1.67106e+08	3.55092e+08	3.67249e+08	2.21535e+08	2.57464e+08	3.19683e+08	2.84323e+08	3.52664e+08	1.75122e+08	2.05662e+08	3.04704e+08	2.75917e+08	2.72025e+08	3.23572e+08	3.13396e+08	3.84608e+08
P01008	Antithrombin-III OS=Homo sapiens OX=9606 GN=SERPINC1 PE=1 SV=1	1.351	0.179352	142.425	33	15	643	15	464	52.6	6.71	874.57	15	coagulation;defense response;metabolic process;regulation of biological process;response to stimulus;transport	extracellular;membrane;organelle lumen	enzyme regulator activity;protein binding	Pf00079	462	ENSG00000117601.13	SERPINC1	Complement and coagulation cascades	Complement and Coagulation Cascades	Post-translational protein phosphorylation; Regulation of Insulin-like Growth Factor (IGF) transport and uptake by Insulin-like Growth Factor Binding Proteins (IGFBPs); Common Pathway of Fibrin Clot Formation; Intrinsic Pathway of Fibrin Clot Formation	8.46504e+07	1.16432e+08	1.52778e+08	1.28646e+08	2.61056e+08	1.54131e+08	7.4712e+07	1.60579e+08	1.00821e+08	4.78852e+07	5.05115e+07	9.99582e+07	1.61429e+08	8.55915e+07	1.67645e+08	2.51884e+08	1.33424e+08	1.53114e+08	1.21597e+08	8.71869e+07	1.75159e+08	1.98074e+08	7.36478e+07	2.15949e+08	6.14891e+07	1.33876e+08
P30049	ATP synthase subunit delta, mitochondrial OS=Homo sapiens OX=9606 GN=ATP5F1D PE=1 SV=2	0.815	0.179763	8.3	8	1	8	1	168	17.5	5.49	12.44	1	cell organization and biogenesis;metabolic process;response to stimulus;transport	membrane;mitochondrion;organelle lumen	catalytic activity;nucleotide binding;transporter activity	Pf02823	513	ENSG00000099624.7	ATP5D	Huntington's disease; Parkinson's disease; Alzheimer's disease; Oxidative phosphorylation; Metabolic pathways	Electron Transport Chain; Oxidative phosphorylation	Cristae formation; Formation of ATP by chemiosmotic coupling	942158	852033	773650	1.23738e+06	1.22631e+06	1.27823e+06	679850	1.6205e+06	1.36576e+06	674983	894070	1.64519e+06	1.55855e+06	812025	1.21465e+06	1.23587e+06	1.31094e+06	1.02549e+06	702498	940442	3.22834e+06	988660	1.76201e+06	569935	1.08192e+06	1.83229e+06
Q08257	Quinone oxidoreductase OS=Homo sapiens OX=9606 GN=CRYZ PE=1 SV=1	1.351	0.180243	8.686	13	3	14	3	329	35.2	8.44	22.39	3	cell organization and biogenesis;metabolic process	cytoplasm;cytosol	catalytic activity;metal ion binding;nucleotide binding;RNA binding	Pf00107, Pf08240, Pf13602	1429	ENSG00000116791.13	CRYZ				2.38288e+06	1.42513e+06	2.4931e+06	5.5719e+06	1.71628e+07	4.39713e+06	1.27753e+06	2.62115e+06	2.35285e+06	2.99899e+06	2.90732e+06	2.33176e+06	2.51172e+06	998015	4.26187e+06	1.66925e+07	5.78727e+06	3.28424e+06	1.27992e+06	2.74729e+06	1.8996e+06	2.19865e+06	1.03487e+06	1.09711e+06	1.68594e+06	966062
O75477	Erlin-1 OS=Homo sapiens OX=9606 GN=ERLIN1 PE=1 SV=2	0.816	0.180307	9.057	6	2	35	2	348	39.1	7.87	68.45	2											315378	1.18782e+06	1.73532e+06	2.40695e+06	3.17476e+06	1.24425e+06	1.3516e+06	2.2359e+06	1.92363e+06	1.11226e+06	964912	272959	2.41489e+06	1.47926e+06	1.84321e+06	2.92665e+06	2.51355e+06	175305	1.10188e+06	1.68573e+06	3.10268e+06	2.94503e+06	1.33093e+06	3.0937e+06	3.16968e+06	2.26987e+06
P00390	Glutathione reductase, mitochondrial OS=Homo sapiens OX=9606 GN=GSR PE=1 SV=2	1.349	0.181624	38.737	17	6	60	6	522	56.2	8.5	73.29	6	cellular homeostasis;metabolic process;regulation of biological process;response to stimulus	cytoplasm;cytosol;mitochondrion;organelle lumen	antioxidant activity;catalytic activity;nucleotide binding	Pf00070, Pf02852, Pf07992, Pf13738	2936	ENSG00000104687.12	GSR	Glutathione metabolism; Thyroid hormone synthesis	Glutathione metabolism; Selenium Micronutrient Network; NRF2 pathway; Amino Acid metabolism; One carbon metabolism and related pathways; Oxidative Stress; Sulfation Biotransformation Reaction; Metapathway biotransformation	Detoxification of Reactive Oxygen Species	6.40783e+06	7.12045e+06	1.35333e+07	1.15977e+07	2.09906e+07	6.02188e+06	3.86754e+06	5.38252e+06	1.00711e+07		1.1995e+06	9.88637e+06	5.2949e+06	4.59213e+06	6.46381e+06	2.16947e+07	1.08072e+07	1.34319e+07	6.41277e+06	4.9983e+06	5.62216e+06	2.78088e+06	4.45596e+06	6.1954e+06	4.42979e+06	8.39445e+06
P00751	Complement factor B OS=Homo sapiens OX=9606 GN=CFB PE=1 SV=2	1.348	0.184126	133.778	20	14	437	14	764	85.5	7.06	656.66	14	defense response;metabolic process;regulation of biological process;response to stimulus	extracellular;membrane	catalytic activity;protein binding	Pf00084, Pf00089, Pf00092, Pf13519	629	ENSG00000243649.8; ENSG00000242335.8; ENSG00000243570.9; ENSG00000239754.9; ENSG00000241534.9	CFB	Complement and coagulation cascades; Staphylococcus aureus infection	Complement Activation; Complement and Coagulation Cascades	Alternative complement activation; Regulation of Complement cascade; Activation of C3 and C5	4.57863e+07	6.41645e+07	8.85572e+07	8.08934e+07	2.06728e+08	1.25566e+08	2.75983e+07	1.0609e+08	5.43244e+07	1.27234e+07	1.43573e+07	6.30915e+07	1.03175e+08	2.65269e+07	1.21273e+08	2.02798e+08	7.69342e+07	8.99441e+07	6.46253e+07	4.83508e+07	7.735e+07	5.69651e+07	4.03061e+07	4.22702e+07	3.85202e+07	6.08401e+07
P02743	Serum amyloid P-component OS=Homo sapiens OX=9606 GN=APCS PE=1 SV=2	1.347	0.184219	13.11	13	3	39	3	223	25.4	6.54	45.15	3	cell organization and biogenesis;defense response;metabolic process;regulation of biological process;response to stimulus	extracellular;nucleus	metal ion binding;protein binding	Pf00354, Pf13385	325	ENSG00000132703.3	APCS			Amyloid fiber formation	1.00111e+07	8.40467e+06	1.3059e+07	1.00096e+07	1.43442e+07	2.25023e+07	7.81323e+06	1.21506e+07	9.96812e+06	4.11981e+06	5.32466e+06	1.03372e+07	1.23318e+07	7.40256e+06	2.87011e+07	1.42079e+07	9.46958e+06	1.30963e+07	7.5897e+06	1.04038e+07	1.84933e+07	3.20157e+07	8.13248e+06	3.30874e+07	4.26592e+07	6.46919e+06
A0A0B4J1X5	Immunoglobulin heavy variable 3-74 OS=Homo sapiens OX=9606 GN=IGHV3-74 PE=3 SV=1	1.346	0.186047	55.4	32	3	883	1	117	12.8	8.66	2041.67	3	cell organization and biogenesis;defense response;metabolic process;regulation of biological process;response to stimulus	extracellular;membrane	protein binding		28408	ENSG00000224650.2; ENSG00000282305.1	IGHV3-74				2.18726e+07	3.46797e+07	4.60445e+07	4.45835e+06	1.15074e+07	8.02914e+06	1.50823e+07	1.38219e+07	5.25368e+07	4.76143e+06	4.51996e+06	5.31367e+07	1.45026e+07	1.82548e+07	7.0229e+06	1.20053e+07	4.50057e+06	5.33268e+07	3.60415e+07	2.48824e+07	6.7127e+06	8.44565e+06	4.42188e+06	1.10962e+07	3.20682e+07	6.77451e+06
P06727	Apolipoprotein A-IV OS=Homo sapiens OX=9606 GN=APOA4 PE=1 SV=4	1.345	0.187215	7.49	5	2	9	2	396	45.3	5.38	5.88	2											1.56731e+06	3.11381e+06	3.78345e+06	2.34053e+06	3.84994e+06	2.75298e+06		2.6625e+06	1.99628e+06			1.736e+06	2.85492e+06	1.2041e+06	2.92381e+06	3.67678e+06	2.73699e+06	3.55271e+06	3.0153e+06	1.40262e+06	1.06958e+06	1.41884e+06			395274	725447
Q9Y446	Plakophilin-3 OS=Homo sapiens OX=9606 GN=PKP3 PE=1 SV=1	0.819	0.188501	42.975	16	11	63	11	797	87	9.32	75.9	11	cell death;cell organization and biogenesis;regulation of biological process	cytoskeleton;membrane;nucleus	protein binding;RNA binding;translation regulator activity	Pf00514	11187	ENSG00000184363.9	PKP3			Formation of the cornified envelope	1.04065e+07	1.01086e+07	1.13305e+07	7.28496e+06	5.20499e+06	1.27495e+07	1.22429e+07	7.52253e+06	6.90742e+06	8.11823e+06	7.57958e+06	6.91897e+06	6.76859e+06	1.11762e+07	1.31547e+07	5.7264e+06	7.01167e+06	8.37222e+06	6.85472e+06	9.89105e+06	9.71425e+06	2.19427e+07	3.21437e+07	2.03593e+07	2.3019e+07	1.35742e+07
O43451	Maltase-glucoamylase, intestinal OS=Homo sapiens OX=9606 GN=MGAM PE=1 SV=5	1.344	0.189118	7.112	1	2	11	2	1857	209.7	5.5	10.51	2	metabolic process;transport	membrane	catalytic activity	Pf00088, Pf01055	8972	ENSG00000257335.8	MGAM	Galactose metabolism; Starch and sucrose metabolism; Carbohydrate digestion and absorption; Metabolic pathways		Digestion of dietary carbohydrate; Neutrophil degranulation	1.60394e+06	1.55544e+06	547685	1.16735e+06	3.36291e+06	1.03764e+06		437900	1.19771e+06		342728	1.36746e+06	469600	398372	1.10056e+06	3.02863e+06	1.15954e+06	1.7627e+06	1.62624e+06	923927	791129			511259	332031	1.15614e+06
Q7RTS7	Keratin, type II cytoskeletal 74 OS=Homo sapiens OX=9606 GN=KRT74 PE=1 SV=2	0.82	0.189414	158.389	15	10	3306	2	529	57.8	7.71	6103.05	10	cell death;cell organization and biogenesis	cytoplasm;cytosol	protein binding;structural molecule activity	Pf00038	121391	ENSG00000170484.9	KRT74			Formation of the cornified envelope	5.34633e+08	4.50465e+08	6.43815e+08	5.23798e+08	4.27497e+08	5.13023e+08	9.69507e+08	1.0051e+09	6.40923e+08	6.11535e+08	5.82431e+08	6.26951e+08	9.30063e+08	8.9576e+08	5.53642e+08	4.22667e+08	5.19805e+08	5.90258e+08	4.57231e+08	5.32995e+08	7.79268e+08	7.9119e+08	2.60232e+08	9.33687e+08	9.1361e+08	3.72974e+08
Q9NYL9	Tropomodulin-3 OS=Homo sapiens OX=9606 GN=TMOD3 PE=1 SV=1	0.82	0.18968	20.799	15	4	60	4	352	39.6	5.19	108.7	4	cell organization and biogenesis;regulation of biological process	cytoplasm;cytoskeleton	protein binding	Pf03250	29766	ENSG00000138594.13	TMOD3			Striated Muscle Contraction	1.3517e+07	1.83934e+07	2.0936e+07	1.27167e+07	1.50239e+07	8.42486e+06	4.03815e+06	2.34615e+07	7.01534e+06	6.53142e+06	6.05915e+06	7.0131e+06	2.18061e+07	4.02978e+06	7.89059e+06	1.37479e+07	1.17777e+07	2.08646e+07	2.09464e+07	1.32217e+07	3.53375e+07	3.30937e+07	8.60204e+06	2.64998e+07	1.80334e+07	1.80586e+07
P07225	Vitamin K-dependent protein S OS=Homo sapiens OX=9606 GN=PROS1 PE=1 SV=1	1.343	0.190394	12.497	5	4	21	4	676	75.1	5.67	22.08	4	cellular component movement;coagulation;metabolic process;regulation of biological process;transport	cell surface;extracellular;membrane;organelle lumen	enzyme regulator activity;metal ion binding	Pf00054, Pf00594, Pf02210, Pf06247, Pf07645, Pf12662, Pf12947, Pf14670	5627	ENSG00000184500.14	PROS1	Complement and coagulation cascades	Complement and Coagulation Cascades	Platelet degranulation ; Regulation of Complement cascade; Transport of gamma-carboxylated protein precursors from the endoplasmic reticulum to the Golgi apparatus; Common Pathway of Fibrin Clot Formation; Cell surface interactions at the vascular wall; Removal of aminoterminal propeptides from gamma-carboxylated proteins; Gamma-carboxylation of protein precursors	3.10975e+06	2.96294e+06	6.31831e+06	5.63368e+06	7.55724e+06	2.18927e+06	1.22033e+06	3.02918e+06	6.56466e+06		3.03872e+06	1.88893e+06	2.89947e+06	1.1599e+06	5.67128e+06	7.44242e+06	5.8351e+06	6.226e+06	3.26892e+06	3.79352e+06	5.19435e+06	3.94523e+06	2.2758e+06	2.2508e+06	5.08698e+06	4.16761e+06
O75083	WD repeat-containing protein 1 OS=Homo sapiens OX=9606 GN=WDR1 PE=1 SV=4	1.343	0.190703	255.12	48	21	1060	21	606	66.2	6.65	1339.68	21	cell differentiation;cell organization and biogenesis;cellular component movement;metabolic process;regulation of biological process;transport	cytoplasm;cytoskeleton;cytosol;extracellular	protein binding	Pf00400, Pf04762, Pf08662, Pf14783	9948	ENSG00000071127.16	WDR1		Hypertrophy Model	Platelet degranulation	2.11699e+08	5.81621e+08	4.35476e+08	1.96862e+08	5.04163e+08	2.30198e+08	1.6838e+08	3.87117e+08	2.23098e+08	1.49234e+08	1.50284e+08	2.31842e+08	4.01951e+08	1.75747e+08	2.39986e+08	4.88179e+08	1.91698e+08	4.34897e+08	6.38238e+08	2.09459e+08	8.01498e+08	2.58052e+08	1.56258e+08	2.40928e+08	2.70712e+08	1.87109e+08
Q86UX7	Fermitin family homolog 3 OS=Homo sapiens OX=9606 GN=FERMT3 PE=1 SV=1	1.342	0.191034	54.887	20	10	124	10	667	75.9	6.98	155.95	10	cell organization and biogenesis;regulation of biological process;response to stimulus;transport	extracellular;membrane;organelle lumen	protein binding	Pf00169, Pf00373	83706	ENSG00000149781.12	FERMT3	Platelet activation		Platelet degranulation	5.33697e+06	1.82626e+07	1.3667e+07	1.48244e+07	3.79366e+07	9.9629e+06	1.15511e+07	1.00396e+07	1.16069e+07	5.99311e+06	6.73187e+06	1.70653e+07	1.11479e+07	1.05737e+07	9.98147e+06	2.86335e+07	1.04554e+07	1.80892e+07	1.79501e+07	4.45165e+06	1.72453e+07	5.53673e+06	6.68769e+06	9.56838e+06	3.76815e+06	1.77825e+07
Q86UD1	Out at first protein homolog OS=Homo sapiens OX=9606 GN=OAF PE=2 SV=1	1.342	0.191142	4.638	7	2	10	2	273	30.7	6.84	0	2				Pf14941	220323	ENSG00000184232.8	OAF				502211	1.58574e+06	706968	1.10298e+06	1.10157e+06	578960	408875	937810	860270	701818	555427	801964	1.14443e+06	449536	499005	965669	1.00495e+06	688340	1.59319e+06	667935	952526	797623	1.19199e+06	291121	447946	297962
P07476	Involucrin OS=Homo sapiens OX=9606 GN=IVL PE=1 SV=2	0.823	0.195515	200.768	43	21	686	21	585	68.4	4.61	1051.76	21	cell death;cell differentiation;metabolic process;response to stimulus	cytoplasm;cytoskeleton;cytosol	protein binding;structural molecule activity	Pf10583	3713	ENSG00000163207.6	IVL		Corticotropin-releasing hormone signaling pathway	Formation of the cornified envelope	1.75327e+08	9.19923e+07	1.19657e+08	1.05084e+08	1.28189e+08	1.02098e+08	8.00977e+07	1.15077e+08	8.92552e+07	1.05548e+08	1.14021e+08	9.16283e+07	1.19216e+08	7.3944e+07	1.08548e+08	1.40918e+08	1.18487e+08	1.20938e+08	8.97246e+07	1.68826e+08	7.69362e+07	1.32376e+08	2.01296e+08	1.33622e+08	1.11618e+08	1.75666e+08
P55058	Phospholipid transfer protein OS=Homo sapiens OX=9606 GN=PLTP PE=1 SV=1	1.337	0.197632	148.111	37	14	365	14	493	54.7	7.01	682.8	14	cell organization and biogenesis;cellular component movement;metabolic process;regulation of biological process;transport	extracellular	transporter activity	Pf01273, Pf02886	5360	ENSG00000100979.14	PLTP	PPAR signaling pathway	PPAR Alpha Pathway; PPAR signaling pathway; Statin Pathway	HDL remodeling	2.21569e+07	3.37355e+07	2.02248e+07	3.094e+07	3.54471e+07	2.45819e+07	5.52936e+06	2.18107e+07	2.74453e+07	2.37298e+07	2.50361e+07	2.65057e+07	2.05399e+07	5.77861e+06	2.63939e+07	3.57411e+07	2.80506e+07	1.85292e+07	3.5623e+07	2.1899e+07	2.16215e+07	1.51008e+07	2.11901e+07	7.90558e+06	1.79479e+07	1.09357e+07
P01619	Immunoglobulin kappa variable 3-20 OS=Homo sapiens OX=9606 GN=IGKV3-20 PE=1 SV=2	1.337	0.198089	39.304	47	5	371	2	116	12.5	4.96	819.81	5	cellular component movement;defense response;metabolic process;regulation of biological process;response to stimulus;transport	extracellular;membrane	catalytic activity	Pf00047, Pf07679, Pf07686, Pf13927	28912	ENSG00000282402.1; ENSG00000239951.1	IGKV3-20			FCERI mediated Ca+2 mobilization; Scavenging of heme from plasma; Classical antibody-mediated complement activation; FCERI mediated MAPK activation; FCERI mediated NF-kB activation; CD22 mediated BCR regulation; Regulation of Complement cascade; Immunoregulatory interactions between a Lymphoid and a non-Lymphoid cell; Cell surface interactions at the vascular wall; FCGR activation; Regulation of …	4.08487e+08	3.18305e+08	4.09646e+08	4.88296e+08	7.56765e+08	5.24692e+08	3.74453e+08	4.00965e+08	5.39714e+08	2.05005e+08	2.01138e+08	5.52635e+08	4.07739e+08	3.76565e+08	5.13123e+08	7.42654e+08	4.80999e+08	4.1133e+08	3.2235e+08	4.11064e+08	2.89906e+08	2.77543e+08	3.17182e+08	2.51823e+08	2.37638e+08	3.02551e+08
O43760	Synaptogyrin-2 OS=Homo sapiens OX=9606 GN=SYNGR2 PE=1 SV=1	0.824	0.1994	4.89	8	2	56	2	224	24.8	4.94	35.64	2	cell organization and biogenesis;transport	membrane	protein binding	Pf01284	9144	ENSG00000108639.7	SYNGR2				2.94855e+06	4.32096e+06	4.35727e+06	2.32896e+06	4.47491e+06	1.92696e+06	2.72284e+06	3.99866e+06	3.0687e+06	2.66309e+06	2.42765e+06	3.19624e+06	3.89263e+06	2.40766e+06	2.1642e+06	4.7813e+06	3.53848e+06	4.22992e+06	5.27591e+06	3.88341e+06	5.23639e+06	4.10732e+06	3.73567e+06	5.37629e+06	3.39726e+06	2.54732e+06
P51572	B-cell receptor-associated protein 31 OS=Homo sapiens OX=9606 GN=BCAP31 PE=1 SV=3	0.825	0.200092	17.047	18	5	47	5	246	28	8.44	11.54	5	cell death;cellular homeostasis;regulation of biological process;response to stimulus;transport	cytosol;endoplasmic reticulum;membrane;mitochondrion	protein binding	Pf05529, Pf13870	10134	ENSG00000185825.15	BCAP31	Protein processing in endoplasmic reticulum		Apoptotic cleavage of cellular proteins; Antigen Presentation: Folding, assembly and peptide loading of class I MHC	5.37285e+07	1.02025e+08	5.16062e+07	3.57389e+07	3.34309e+07	2.78733e+07	1.08294e+07	2.689e+07	4.07958e+07	5.05549e+07	6.24054e+07	4.117e+07	2.83114e+07	1.0418e+07	4.28916e+07	5.13243e+07	3.56811e+07	3.77284e+07	8.54593e+07	4.24181e+07	1.62717e+07	1.90246e+07	1.12623e+07	1.74315e+07	1.37522e+07	1.13641e+07
Q969L2	Protein MAL2 OS=Homo sapiens OX=9606 GN=MAL2 PE=1 SV=1	1.334	0.202092	3.511	6	1	46	1	176	19.1	6.24	7.13	1	cell organization and biogenesis;transport	cytoplasm;membrane	protein binding;structural molecule activity	Pf01284	114569	ENSG00000147676.13	MAL2				2.41352e+06	2.94605e+06	2.63845e+06	3.28507e+06	2.18592e+06	2.11389e+06	3.91037e+06	2.16033e+06	1.86936e+06	1.90966e+06	2.0908e+06	1.88501e+06	2.24607e+06	3.9672e+06	2.55076e+06	1.97654e+06	3.6498e+06	2.36365e+06	2.90573e+06	2.4164e+06	2.49174e+06	1.87052e+06	1.83345e+06	1.4145e+06	1.18153e+06	1.45147e+06
P59665	Neutrophil defensin 1 OS=Homo sapiens OX=9606 GN=DEFA1 PE=1 SV=1	1.333	0.204328	67.833	28	5	2048	1	94	10.2	6.99	2971.26	5	cell organization and biogenesis;cellular component movement;defense response;regulation of biological process;response to stimulus;transport	extracellular;organelle lumen		Pf00323, Pf00879	1667; 728358	ENSG00000206047.2; ENSG00000240247.7	DEFA1; DEFA1B			Alpha-defensins; Neutrophil degranulation	4.43474e+06	9.29286e+06	2.11119e+07	1.06364e+07	1.99235e+07	4.09123e+06	4.25167e+06	2.49879e+06	1.01698e+07	7.33022e+06	9.14731e+06	1.01238e+07	2.37729e+06	3.62073e+06	5.24881e+06	2.91139e+07	1.21627e+07	1.45335e+07	7.32304e+06	3.31463e+06	4.30152e+06	1.57459e+06	5.43124e+06	5.31883e+06	2.77139e+06	2.40624e+07
P61026	Ras-related protein Rab-10 OS=Homo sapiens OX=9606 GN=RAB10 PE=1 SV=1	1.332	0.205053	30.2	27	6	186	4	200	22.5	8.38	181.18	6	cell differentiation;cell organization and biogenesis;regulation of biological process;response to stimulus;transport	cytosol;endoplasmic reticulum;endosome;Golgi;membrane	catalytic activity;nucleotide binding;protein binding	Pf00025, Pf00071, Pf04670, Pf08477	10890	ENSG00000084733.10	RAB10	Endocytosis; AMPK signaling pathway	Focal Adhesion-PI3K-Akt-mTOR-signaling pathway	Translocation of GLUT4 to the plasma membrane; Neutrophil degranulation; RAB GEFs exchange GTP for GDP on RABs; RAB geranylgeranylation	4.34279e+06	1.51412e+07	2.03111e+07	2.25676e+07	2.60901e+07	1.84411e+07	1.3088e+07	1.60017e+07	1.67697e+07	9.84313e+06	8.78637e+06	1.61664e+07	1.57537e+07	1.23855e+07	1.79707e+07	2.80459e+07	2.00283e+07	1.98464e+07	1.69633e+07	1.20607e+07	1.36418e+07	1.30493e+07	1.26184e+07	1.15691e+07	1.07609e+07	1.0168e+07
O95147	Dual specificity protein phosphatase 14 OS=Homo sapiens OX=9606 GN=DUSP14 PE=1 SV=1	0.827	0.205791	22.354	25	3	57	3	198	22.2	9.57	182.87	3	metabolic process;regulation of biological process		catalytic activity;protein binding;RNA binding	Pf00102, Pf00782	11072	ENSG00000275932.2; ENSG00000276023.4	DUSP14		Hypertrophy Model		7.59115e+06	1.41756e+06	4.98971e+06	8.24636e+06	5.58063e+06	4.11904e+06	4.128e+06	7.24825e+06	6.79049e+06	5.84344e+06	5.44871e+06	6.81043e+06	6.85835e+06	3.38938e+06	5.29699e+06	5.66039e+06	7.91511e+06	5.28804e+06	2.53902e+06	7.73587e+06	5.2688e+06	8.7804e+06	5.02155e+06	7.85563e+06	3.32388e+06	6.76879e+06
P04114	Apolipoprotein B-100 OS=Homo sapiens OX=9606 GN=APOB PE=1 SV=2	1.332	0.205796	624.721	23	93	998	93	4563	515.3	7.05	1160.26	93	cell organization and biogenesis;cellular component movement;metabolic process;regulation of biological process;response to stimulus;transport	cytoplasm;cytosol;endoplasmic reticulum;endosome;extracellular;membrane;organelle lumen	protein binding;transporter activity	Pf01347, Pf04286, Pf06448, Pf09172, Pf12491	338		APOB	Fat digestion and absorption; Vitamin digestion and absorption	Selenium Micronutrient Network; Vitamin B12 Metabolism; Folate Metabolism; Statin Pathway	Post-translational protein phosphorylation; Cargo recognition for clathrin-mediated endocytosis; Regulation of Insulin-like Growth Factor (IGF) transport and uptake by Insulin-like Growth Factor Binding Proteins (IGFBPs); LDL remodeling; Scavenging by Class H Receptors; VLDL clearance; Retinoid metabolism and transport; Chylomicron remodeling; Scavenging by Class A Receptors; LDL clearance; Plate…	1.06278e+08	1.62512e+08	3.34476e+08	1.70848e+08	4.67098e+08	1.7242e+08	5.08758e+07	2.27308e+08	1.20028e+08	7.6847e+07	7.96893e+07	1.18706e+08	2.28248e+08	5.06305e+07	1.77006e+08	4.52035e+08	1.61349e+08	3.29644e+08	1.62029e+08	1.0703e+08	2.00685e+08	1.94769e+08	9.97739e+07	1.48969e+08	1.29199e+08	1.5555e+08
O75340	Programmed cell death protein 6 OS=Homo sapiens OX=9606 GN=PDCD6 PE=1 SV=1	0.827	0.205968	26.393	18	3	81	3	191	21.9	5.4	142.51	3	cell death;cell organization and biogenesis;metabolic process;regulation of biological process;response to stimulus;transport	cytoplasm;endoplasmic reticulum;endosome;membrane;nucleus	catalytic activity;metal ion binding;protein binding	Pf00036, Pf13405, Pf13499, Pf13833	10016	ENSG00000249915.7	PDCD6				4.07983e+06	4.65682e+06	5.47338e+06	6.13131e+06	4.24648e+06	3.35279e+06	2.74657e+06	4.17464e+06	2.97901e+06	2.76759e+06	2.68309e+06	3.50208e+06	4.31773e+06	3.06995e+06	3.04142e+06	4.56353e+06	5.89879e+06	5.88986e+06	4.01135e+06	4.19533e+06	3.71896e+06	5.28217e+06	4.04714e+06	4.54619e+06	4.49066e+06	5.36959e+06
O00231	26S proteasome non-ATPase regulatory subunit 11 OS=Homo sapiens OX=9606 GN=PSMD11 PE=1 SV=3	0.827	0.206401	5.239	6	2	4	2	422	47.4	6.48	0	2	cell differentiation;cell organization and biogenesis;metabolic process;regulation of biological process;response to stimulus;transport	cytoplasm;cytosol;extracellular;membrane;nucleus;organelle lumen;proteasome	catalytic activity;protein binding;structural molecule activity	Pf01399	5717	ENSG00000108671.9	PSMD11	Epstein-Barr virus infection; Proteasome	Proteasome Degradation; Parkin-Ubiquitin Proteasomal System pathway	Regulation of RAS by GAPs; CDT1 association with the CDC6:ORC:origin complex; Downstream TCR signaling; UCH proteinases; NIK-->noncanonical NF-kB signaling; Hh mutants that don't undergo autocatalytic processing are degraded by ERAD; SCF-beta-TrCP mediated degradation of Emi1; Neutrophil degranulation; Cross-presentation of soluble exogenous antigens (endosomes); Separation of Sister Chromatids; …	456438		552939	956681	903713	564480	655387	434045	568109	347484	374189	464064	533792	514809	392766	936304	811608	539433	458870	435897	1.09794e+06	864653	1.23897e+06	1.04991e+06	1.19406e+06	1.39509e+06
P21128	Poly(U)-specific endoribonuclease OS=Homo sapiens OX=9606 GN=ENDOU PE=1 SV=2	0.828	0.207133	92.045	40	12	267	12	410	46.8	5.43	284.63	12	metabolic process;regulation of biological process;response to stimulus;transport	cytoplasm;extracellular;membrane	catalytic activity;metal ion binding;protein binding;receptor activity;RNA binding	Pf01033, Pf09412	8909	ENSG00000111405.8	ENDOU				2.16662e+07	2.41024e+07	3.00886e+07	4.75991e+07	3.04218e+07	2.65862e+07	1.62629e+07	2.31289e+07	3.41738e+07	2.15908e+07	2.15183e+07	3.32033e+07	2.16206e+07	1.68891e+07	2.79147e+07	2.90357e+07	4.70479e+07	2.98644e+07	2.46402e+07	2.31884e+07	2.42033e+07	3.25964e+07	5.11152e+07	3.00823e+07	2.54584e+07	3.6618e+07
Q04118	Basic salivary proline-rich protein 3 OS=Homo sapiens OX=9606 GN=PRB3 PE=1 SV=2	1.33	0.208456	21.368	3	1	98	1	309	31	10.8	130.38	1	defense response;response to stimulus	extracellular			5544		PRB3				3.74622e+07	5.14933e+07	1.8924e+07	3.90697e+07	7.41649e+06	2.5371e+07	1.07422e+07	3.6194e+07	5.58426e+07	8.39805e+07	8.66386e+07	3.7057e+07	2.78724e+07	8.40919e+06	1.62459e+07	5.39435e+06	3.39716e+07	2.09028e+07	5.6299e+07	3.65673e+07	1.37195e+07	4.08601e+07	5.15661e+07	1.14373e+07	4.14995e+07	1.44341e+07
Q9P0J0	NADH dehydrogenase [ubiquinone] 1 alpha subcomplex subunit 13 OS=Homo sapiens OX=9606 GN=NDUFA13 PE=1 SV=3	0.828	0.208604	4.008	7	1	1	1	144	16.7	8.43	0	1	cell death;cell organization and biogenesis;metabolic process;regulation of biological process;response to stimulus;transport	cytoplasm;membrane;mitochondrion;nucleus	catalytic activity;nucleotide binding;protein binding	Pf06212	51079	ENSG00000186010.18	NDUFA13	Huntington's disease; Parkinson's disease; Alzheimer's disease; Oxidative phosphorylation; Non-alcoholic fatty liver disease (NAFLD); Metabolic pathways	Nucleotide-binding Oligomerization Domain (NOD) pathway; EGF/EGFR Signaling Pathway	Complex I biogenesis	634127	968355	905782	941028			375681	831447	641665	353998	249701	425503	781160			519827	1.06903e+06	899619	1.16039e+06	685887	693932	1.28683e+06	1.087e+06	666249	716065	1.25641e+06
P60028	Rab GDP dissociation inhibitor alpha OS=Pan troglodytes OX=9598 GN=GDI1 PE=2 SV=1	1.33	0.208658	106.226	22	7	195	3	447	50.6	5.14	367.99	7	metabolic process;regulation of biological process;response to stimulus;transport	cytoplasm;Golgi	catalytic activity;enzyme regulator activity	Pf00996	450155	ENSPTRG00000028169.3	GDI1				3.48964e+06	2.33083e+06	4.80048e+06	7.52781e+06	4.94421e+06	2.72347e+06	3.68438e+06	3.04807e+06	1.75701e+06	3.81901e+06	3.35141e+06	2.44255e+06	3.20441e+06	4.47307e+06	3.78155e+06	4.47974e+06	6.96527e+06	5.06856e+06	2.08944e+06	3.70364e+06	1.46468e+06	2.41831e+06	1.42483e+06	2.37826e+06	2.46664e+06	1.77683e+06
Q9ULV4	Coronin-1C OS=Homo sapiens OX=9606 GN=CORO1C PE=1 SV=1	1.329	0.209482	53.312	23	9	83	9	474	53.2	7.08	192.79	9	cell organization and biogenesis;cellular component movement;regulation of biological process;response to stimulus;transport	cytoplasm;cytoskeleton;membrane	protein binding	Pf00400, Pf08953, Pf08954	23603	ENSG00000110880.10	CORO1C				8.86689e+06	7.69622e+06	1.13315e+07	1.11592e+07	2.34794e+07	9.27281e+06	4.93391e+06	6.46279e+06	1.12195e+07	6.00983e+06	6.05928e+06	1.13936e+07	5.76254e+06	4.18576e+06	9.81676e+06	2.15539e+07	9.61401e+06	1.3046e+07	5.57348e+06	7.40816e+06	5.66675e+06	2.69879e+06	6.36485e+06	4.80642e+06	4.82407e+06	5.43959e+06
P31947	14-3-3 protein sigma OS=Homo sapiens OX=9606 GN=SFN PE=1 SV=1	0.829	0.209951	251.184	73	19	1259	15	248	27.8	4.74	1946.92	19	cell differentiation;cell organization and biogenesis;regulation of biological process;response to stimulus	cytoplasm;cytosol;extracellular;membrane;mitochondrion;nucleus	enzyme regulator activity;protein binding	Pf00244	2810	ENSG00000175793.11	SFN	Aldosterone-regulated sodium reabsorption; p53 signaling pathway; Cell cycle	miRNA Regulation of DNA Damage Response; Myometrial Relaxation and Contraction Pathways; Calcium Regulation in the Cardiac Cell; DNA Damage Response	Translocation of GLUT4 to the plasma membrane; Chk1/Chk2(Cds1) mediated inactivation of Cyclin B:Cdk1 complex; TP53 Regulates Transcription of Genes Involved in G2 Cell Cycle Arrest; TP53 Regulates Metabolic Genes; Activation of BAD and translocation to mitochondria ; RHO GTPases activate PKNs	4.81045e+08	4.46656e+08	4.81903e+08	5.26109e+08	4.14897e+08	4.29512e+08	3.63451e+08	4.94023e+08	4.26913e+08	4.02386e+08	3.92741e+08	4.35629e+08	4.88336e+08	3.66972e+08	4.35505e+08	4.16215e+08	5.15833e+08	4.81863e+08	4.54325e+08	4.75413e+08	5.6659e+08	5.91998e+08	6.1424e+08	4.56465e+08	4.90167e+08	5.57743e+08
Q9Y2J8	Protein-arginine deiminase type-2 OS=Homo sapiens OX=9606 GN=PADI2 PE=1 SV=2	1.328	0.210843	72.638	23	12	171	12	665	75.5	5.59	226.19	12	cell organization and biogenesis;metabolic process;regulation of biological process;response to stimulus;transport	cytoplasm;cytosol;extracellular;nucleus;organelle lumen	catalytic activity;metal ion binding;protein binding	Pf03068, Pf08526, Pf08527	11240	ENSG00000117115.12	PADI2			Neutrophil degranulation; Chromatin modifying enzymes	1.08095e+07	1.54107e+07	3.00266e+07	1.78195e+07	3.55036e+07	3.57548e+06	7.46987e+06	9.14045e+06	2.11757e+07	2.23847e+06	2.03936e+06	2.03537e+07	7.85623e+06	7.3758e+06	4.375e+06	3.38444e+07	1.71852e+07	2.91861e+07	1.48181e+07	1.056e+07	1.47615e+07	3.79285e+06	7.60044e+06	1.36778e+07	9.4383e+06	1.54025e+07
O15389	Sialic acid-binding Ig-like lectin 5 OS=Homo sapiens OX=9606 GN=SIGLEC5 PE=1 SV=1	1.328	0.211431	12.776	4	2	29	2	551	60.7	7.27	42.1	2	transport	membrane	protein binding	Pf00047, Pf07679, Pf08205, Pf13895	8778	ENSG00000105501.12; ENSG00000268500.5	SIGLEC5			Neutrophil degranulation; Immunoregulatory interactions between a Lymphoid and a non-Lymphoid cell	3.18532e+06	6.3262e+06	7.78558e+06	2.22791e+06	6.42741e+06	2.66825e+06	1.79701e+06	5.97224e+06	3.05791e+06	565839	525088	3.37545e+06	4.31523e+06	1.60331e+06	2.24707e+06	5.03218e+06	1.91804e+06	5.05053e+06	3.91743e+06	3.08383e+06	3.69208e+06	2.10863e+06	2.23797e+06	3.17571e+06	844532	4.59001e+06
P61254	60S ribosomal protein L26 OS=Homo sapiens OX=9606 GN=RPL26 PE=1 SV=1	0.83	0.212007	7.791	18	3	50	3	145	17.2	10.55	45.47	3	cell organization and biogenesis;metabolic process;regulation of biological process;response to stimulus;transport	cytoplasm;cytosol;membrane;ribosome	protein binding;RNA binding;structural molecule activity	Pf00467	6154	ENSG00000161970.12	RPL26	Ribosome	Cytoplasmic Ribosomal Proteins	Peptide chain elongation; Eukaryotic Translation Termination; Viral mRNA Translation; L13a-mediated translational silencing of Ceruloplasmin expression; Nonsense Mediated Decay (NMD) independent of the Exon Junction Complex (EJC); Selenocysteine synthesis; Nonsense Mediated Decay (NMD) enhanced by the Exon Junction Complex (EJC); GTP hydrolysis and joining of the 60S ribosomal subunit; Major path…	3.57416e+06	2.73133e+06	6.67676e+06	4.48937e+06	5.34052e+06	6.09302e+06	4.78114e+06	4.34663e+06	4.08448e+06	2.31624e+06	2.67397e+06	3.82882e+06	3.98406e+06	5.43433e+06	6.33708e+06	5.29901e+06	5.42085e+06	6.212e+06	3.08874e+06	4.08941e+06	4.03957e+06	5.61914e+06	7.53749e+06	4.88404e+06	5.36936e+06	6.07045e+06
P43652	Afamin OS=Homo sapiens OX=9606 GN=AFM PE=1 SV=1	1.327	0.212211	16.166	6	3	12	3	599	69	5.9	9.61	3	transport	extracellular		Pf00273	173	ENSG00000079557.4	AFM				1.08841e+06	1.78337e+06	1.77789e+06	1.85265e+06	2.84177e+06	1.51143e+06	163204	2.17716e+06	518543	109991	211001	510589	1.82693e+06	195431	1.34811e+06	2.9652e+06	2.06965e+06	1.88569e+06	1.83708e+06	1.1962e+06	1.25399e+06	2.29714e+06	1.53489e+06	1.54643e+06	652694	4.94266e+06
P48147	Prolyl endopeptidase OS=Homo sapiens OX=9606 GN=PREP PE=1 SV=2	1.327	0.212781	12.24	5	3	15	3	710	80.6	5.86	10.84	3	metabolic process	cytoplasm;cytosol;membrane;nucleus	catalytic activity;protein binding	Pf00326, Pf02897	5550	ENSG00000085377.13	PREP	Renin-angiotensin system			1.15147e+09	4.00515e+08	6.31794e+08	9.8292e+08	4.792e+08	8.43525e+08	1.612e+09	8.26182e+08	4.30695e+08	8.3037e+08	8.73595e+08	4.36865e+08	8.78477e+08	1.59358e+09	8.23841e+08	4.53368e+08	1.00124e+09	6.2585e+08	4.01499e+08	1.11254e+09	5.57214e+08	9.15525e+08	4.35326e+08	7.29892e+08	4.88898e+08	5.55552e+08
P11766	Alcohol dehydrogenase class-3 OS=Homo sapiens OX=9606 GN=ADH5 PE=1 SV=4	1.326	0.214697	20.165	12	3	26	3	374	39.7	7.49	34.58	3	metabolic process;response to stimulus	cytoplasm;cytosol;mitochondrion	catalytic activity;metal ion binding;protein binding	Pf00107, Pf08240	128	ENSG00000197894.10	ADH5	Fatty acid degradation; Tyrosine metabolism; Carbon metabolism; Metabolism of xenobiotics by cytochrome P450; Retinol metabolism; Drug metabolism - cytochrome P450; Chemical carcinogenesis; Glycolysis / Gluconeogenesis; Metabolic pathways	Folate-Alcohol and Cancer Pathway; Amino Acid metabolism	Ethanol oxidation	2.58653e+06	3.58069e+06	7.65356e+06	3.60226e+06	9.19412e+06	2.76395e+06		1.98165e+06	2.88056e+06	2.47947e+06	1.8866e+06	2.78923e+06	3.30522e+06	1.35915e+06	2.84642e+06	7.3349e+06	3.47679e+06	7.71527e+06	4.87786e+06	2.08889e+06	2.04368e+06	1.88377e+06	1.52558e+06	2.74431e+06	1.71423e+06	1.87449e+06
Q14141	Septin-6 OS=Homo sapiens OX=9606 GN=SEPTIN6 PE=1 SV=4	1.325	0.215039	15.4	9	3	22	2	434	49.7	6.67	30.98	3	cell differentiation;cell division	chromosome;cytoplasm;cytoskeleton	nucleotide binding;protein binding	Pf00735	23157	ENSG00000125354.22	SEPT6	Bacterial invasion of epithelial cells			1.82106e+06	2.36403e+06	3.73149e+06	2.61692e+06	7.36828e+06	2.09651e+06	1.87399e+06	1.8273e+06	3.43354e+06		671853	3.30607e+06	1.81436e+06	1.81255e+06	2.22211e+06	7.36154e+06	2.73044e+06	3.7244e+06	2.75529e+06	1.45202e+06	2.04498e+06	891148	1.45908e+06	1.3718e+06	1.22872e+06	2.57235e+06
Q99497	Parkinson disease protein 7 OS=Homo sapiens OX=9606 GN=PARK7 PE=1 SV=2	1.325	0.215232	20.46	24	3	33	3	189	19.9	6.79	53	3	cell communication;cell organization and biogenesis;defense response;metabolic process;regulation of biological process;response to stimulus;transport	chromosome;cytoplasm;cytosol;endoplasmic reticulum;membrane;mitochondrion;nucleus;organelle lumen	antioxidant activity;catalytic activity;DNA binding;enzyme regulator activity;metal ion binding;protein binding;RNA binding	Pf01965, Pf13278	11315	ENSG00000116288.12	PARK7	Parkinson's disease	Androgen receptor signaling pathway; Synaptic Vesicle Pathway; Parkinsons Disease Pathway		4.56914e+06	3.13099e+06	5.11732e+06	9.11744e+06	1.07901e+07	4.48578e+06	3.45152e+06	2.53175e+06	4.61846e+06	2.10911e+06	2.04388e+06	4.67437e+06	2.8245e+06	3.07496e+06	4.82382e+06	1.14391e+07	8.2748e+06	5.4777e+06	3.01454e+06	4.20982e+06	2.22792e+06	2.98696e+06	5.02727e+06	3.3809e+06	2.35373e+06	6.00221e+06
P28331	NADH-ubiquinone oxidoreductase 75 kDa subunit, mitochondrial OS=Homo sapiens OX=9606 GN=NDUFS1 PE=1 SV=3	0.831	0.215613	17.08	9	4	14	4	727	79.4	6.23	18.69	4	cell organization and biogenesis;metabolic process;transport	membrane;mitochondrion;organelle lumen	catalytic activity;metal ion binding;protein binding	Pf00111, Pf00384, Pf09326, Pf10588, Pf13510	4719	ENSG00000283447.1; ENSG00000023228.13	NDUFS1	Huntington's disease; Parkinson's disease; Alzheimer's disease; Oxidative phosphorylation; Non-alcoholic fatty liver disease (NAFLD); Metabolic pathways	Electron Transport Chain; Oxidative phosphorylation	Complex I biogenesis	631760	778931	1.65589e+06	2.25667e+06	1.19995e+06	1.57317e+06	1.11644e+06	1.73791e+06	1.23103e+06	1.20845e+06	1.60872e+06	1.23877e+06	1.89038e+06	1.29645e+06	424168	1.84364e+06	1.57564e+06	1.50741e+06	782942	1.52254e+06	1.59276e+06	2.17961e+06	1.93613e+06	581817	1.03775e+06	1.51458e+06
Q00169	Phosphatidylinositol transfer protein alpha isoform OS=Homo sapiens OX=9606 GN=PITPNA PE=1 SV=2	0.832	0.216679	4.418	4	1	15	1	270	31.8	6.55	5.79	1	cell organization and biogenesis;metabolic process;regulation of biological process;response to stimulus;transport	cytoplasm;cytosol	transporter activity	Pf02121	5306	ENSG00000174238.14	PITPNA			Gene and protein expression by JAK-STAT signaling after Interleukin-12 stimulation; Interleukin-12 family signaling; Role of second messengers in netrin-1 signaling	518020	750278	1.16904e+06	867579	393854	654375				395091	373617	538422		145720	613086		629871	1.00461e+06	594276	741922	893880	827958	411111	783272	963219
P52566	Rho GDP-dissociation inhibitor 2 OS=Homo sapiens OX=9606 GN=ARHGDIB PE=1 SV=3	1.323	0.21798	99.688	65	11	453	11	201	23	5.21	559.65	11	cellular component movement;development;regulation of biological process;response to stimulus	cytoplasm;cytoskeleton;cytosol;membrane	catalytic activity;enzyme regulator activity;protein binding	Pf02115	397	ENSG00000111348.8	ARHGDIB	Neurotrophin signaling pathway; Vasopressin-regulated water reabsorption	Fas Ligand (FasL) pathway and Stress induction of Heat Shock Proteins (HSP) regulation; G13 Signaling Pathway	Rho GTPase cycle	4.31235e+07	5.43222e+07	8.69591e+07	5.76326e+07	1.19449e+08	7.28547e+07	5.83396e+07	5.76326e+07	1.0439e+08	2.23353e+07	2.54055e+07	9.97432e+07	5.51861e+07	5.65402e+07	7.29602e+07	1.21537e+08	5.61041e+07	8.70752e+07	5.11543e+07	4.11326e+07	5.43067e+07	2.09433e+07	4.21441e+07	4.47031e+07	4.37635e+07	7.85532e+07
Q14296	Fas-activated serine/threonine kinase OS=Homo sapiens OX=9606 GN=FASTK PE=1 SV=1	0.832	0.218368	4.642	2	1	58	1	549	61.1	9.89	76.39	1	cell death;metabolic process;regulation of biological process;response to stimulus	mitochondrion;organelle lumen	catalytic activity;nucleotide binding;protein binding;RNA binding	Pf06743, Pf08368, Pf08373	10922	ENSG00000164896.19	FASTK				2.32571e+07	4.91566e+06	1.55071e+07	1.69654e+07	1.44674e+07	1.74348e+07	1.962e+07	2.07785e+07	1.76707e+07	1.85544e+07	1.9062e+07	1.78739e+07	2.10646e+07	2.04462e+07	1.61383e+07	1.40407e+07	1.59793e+07	1.6353e+07	5.16387e+06	2.26901e+07	1.2277e+07	1.95804e+07	3.46442e+06	2.94266e+07	2.74366e+07	7.65532e+06
Q6ZVX7	F-box only protein 50 OS=Homo sapiens OX=9606 GN=NCCRP1 PE=1 SV=1	0.833	0.21897	105.734	36	8	592	8	275	30.8	6.62	981.31	8	regulation of biological process	cytoplasm		Pf04300	342897	ENSG00000188505.4	NCCRP1				4.36678e+07	3.59956e+07	5.46517e+07	5.55147e+07	3.17784e+07	2.99849e+07	3.8905e+07	6.36446e+07	3.80903e+07	3.66221e+07	3.41593e+07	3.66458e+07	5.9812e+07	3.20668e+07	3.97562e+07	4.12284e+07	5.70278e+07	4.09377e+07	3.72178e+07	4.2877e+07	6.09723e+07	6.77367e+07	4.40024e+07	8.05406e+07	4.67892e+07	2.63107e+07
P02787	Serotransferrin OS=Homo sapiens OX=9606 GN=TF PE=1 SV=3	1.323	0.218983	1276.12	79	62	8286	62	698	77	7.12	16175	62	cell organization and biogenesis;cellular homeostasis;metabolic process;regulation of biological process;response to stimulus;transport	cell surface;endosome;extracellular;membrane;organelle lumen	enzyme regulator activity;metal ion binding;protein binding;transporter activity	Pf00405, Pf12974	7018	ENSG00000091513.14	TF	HIF-1 signaling pathway; Mineral absorption	Iron metabolism in placenta; Differentiation Pathway; Sudden Infant Death Syndrome (SIDS) Susceptibility Pathways	Platelet degranulation ; Post-translational protein phosphorylation; Regulation of Insulin-like Growth Factor (IGF) transport and uptake by Insulin-like Growth Factor Binding Proteins (IGFBPs); Cargo recognition for clathrin-mediated endocytosis; Transferrin endocytosis and recycling	3.92212e+09	5.52286e+09	6.72208e+09	6.62381e+09	8.76341e+09	7.24602e+09	3.05798e+09	9.83299e+09	4.3999e+09	2.10898e+09	2.25961e+09	4.37932e+09	9.96511e+09	3.02593e+09	6.96026e+09	8.75604e+09	6.70198e+09	6.59906e+09	5.5028e+09	3.87639e+09	5.85397e+09	4.7198e+09	2.5636e+09	5.05062e+09	2.97406e+09	6.60214e+09
P08631	Tyrosine-protein kinase HCK OS=Homo sapiens OX=9606 GN=HCK PE=1 SV=5	1.322	0.219306	16.639	8	4	28	2	526	59.6	6.7	29.98	4	cell differentiation;cell organization and biogenesis;cellular component movement;defense response;metabolic process;regulation of biological process;response to stimulus;transport	cytoplasm;cytoskeleton;cytosol;Golgi;membrane;nucleus;vacuole	catalytic activity;nucleotide binding;protein binding	Pf00017, Pf00018, Pf00069, Pf07653, Pf07714, Pf14604	3055	ENSG00000101336.13	HCK	Fc gamma R-mediated phagocytosis; Chemokine signaling pathway	IL-3 Signaling Pathway; Focal Adhesion; IL-6 signaling pathway; Chemokine signaling pathway; Microglia Pathogen Phagocytosis Pathway	Regulation of signaling by CBL; FCGR activation; Nef and signal transduction	1.38763e+06	9.2688e+06	5.8771e+06	5.24819e+06	7.26903e+06	3.65582e+06	201978	804332	5.18287e+06	4.44345e+06	3.7531e+06	1.89923e+06	1.2925e+06	174114	4.3174e+06	6.9859e+06	4.96172e+06	7.21773e+06	8.71612e+06	3.04168e+06	4.89128e+06	1.30673e+06	3.90789e+06	6.64883e+06	2.04472e+06	5.37213e+06
O15144	Actin-related protein 2/3 complex subunit 2 OS=Homo sapiens OX=9606 GN=ARPC2 PE=1 SV=1	1.322	0.220114	159.781	51	15	1170	15	300	34.3	7.36	1359.22	15	cell organization and biogenesis;cellular component movement;regulation of biological process;response to stimulus	cytoplasm;cytoskeleton;cytosol;endosome;membrane	protein binding;structural molecule activity	Pf04045	10109	ENSG00000163466.15	ARPC2	Endocytosis; Pathogenic Escherichia coli infection; Salmonella infection; Regulation of actin cytoskeleton; Bacterial invasion of epithelial cells; Fc gamma R-mediated phagocytosis; Shigellosis	Pathogenic Escherichia coli infection	EPHB-mediated forward signaling; Clathrin-mediated endocytosis; RHO GTPases Activate WASPs and WAVEs; Regulation of actin dynamics for phagocytic cup formation	1.47538e+08	2.09634e+08	3.00564e+08	1.87259e+08	4.20497e+08	1.74392e+08	1.67456e+08	2.08787e+08	1.99298e+08	9.531e+07	1.009e+08	2.06357e+08	2.22764e+08	1.81781e+08	1.74406e+08	4.2128e+08	1.92457e+08	2.9213e+08	2.06956e+08	1.52912e+08	2.10291e+08	1.05061e+08	1.13203e+08	1.64419e+08	1.41957e+08	1.62517e+08
P22087	rRNA 2'-O-methyltransferase fibrillarin OS=Homo sapiens OX=9606 GN=FBL PE=1 SV=2	1.322	0.220589	8.006	6	1	3	1	321	33.8	10.18	4.73	1	cell differentiation;cell organization and biogenesis;metabolic process	chromosome;membrane;nucleus	catalytic activity;protein binding;RNA binding	Pf01135, Pf01269, Pf13847	2091	ENSG00000280548.3; ENSG00000105202.8	FBL	Ribosome biogenesis in eukaryotes		Major pathway of rRNA processing in the nucleolus and cytosol; rRNA modification in the nucleus and cytosol	497092		375304	684525	1.7948e+06			300570	420293			472872			318628	1.86285e+06	762313	527668		409199	398950	358478			385691	193715
P48729	Casein kinase I isoform alpha OS=Homo sapiens OX=9606 GN=CSNK1A1 PE=1 SV=2	0.834	0.221151	5.219	7	2	6	2	337	38.9	9.57	0	2	cell division;cell organization and biogenesis;metabolic process;regulation of biological process;response to stimulus;transport	chromosome;cytoplasm;cytoskeleton;cytosol;membrane;nucleus	catalytic activity;nucleotide binding;protein binding	Pf00069, Pf07714	1452	ENSG00000113712.17	CSNK1A1	Breast cancer; Wnt signaling pathway; Hedgehog signaling pathway	T-Cell Receptor and Co-stimulatory Signaling; Wnt Signaling Pathway Netpath; Wnt/beta-catenin Signaling Pathway in Leukemia; Regulation of Wnt/B-catenin Signaling by Small Molecule Compounds	S37 mutants of beta-catenin aren't phosphorylated; Beta-catenin phosphorylation cascade; AXIN missense mutants destabilize the destruction complex; S33 mutants of beta-catenin aren't phosphorylated; Disassembly of the destruction complex and recruitment of AXIN to the membrane; APC truncation mutants have impaired AXIN binding; S45 mutants of beta-catenin aren't phosphorylated; GLI3 is processed …	563732		710296	624359	1.02323e+06	625529	318117	673376	650656	729839	778520	568589	622619		554826	1.12354e+06	465587	758233		640747	756068	1.09933e+06	322584	566219	847532	547586
P08246	Neutrophil elastase OS=Homo sapiens OX=9606 GN=ELANE PE=1 SV=1	1.321	0.221179	429.023	40	7	1390	7	267	28.5	9.35	3680.89	7	cell organization and biogenesis;cellular component movement;cellular homeostasis;defense response;metabolic process;regulation of biological process;response to stimulus;transport	cell surface;cytoplasm;extracellular;organelle lumen	catalytic activity;protein binding	Pf00089, Pf09342	1991	ENSG00000277571.2; ENSG00000197561.6	ELANE	Transcriptional misregulation in cancer; Systemic lupus erythematosus		Collagen degradation; Activation of Matrix Metalloproteinases; Antimicrobial peptides; Regulation of Complement cascade; Neutrophil degranulation	3.55314e+08	5.32143e+08	1.0538e+09	8.43244e+08	1.95821e+09	5.01136e+08	3.80328e+08	3.95089e+08	7.56553e+08	1.41736e+08	1.40878e+08	7.53273e+08	4.11918e+08	3.76424e+08	5.33432e+08	1.91397e+09	8.6465e+08	1.11599e+09	5.44082e+08	3.70498e+08	5.03299e+08	2.54494e+08	3.41481e+08	6.15712e+08	2.23902e+08	1.40166e+09
O15020	Spectrin beta chain, non-erythrocytic 2 OS=Homo sapiens OX=9606 GN=SPTBN2 PE=1 SV=3	0.834	0.222769	9.648	1	2	7	2	2390	271.2	6.11	11.42	2	cell organization and biogenesis;cellular component movement;metabolic process;regulation of biological process;response to stimulus;transport	cytoplasm;cytoskeleton;cytosol;membrane	protein binding;structural molecule activity	Pf00169, Pf00307, Pf00435, Pf11971, Pf12128, Pf15410	6712	ENSG00000173898.11	SPTBN2			Interaction between L1 and Ankyrins; COPI-mediated anterograde transport; MHC class II antigen presentation; RAF/MAP kinase cascade; NCAM signaling for neurite out-growth; Interleukin-20 family signaling	1.45312e+06	1.04666e+06	1.31928e+06	1.49294e+06	1.35611e+06	707931		1.79021e+06	1.2575e+06	1.25495e+06	1.36231e+06	830953	1.24472e+06			1.04877e+06	1.58883e+06	1.80274e+06	1.10102e+06	1.53152e+06	1.77765e+06		1.16124e+06	1.0927e+06	2.19461e+06	1.61587e+06
P31146	Coronin-1A OS=Homo sapiens OX=9606 GN=CORO1A PE=1 SV=4	1.319	0.22394	233.036	51	22	1162	22	461	51	6.68	1926.5	22	cell organization and biogenesis;cellular component movement;defense response;regulation of biological process;response to stimulus;transport	cytoplasm;cytoskeleton;cytosol;endosome;membrane;nucleus	protein binding;RNA binding	Pf00400, Pf08953, Pf08954, Pf13094, Pf13863	11151	ENSG00000102879.15	CORO1A	Tuberculosis; Phagosome			1.87437e+08	2.87829e+08	4.16963e+08	2.2035e+08	5.87199e+08	2.38451e+08	1.8898e+08	2.19596e+08	3.8702e+08	6.93274e+07	7.32788e+07	3.91814e+08	2.20935e+08	1.93093e+08	2.17266e+08	6.02836e+08	2.30975e+08	4.44059e+08	2.8192e+08	1.94921e+08	2.55734e+08	8.14276e+07	1.79642e+08	1.83309e+08	1.44536e+08	2.93001e+08
A0A0B4J1V0	Immunoglobulin heavy variable 3-15 OS=Homo sapiens OX=9606 GN=IGHV3-15 PE=3 SV=1	1.319	0.224607	35.178	25	4	133	4	119	12.9	8.62	209.22	4	cell organization and biogenesis;defense response;metabolic process;regulation of biological process;response to stimulus	extracellular;membrane	protein binding		28448	ENSG00000211943.2; ENSG00000282290.1	IGHV3-15				5.12736e+07	6.27378e+07	7.71175e+07	7.52096e+07	7.23931e+07	5.42047e+07	7.30816e+07	4.82934e+07	5.59938e+07	2.68681e+07	3.09554e+07	5.86199e+07	5.49079e+07	7.87843e+07	5.92167e+07	7.42059e+07	8.6083e+07	8.46878e+07	6.81571e+07	5.33952e+07	5.65778e+07	3.19391e+07	3.72473e+07	4.15544e+07	4.54343e+07	2.84113e+07
Q6ZWT7	Lysophospholipid acyltransferase 2 OS=Homo sapiens OX=9606 GN=MBOAT2 PE=1 SV=2	1.319	0.224639	4.919	3	1	1	1	520	59.5	8.03	2.8	1	metabolic process	membrane	catalytic activity	Pf03062	129642	ENSG00000143797.11	MBOAT2	Glycerolipid metabolism; Glycerophospholipid metabolism; Metabolic pathways		Acyl chain remodelling of PE; Acyl chain remodelling of PC	638634	498145	792218	1.12455e+06	1.36e+06	593206	516959	802268	685066	560296	799478	955658	763403	616912		1.43783e+06	1.03909e+06	936230		797930	720077	534363	322103	558381	1.18267e+06	287654
O75891	Cytosolic 10-formyltetrahydrofolate dehydrogenase OS=Homo sapiens OX=9606 GN=ALDH1L1 PE=1 SV=2	0.835	0.224851	19.082	5	3	26	3	902	98.8	5.94	44.86	3	metabolic process	cytoplasm;cytosol;mitochondrion	catalytic activity	Pf00171, Pf00550, Pf00551, Pf02911	10840	ENSG00000144908.13	ALDH1L1	One carbon pool by folate	Folate-Alcohol and Cancer Pathway; One Carbon Metabolism	Metabolism of folate and pterines	5.68805e+06	2.33913e+06	3.16098e+06	3.17306e+06	5.57316e+06	4.31046e+06	4.33703e+06	6.50391e+06	3.45388e+06	2.94117e+06	3.48444e+06	3.48559e+06	6.5133e+06	4.73267e+06	4.04325e+06	5.1246e+06	3.95146e+06	4.02617e+06	2.12852e+06	6.35048e+06	3.05431e+06	7.88497e+06	5.20858e+06	8.38084e+06	8.66717e+06	2.16134e+06
O00160	Unconventional myosin-If OS=Homo sapiens OX=9606 GN=MYO1F PE=1 SV=3	1.318	0.225474	91.878	17	16	143	16	1098	124.8	9.11	179.15	16			catalytic activity;motor activity;nucleotide binding;protein binding	Pf00018, Pf00063, Pf06017, Pf07653, Pf14604	4542	ENSG00000142347.16	MYO1F				8.74015e+06	1.78596e+07	2.26686e+07	1.69398e+07	4.22038e+07	1.51867e+07	1.16562e+07	1.30049e+07	2.27054e+07	5.82205e+06	5.78547e+06	2.37296e+07	1.30326e+07	1.08291e+07	1.39491e+07	4.08958e+07	1.74517e+07	2.13676e+07	1.56647e+07	1.12935e+07	1.07698e+07	7.33433e+06	2.01868e+07	1.45634e+07	7.1454e+06	2.17355e+07
A0A0B4J1Y9	Immunoglobulin heavy variable 3-72 OS=Homo sapiens OX=9606 GN=IGHV3-72 PE=3 SV=1	1.317	0.227053	60.46	45	4	193	4	119	13.2	7.85	495.78	4	cell organization and biogenesis;defense response;metabolic process;regulation of biological process;response to stimulus	extracellular;membrane	protein binding		28410	ENSG00000278042.2; ENSG00000225698.3	IGHV3-72				3.01773e+07	4.61664e+07	5.08628e+07	5.40939e+07	6.90541e+07	4.78606e+07	2.8005e+07	3.31847e+07	4.56886e+07	1.57439e+07	1.55348e+07	4.3405e+07	2.79412e+07	2.9834e+07	4.55963e+07	6.47528e+07	5.30979e+07	5.10872e+07	4.67115e+07	2.95289e+07	4.51363e+07	2.78665e+07	1.92911e+07	2.59773e+07	1.84209e+07	3.28627e+07
P23142	Fibulin-1 OS=Homo sapiens OX=9606 GN=FBLN1 PE=1 SV=4	1.317	0.227338	5.585	3	2	12	2	703	77.2	5.22	11.6	2	cell organization and biogenesis;metabolic process;regulation of biological process;response to stimulus	extracellular	enzyme regulator activity;metal ion binding;protein binding;structural molecule activity	Pf01821, Pf07645, Pf12662, Pf14670	2192	ENSG00000077942.18	FBLN1			Molecules associated with elastic fibres	1.27411e+06	1.66225e+06	1.28058e+06	2.41139e+06	3.57014e+06	261805	662833	596357	1.62981e+06	301837	213447	1.35453e+06	1.399e+06	733527	1.0297e+06	3.20863e+06	2.19737e+06	462662	883993	888479			426815	527502	317130	1.64001e+06
P02766	Transthyretin OS=Homo sapiens OX=9606 GN=TTR PE=1 SV=1	1.317	0.227442	96.324	49	5	349	5	147	15.9	5.76	669.38	5	cell organization and biogenesis;metabolic process;regulation of biological process;transport	cytoplasm;extracellular;organelle lumen	protein binding	Pf00576	7276	ENSG00000118271.9	TTR	Thyroid hormone synthesis		Signaling by GPCR; Neutrophil degranulation; The canonical retinoid cycle in rods (twilight vision); Amyloid fiber formation; Retinoid metabolism and transport; Retinoid cycle disease events; Non-integrin membrane-ECM interactions	1.95346e+07	2.62409e+07	4.35701e+07	3.11117e+07	6.7609e+07	8.52055e+07	1.7412e+07	4.35009e+07	1.98953e+07	1.13815e+07	1.20557e+07	1.83821e+07	4.57653e+07	1.50563e+07	3.87234e+07	1.24098e+08	2.62844e+07	4.41378e+07	2.61658e+07	2.01773e+07	1.7721e+07	2.31374e+07	3.25444e+07	3.43216e+07	1.54949e+07	4.92908e+07
P31949	Protein S100-A11 OS=Homo sapiens OX=9606 GN=S100A11 PE=1 SV=2	0.837	0.229274	47.698	52	6	505	6	105	11.7	7.12	625.48	6	regulation of biological process;response to stimulus;transport	cytoplasm;extracellular;nucleus;organelle lumen	metal ion binding;protein binding	Pf00036, Pf01023, Pf13499, Pf13833	6282	ENSG00000163191.5	S100A11			Neutrophil degranulation	1.11084e+08	1.13065e+08	1.3173e+08	1.07807e+08	8.79794e+07	6.11446e+07	5.57986e+07	9.42264e+07	7.57962e+07	6.67365e+07	6.80712e+07	7.94514e+07	9.90251e+07	5.57279e+07	5.95726e+07	8.60778e+07	1.06648e+08	1.34262e+08	1.12578e+08	1.11662e+08	1.21437e+08	1.26721e+08	8.71875e+07	1.10669e+08	1.09583e+08	1.06338e+08
A0A075B6I4	Immunoglobulin lambda variable 10-54 OS=Homo sapiens OX=9606 GN=IGLV10-54 PE=3 SV=1	1.315	0.231368	6.613	9	1	4	1	117	12.4	8.03	0	1	response to stimulus	extracellular;membrane		Pf07679, Pf07686	28772	ENSG00000211642.3	IGLV10-54				1.15862e+06	510774	284520	952581	758017	911912		92072.3	1.21423e+06	633165	1.85691e+06	1.11378e+06	221401		1.40053e+06	2.4605e+06	1.1236e+06		347623	507559	489748			412513	1.02003e+06	483195
P26022	Pentraxin-related protein PTX3 OS=Homo sapiens OX=9606 GN=PTX3 PE=1 SV=3	1.314	0.23208	46.097	26	8	71	8	381	41.9	5.01	172.1	8	defense response;regulation of biological process;response to stimulus;transport	extracellular;organelle lumen	protein binding	Pf00354, Pf02210, Pf13385	5806	ENSG00000163661.3	PTX3		Lung fibrosis	Neutrophil degranulation	4.00728e+07	8.43835e+07	7.948e+07	2.3254e+07	2.72496e+07	1.47248e+07	9.2836e+06	5.93556e+07	1.54387e+07	1.83387e+07	1.46183e+07	1.48201e+07	5.54201e+07	1.07175e+07	1.55988e+07	2.65625e+07	1.95983e+07	7.50666e+07	8.2345e+07	4.08769e+07	5.75466e+07	7.19156e+07	6.40222e+06	5.23508e+07	4.41957e+07	1.25791e+07
P12532	Creatine kinase U-type, mitochondrial OS=Homo sapiens OX=9606 GN=CKMT1A PE=1 SV=1	0.839	0.233623	44.023	25	8	169	8	417	47	8.34	236.11	8	metabolic process	membrane;mitochondrion	catalytic activity;nucleotide binding	Pf00217, Pf02807	1159; 548596	ENSG00000223572.9; ENSG00000237289.9	CKMT1B; CKMT1A	Metabolic pathways; Arginine and proline metabolism		Creatine metabolism	1.85922e+07	1.25593e+07	2.64692e+07	2.29389e+07	2.24945e+07	1.8524e+07	1.54332e+07	2.06054e+07	1.45968e+07	9.36809e+06	1.27429e+07	1.3867e+07	1.86854e+07	1.1308e+07	1.96972e+07	3.06028e+07	2.6314e+07	2.03806e+07	1.47032e+07	2.20941e+07	1.908e+07	2.89527e+07	1.95583e+07	1.38743e+07	2.19961e+07	1.07717e+07
P01009	Alpha-1-antitrypsin OS=Homo sapiens OX=9606 GN=SERPINA1 PE=1 SV=3	1.313	0.234639	390.582	62	26	1680	26	418	46.7	5.59	2400.68	26	cell organization and biogenesis;coagulation;defense response;metabolic process;regulation of biological process;response to stimulus;transport	endoplasmic reticulum;extracellular;Golgi;membrane;organelle lumen	enzyme regulator activity;protein binding	Pf00079	5265	ENSG00000197249.13	SERPINA1	Complement and coagulation cascades	NRF2 pathway; Lung fibrosis; Complement and Coagulation Cascades	Platelet degranulation ; Post-translational protein phosphorylation; Regulation of Insulin-like Growth Factor (IGF) transport and uptake by Insulin-like Growth Factor Binding Proteins (IGFBPs); Neutrophil degranulation; Cargo concentration in the ER; COPII (Coat Protein 2) Mediated Vesicle Transport	2.21309e+08	3.97165e+08	5.72491e+08	6.00077e+08	1.2602e+09	6.87114e+08	1.6171e+08	5.72604e+08	2.81504e+08	1.0181e+08	1.01926e+08	2.84856e+08	5.89218e+08	1.70541e+08	6.64977e+08	1.1878e+09	6.16146e+08	5.92139e+08	4.14279e+08	2.28723e+08	4.34115e+08	4.04554e+08	2.80146e+08	4.17927e+08	2.82019e+08	7.22058e+08
Q96FQ6	Protein S100-A16 OS=Homo sapiens OX=9606 GN=S100A16 PE=1 SV=1	0.839	0.234997	49.763	44	4	195	4	103	11.8	6.79	217.45	4	response to stimulus	cytoplasm;cytosol;membrane;nucleus	metal ion binding;protein binding;RNA binding	Pf01023, Pf13202, Pf13499, Pf13833	140576	ENSG00000188643.10	S100A16				6.9692e+07	5.28304e+07	6.21023e+07	6.13352e+07	2.56786e+07	5.39287e+07	4.61397e+07	6.19846e+07	4.13521e+07	4.55349e+07	4.71464e+07	4.05215e+07	6.44995e+07	5.23062e+07	5.45563e+07	2.83534e+07	6.14647e+07	6.25255e+07	5.18001e+07	7.13921e+07	7.89317e+07	9.598e+07	3.67756e+07	9.51657e+07	1.29122e+08	3.75353e+07
O14950	Myosin regulatory light chain 12B OS=Homo sapiens OX=9606 GN=MYL12B PE=1 SV=2	0.839	0.235293	40.571	40	6	142	6	172	19.8	4.84	214.87	6	regulation of biological process;response to stimulus	cytosol	metal ion binding;protein binding	Pf00036, Pf13202, Pf13405, Pf13833	103910; 10627	ENSG00000118680.12	MYL12B; MYL12A	Tight junction; Focal adhesion; Regulation of actin cytoskeleton; Leukocyte transendothelial migration; Platelet activation	Human Thyroid Stimulating Hormone (TSH) signaling pathway	RHO GTPases activate PAKs; EPHA-mediated growth cone collapse; RHO GTPases Activate ROCKs; Sema4D induced cell migration and growth-cone collapse; Smooth Muscle Contraction; RHO GTPases activate CIT; RHO GTPases activate PKNs	1.19072e+07	1.52715e+07	1.9271e+07	1.72054e+07	2.25649e+07	1.07943e+07	4.40003e+06	1.55467e+07	1.48751e+07	8.15633e+06	8.33905e+06	1.46763e+07	1.5828e+07	5.8674e+06	1.22175e+07	2.27034e+07	1.54675e+07	1.93182e+07	1.42907e+07	1.2159e+07	2.18225e+07	1.5053e+07	2.17068e+07	1.50183e+07	1.64758e+07	2.91145e+07
P04433	Immunoglobulin kappa variable 3-11 OS=Homo sapiens OX=9606 GN=IGKV3-11 PE=1 SV=1	1.312	0.235628	21.278	52	3	201	3	115	12.6	4.96	284.93	3	cellular component movement;metabolic process;regulation of biological process;response to stimulus;transport	extracellular;membrane	catalytic activity	Pf00047, Pf07679, Pf07686	28876; 28914	ENSG00000282823.1; ENSG00000241351.3	IGKV3D-11; IGKV3-11			FCERI mediated Ca+2 mobilization; Scavenging of heme from plasma; Classical antibody-mediated complement activation; FCERI mediated MAPK activation; FCERI mediated NF-kB activation; CD22 mediated BCR regulation; Regulation of Complement cascade; Immunoregulatory interactions between a Lymphoid and a non-Lymphoid cell; Cell surface interactions at the vascular wall; FCGR activation; Regulation of …	6.78673e+07	1.19982e+08	1.07248e+08	9.68258e+07	1.48568e+08	1.1671e+08	8.66739e+07	9.98559e+07	1.24855e+08	8.14609e+07	8.22859e+07	1.16354e+08	9.61489e+07	8.04837e+07	1.16622e+08	1.43333e+08	9.76003e+07	1.04464e+08	1.2137e+08	6.62937e+07	7.34184e+07	7.03357e+07	9.01683e+07	5.8264e+07	7.23886e+07	7.24957e+07
P19012	Keratin, type I cytoskeletal 15 OS=Homo sapiens OX=9606 GN=KRT15 PE=1 SV=3	0.84	0.23759	391.963	56	29	10219	11	456	49.2	4.77	14092.8	29	cell death;cell organization and biogenesis	cytosol;nucleus	protein binding;structural molecule activity	Pf00038	3866	ENSG00000171346.15	KRT15			Formation of the cornified envelope	9.74071e+08	2.48104e+08	6.75143e+08	7.4728e+08	4.99887e+08	9.62517e+08	1.43737e+09	9.66832e+08	9.48859e+08	1.15153e+09	1.19334e+09	1.00139e+09	9.83424e+08	1.34879e+09	8.78906e+08	4.92617e+08	7.60413e+08	6.70417e+08	2.3701e+08	9.43613e+08	1.13871e+09	1.28116e+09	1.51297e+08	1.47408e+09	1.46228e+09	6.97818e+08
Q86YZ3	Hornerin OS=Homo sapiens OX=9606 GN=HRNR PE=1 SV=2	0.841	0.239026	93.668	17	13	165	13	2850	282.2	10.04	184.51	13	cell organization and biogenesis;development;transport	cytoplasm;cytoskeleton;extracellular;nucleus;organelle lumen	metal ion binding		388697	ENSG00000197915.5	HRNR			Neutrophil degranulation	1.78319e+07	2.7437e+07	2.3652e+07	1.10586e+07	4.02948e+06	6.9338e+06	2.90348e+07	1.84021e+07	4.23766e+06	8.11457e+06	1.00136e+07	4.26973e+06	1.84815e+07	2.23287e+07	8.86203e+06	4.5474e+06	9.82974e+06	3.59833e+06	2.47485e+07	1.31574e+07	6.84984e+07	1.42261e+07	1.18205e+07	2.12738e+07	1.02159e+07	5.87392e+06
Q09666	Neuroblast differentiation-associated protein AHNAK OS=Homo sapiens OX=9606 GN=AHNAK PE=1 SV=2	0.841	0.239473	284.239	29	58	936	58	5890	628.7	6.15	1103.77	58	cell organization and biogenesis;regulation of biological process	cytoplasm;cytoskeleton;cytosol;membrane;nucleus	protein binding;RNA binding;structural molecule activity		79026	ENSG00000124942.13	AHNAK				1.20484e+08	8.01729e+07	1.10141e+08	1.09177e+08	9.84511e+07	6.91085e+07	1.00325e+08	1.05441e+08	8.51555e+07	7.12559e+07	7.43542e+07	8.55915e+07	1.13281e+08	1.0444e+08	6.80126e+07	1.02945e+08	1.20337e+08	1.06641e+08	7.3902e+07	1.27716e+08	8.39244e+07	1.79716e+08	6.19084e+07	1.06197e+08	1.69188e+08	8.86085e+07
O75882	Attractin OS=Homo sapiens OX=9606 GN=ATRN PE=1 SV=2	1.309	0.241137	7.858	2	2	2	2	1429	158.4	7.31	2.67	2	defense response;regulation of biological process;response to stimulus	cytoplasm;extracellular;membrane	protein binding;receptor activity	Pf00059, Pf00431, Pf01344, Pf01437, Pf13418, Pf13854	8455	ENSG00000088812.17	ATRN					3.07048e+06	3.4681e+06	3.32435e+06	5.38425e+06		2.44033e+06	3.18043e+06	217914	1.40247e+06	1.41661e+06	1.98527e+06	3.75237e+06	2.38462e+06			3.80023e+06	2.7669e+06	2.85713e+06	2.17169e+06	2.65067e+06	2.12267e+06	1.54524e+06	1.38164e+06	1.95149e+06	1.60306e+06
P01011	Alpha-1-antichymotrypsin OS=Homo sapiens OX=9606 GN=SERPINA3 PE=1 SV=2	1.308	0.241355	96.897	28	10	597	10	423	47.6	5.52	734.49	10	defense response;regulation of biological process;response to stimulus;transport	extracellular;nucleus;organelle lumen	DNA binding;enzyme regulator activity;protein binding	Pf00079	12	ENSG00000196136.17	SERPINA3		Selenium Micronutrient Network; Vitamin B12 Metabolism; Folate Metabolism	Platelet degranulation ; Neutrophil degranulation	2.47074e+08	7.38693e+08	3.85812e+08	4.06944e+08	4.84406e+08	3.19992e+08	1.13721e+08	3.05286e+08	3.65125e+08	3.24645e+08	3.39375e+08	3.89628e+08	3.34756e+08	1.23817e+08	3.3449e+08	4.76935e+08	4.56618e+08	3.9588e+08	7.13313e+08	2.63699e+08	3.8016e+08	3.17137e+08	4.72323e+08	1.67438e+08	3.43099e+08	3.47784e+08
P12035	Keratin, type II cytoskeletal 3 OS=Homo sapiens OX=9606 GN=KRT3 PE=1 SV=3	0.842	0.241666	1046.97	73	54	10330	29	628	64.4	6.48	16920.2	54	cell death;cell differentiation;cell organization and biogenesis	cytosol	structural molecule activity	Pf00038	3850	ENSG00000186442.7	KRT3			Formation of the cornified envelope	1.36672e+09	8.36949e+08	1.07158e+09	8.26089e+08	5.1566e+08	1.03071e+09	1.24072e+09	1.06207e+09	6.30791e+08	8.2215e+08	8.22126e+08	6.24737e+08	1.02499e+09	1.22608e+09	1.03842e+09	5.36294e+08	8.32152e+08	1.08873e+09	8.34386e+08	1.38098e+09	1.52489e+09	1.65873e+09	3.56902e+08	1.62495e+09	7.53396e+08	7.39645e+08
O95747	Serine/threonine-protein kinase OSR1 OS=Homo sapiens OX=9606 GN=OXSR1 PE=1 SV=1	1.308	0.241967	6.069	3	1	7	1	527	58	6.43	15.76	1	metabolic process;regulation of biological process;response to stimulus	cytoplasm;cytosol	catalytic activity;metal ion binding;nucleotide binding;protein binding;signal transducer activity	Pf00069, Pf07714, Pf12202	9943	ENSG00000172939.8	OXSR1						713503	570991	1.8158e+06	565364		889658	484225			406348	437666		388206	1.64059e+06		717156		622103	454114	501409	507265	477817	480219	322019
O95274	Ly6/PLAUR domain-containing protein 3 OS=Homo sapiens OX=9606 GN=LYPD3 PE=1 SV=2	1.308	0.242694	35.207	25	6	118	6	346	35.9	7.75	150.09	6	metabolic process	extracellular;membrane	protein binding	Pf00021	27076	ENSG00000124466.8	LYPD3			Post-translational modification: synthesis of GPI-anchored proteins	9.7912e+06	1.45281e+07	1.24458e+07	1.45916e+07	8.04009e+06	1.50335e+07	1.69363e+07	1.28168e+07	1.14767e+07	4.24978e+06	6.33161e+06	1.06091e+07	1.36619e+07	1.45954e+07	1.57734e+07	8.88746e+06	1.60039e+07	1.22629e+07	1.53527e+07	8.19704e+06	1.42788e+07	3.96077e+06	7.88457e+06	1.03768e+07	6.15532e+06	1.10509e+07
P01714	Immunoglobulin lambda variable 3-19 OS=Homo sapiens OX=9606 GN=IGLV3-19 PE=1 SV=2	1.307	0.243863	10.575	17	2	207	2	112	12	4.96	246.27	2	cellular component movement;metabolic process;regulation of biological process;response to stimulus;transport	extracellular;membrane	catalytic activity	Pf07679, Pf07686	28797	ENSG00000211663.2	IGLV3-19			FCERI mediated Ca+2 mobilization; Scavenging of heme from plasma; Classical antibody-mediated complement activation; FCERI mediated MAPK activation; FCERI mediated NF-kB activation; CD22 mediated BCR regulation; Regulation of Complement cascade; Immunoregulatory interactions between a Lymphoid and a non-Lymphoid cell; Cell surface interactions at the vascular wall; FCGR activation; Regulation of …	3.52654e+07	3.86922e+07	3.79862e+07	3.17826e+07	6.8823e+07	7.09568e+07	3.37626e+07	3.08594e+07	4.40349e+07	1.51018e+07	1.46181e+07	4.81391e+07	3.32104e+07	3.28672e+07	7.2699e+07	6.63069e+07	3.26022e+07	3.71502e+07	3.92793e+07	3.7575e+07	3.09799e+07	3.83365e+07	2.71346e+07	3.38588e+07	2.53436e+07	1.86451e+07
P30838	Aldehyde dehydrogenase, dimeric NADP-preferring OS=Homo sapiens OX=9606 GN=ALDH3A1 PE=1 SV=3	0.843	0.243975	138.596	37	15	644	14	453	50.4	6.54	1097.46	15	metabolic process;regulation of biological process;response to stimulus	cytoplasm;cytosol;endoplasmic reticulum;membrane	catalytic activity;protein binding	Pf00171, Pf05893	218	ENSG00000108602.17	ALDH3A1	Tyrosine metabolism; Histidine metabolism; beta-Alanine metabolism; Metabolism of xenobiotics by cytochrome P450; Drug metabolism - cytochrome P450; Chemical carcinogenesis; Glycolysis / Gluconeogenesis; Phenylalanine metabolism; Metabolic pathways	Aryl Hydrocarbon Receptor Pathway; NRF2 pathway	Phase I - Functionalization of compounds	6.72218e+07	6.71949e+07	7.2686e+07	8.0458e+07	7.20695e+07	7.51044e+07	6.1472e+07	4.99556e+07	4.25205e+07	4.43921e+07	4.6409e+07	4.18073e+07	5.34528e+07	6.5822e+07	7.32247e+07	7.26842e+07	8.48641e+07	8.12017e+07	6.97229e+07	6.48332e+07	9.26242e+07	1.34843e+08	6.67956e+07	9.29467e+07	6.94369e+07	5.71757e+07
Q13813	Spectrin alpha chain, non-erythrocytic 1 OS=Homo sapiens OX=9606 GN=SPTAN1 PE=1 SV=3	0.843	0.244878	128.389	11	26	306	26	2472	284.4	5.35	364.62	26	cell organization and biogenesis;cellular component movement;metabolic process;regulation of biological process;response to stimulus;transport	cytoplasm;cytoskeleton;cytosol;extracellular;membrane;organelle lumen	metal ion binding;protein binding;structural molecule activity	Pf00018, Pf00036, Pf00435, Pf07653, Pf08239, Pf08726, Pf13405, Pf13499, Pf14604	6709	ENSG00000197694.15	SPTAN1	Tight junction; Apoptosis	Fas Ligand (FasL) pathway and Stress induction of Heat Shock Proteins (HSP) regulation	Interaction between L1 and Ankyrins; Caspase-mediated cleavage of cytoskeletal proteins; NCAM signaling for neurite out-growth; Nephrin family interactions; Neutrophil degranulation; COPI-mediated anterograde transport; RAF/MAP kinase cascade; Interleukin-20 family signaling	3.31269e+07	2.4288e+07	4.34411e+07	4.38445e+07	2.82094e+07	1.93424e+07	2.04105e+07	2.63563e+07	2.6932e+07	2.07169e+07	2.18637e+07	2.20039e+07	3.38881e+07	1.85502e+07	1.54415e+07	3.81806e+07	3.73519e+07	4.43693e+07	2.24391e+07	3.24557e+07	4.00144e+07	4.91711e+07	3.19853e+07	4.0448e+07	3.25415e+07	4.50528e+07
P03950	Angiogenin OS=Homo sapiens OX=9606 GN=ANG PE=1 SV=1	0.843	0.245343	28.878	38	5	82	5	147	16.5	9.64	47.97	5	cell communication;cell differentiation;cell organization and biogenesis;cellular component movement;defense response;development;metabolic process;regulation of biological process;response to stimulus	extracellular;nucleus	catalytic activity;DNA binding;metal ion binding;protein binding;RNA binding	Pf00074	283	ENSG00000214274.9	ANG			Adherens junctions interactions	5.07572e+06	6.82948e+06	8.13521e+06	9.63133e+06	1.03113e+07	7.60003e+06	7.75401e+06	9.38106e+06	1.28274e+07	9.66879e+06	1.00846e+07	1.19535e+07	1.04445e+07	7.59958e+06	7.06104e+06	9.01721e+06	1.00913e+07	8.62546e+06	9.46321e+06	5.98693e+06	1.00527e+07	8.02648e+06	1.84402e+07	8.43837e+06	1.40907e+07	9.06455e+06
Q15517	Corneodesmosin OS=Homo sapiens OX=9606 GN=CDSN PE=1 SV=3	1.306	0.245349	9.497	8	2	9	2	529	51.5	8.35	9.17	2	cell death;cell differentiation;regulation of biological process	cytoskeleton;extracellular;membrane	protein binding		1041		CDSN			Formation of the cornified envelope	993312	1.26906e+06	1.07771e+06	874112			1.67544e+06	1.10315e+06		491309	452855		955905	1.91144e+06			956531	1.20751e+06	1.20567e+06	1.10378e+06	2.0347e+06	711199	603845	1.10125e+06	439766
Q14152	Eukaryotic translation initiation factor 3 subunit A OS=Homo sapiens OX=9606 GN=EIF3A PE=1 SV=1	0.844	0.245881	14.78	3	4	15	4	1382	166.5	6.79	16.98	4	cell organization and biogenesis;metabolic process;regulation of biological process	cytoplasm;cytosol;membrane;nucleus	protein binding;RNA binding;structural molecule activity	Pf01399	8661	ENSG00000107581.12	EIF3A	RNA transport	Translation Factors	Formation of the ternary complex, and subsequently, the 43S complex; L13a-mediated translational silencing of Ceruloplasmin expression; Translation initiation complex formation; GTP hydrolysis and joining of the 60S ribosomal subunit; Formation of a pool of free 40S subunits; Ribosomal scanning and start codon recognition	2.43215e+06	1.23805e+06	2.52536e+06	2.71855e+06	2.4134e+06	1.27601e+06	357535	1.77243e+06	1.13649e+06	1.43463e+06	1.53299e+06	1.4761e+06	1.48927e+06	855387	1.0479e+06	2.14531e+06	2.01173e+06	2.21584e+06	1.52605e+06	2.09583e+06	1.96679e+06	3.40772e+06	1.56507e+06	1.28175e+06	2.53553e+06	2.52697e+06
P13073	Cytochrome c oxidase subunit 4 isoform 1, mitochondrial OS=Homo sapiens OX=9606 GN=COX4I1 PE=1 SV=1	0.844	0.246724	12.372	18	3	91	3	169	19.6	9.51	95.76	3	metabolic process;response to stimulus;transport	membrane;mitochondrion;nucleus	catalytic activity;protein binding;transporter activity	Pf02936	1327	ENSG00000131143.8	COX4I1	Huntington's disease; Parkinson's disease; Alzheimer's disease; Oxidative phosphorylation; Non-alcoholic fatty liver disease (NAFLD); Metabolic pathways; Cardiac muscle contraction	Electron Transport Chain	TP53 Regulates Metabolic Genes; Respiratory electron transport	7.54762e+06	6.64221e+06	7.64518e+06	9.43544e+06	7.01415e+06	8.25694e+06	8.33149e+06	1.06918e+07	6.03256e+06	4.4831e+06	4.68413e+06	8.14066e+06	1.18735e+07	1.01708e+07	7.89913e+06	6.49685e+06	1.03854e+07	1.00221e+07	6.85339e+06	8.64519e+06	9.34751e+06	1.2392e+07	1.16886e+07	1.28799e+07	1.07801e+07	7.66741e+06
Q16762	Thiosulfate sulfurtransferase OS=Homo sapiens OX=9606 GN=TST PE=1 SV=4	0.844	0.246777	22.236	26	5	23	5	297	33.4	7.25	34.62	5	cell differentiation;metabolic process;transport	membrane;mitochondrion;organelle lumen	catalytic activity;RNA binding	Pf00581	7263	ENSG00000128311.13	TST	Sulfur relay system; Sulfur metabolism; Metabolic pathways; Cysteine and methionine metabolism		Sulfide oxidation to sulfate	4.1704e+06	3.26168e+06	5.99169e+06	3.85706e+06	3.47149e+06	1.50705e+06	2.50434e+06	3.61196e+06	4.60959e+06	4.01239e+06	3.50072e+06	3.94727e+06	4.84898e+06	3.00356e+06	1.89701e+06	2.8239e+06	4.72089e+06	6.43885e+06	1.89469e+06	4.25484e+06	3.7878e+06	4.58593e+06	1.52112e+06	4.83443e+06	7.37405e+06	1.81196e+06
P10412	Histone H1.4 OS=Homo sapiens OX=9606 GN=H1-4 PE=1 SV=2	1.305	0.246869	52.804	36	9	182	2	219	21.9	11.03	309.48	9	cell organization and biogenesis;metabolic process;regulation of biological process	chromosome;nucleus	DNA binding;metal ion binding;nucleotide binding;protein binding;RNA binding	Pf00538	3008	ENSG00000168298.6	HIST1H1E		Pathways Affected in Adenoid Cystic Carcinoma	Formation of Senescence-Associated Heterochromatin Foci (SAHF); Activation of DNA fragmentation factor	3.38255e+07	1.20643e+08	1.2675e+08	4.31536e+07	1.53654e+08	3.73304e+07	3.69344e+07	4.59617e+07	4.96783e+07	1.65689e+07	1.69408e+07	5.0656e+07	5.05042e+07	4.07035e+07	3.3523e+07	1.57338e+08	5.61458e+07	1.36473e+08	1.31337e+08	3.7633e+07	7.0909e+07	6.5926e+07	1.21834e+08	9.76869e+07	4.5142e+07	3.62213e+08
O14493	Claudin-4 OS=Homo sapiens OX=9606 GN=CLDN4 PE=1 SV=1	0.844	0.247855	21.627	17	3	51	3	209	22.1	8.05	58.32	3	defense response;metabolic process;regulation of biological process;response to stimulus;transport	membrane	catalytic activity;protein binding;receptor activity;signal transducer activity;structural molecule activity;transporter activity	Pf00822	1364	ENSG00000189143.9	CLDN4	Tight junction; Cell adhesion molecules (CAMs); Leukocyte transendothelial migration; Hepatitis C		Tight junction interactions	2.82637e+06	2.71903e+06	1.132e+06	3.7213e+06	1.62907e+06	2.64742e+06	2.08285e+06	3.84333e+06	3.71792e+06	2.09647e+06	2.13395e+06	3.37792e+06	3.41671e+06	1.81159e+06	2.46721e+06	1.67528e+06	3.43971e+06	2.72711e+06	2.41833e+06	2.22488e+06	2.31517e+06	5.00385e+06	1.2744e+06	6.39204e+06	3.94329e+06	2.48584e+06
P06865	Beta-hexosaminidase subunit alpha OS=Homo sapiens OX=9606 GN=HEXA PE=1 SV=2	0.844	0.247882	5.362	2	1	16	1	529	60.7	5.16	34.57	1	metabolic process	membrane;organelle lumen;vacuole	catalytic activity;protein binding	Pf00728, Pf14845	3073	ENSG00000213614.9	HEXA	Lysosome; Glycosphingolipid biosynthesis - ganglio series; Glycosaminoglycan degradation; Amino sugar and nucleotide sugar metabolism; Other glycan degradation; Metabolic pathways; Glycosphingolipid biosynthesis - globo and isoglobo series		CS/DS degradation; Glycosphingolipid metabolism; Hyaluronan uptake and degradation; Keratan sulfate degradation	338210	917608	711157	882482	1.02582e+06	547705	692108	813919	792617	1.0663e+06	1.00738e+06	843422	971553	661383	630304	975435	978469	592919	771481	561398	1.1305e+06	985368	1.6935e+06	656123	954867	1.55761e+06
P0DOX8	Immunoglobulin lambda-1 light chain OS=Homo sapiens OX=9606 PE=1 SV=1	1.304	0.247994	243.367	57	11	2375	5	216	22.8	6.76	4255.29	11	response to stimulus	extracellular;membrane		Pf07654, Pf07679, Pf07686, Pf08205, Pf13927							1.51717e+09	1.68031e+09	1.76471e+09	2.22584e+09	2.20596e+09	2.79438e+09	4.38931e+09	1.8e+09	2.75832e+09	1.13313e+09	1.14178e+09	2.57364e+09	1.67526e+09	4.41039e+09	2.64265e+09	2.07866e+09	2.14145e+09	1.71442e+09	1.7849e+09	1.46804e+09	1.46061e+09	1.21047e+09	1.77478e+09	1.93878e+09	1.60395e+09	1.21461e+09
P12955	Xaa-Pro dipeptidase OS=Homo sapiens OX=9606 GN=PEPD PE=1 SV=3	1.304	0.248621	18.296	9	4	93	4	493	54.5	6	33.44	4	metabolic process		catalytic activity;metal ion binding;protein binding	Pf00557, Pf05195	5184	ENSG00000124299.13	PEPD				6.81548e+06	4.47049e+06	6.45917e+06	6.63677e+06	7.30684e+06	5.42031e+06	3.12125e+06	1.11386e+07	4.82406e+06	3.97659e+06	4.02003e+06	4.84969e+06	1.21224e+07	3.53839e+06	6.13745e+06	7.8165e+06	6.87816e+06	6.06247e+06	4.06661e+06	6.61973e+06	6.58376e+06	4.78969e+06	2.86426e+06	4.18059e+06	6.0356e+06	387925
P0DP04	Immunoglobulin heavy variable 3-43D OS=Homo sapiens OX=9606 GN=IGHV3-43D PE=3 SV=1	1.303	0.249934	79.618	35	3	465	2	118	13	5.41	1089.85	3	response to stimulus	extracellular;membrane		Pf07686	103106901		IGHV3-43D				1.8317e+07	1.69855e+07	3.39178e+07	6.34954e+07	7.50873e+07	6.56987e+07	4.66849e+07	2.88416e+07	3.3333e+07	2.56129e+07	2.68749e+07	3.33171e+07	2.75068e+07	4.51043e+07	6.19335e+07	6.99153e+07	6.25777e+07	3.23597e+07	1.66779e+07	1.80655e+07	4.32864e+07	1.54642e+07	2.87293e+07	3.7709e+07	1.43342e+07	3.15824e+07
P08758	Annexin A5 OS=Homo sapiens OX=9606 GN=ANXA5 PE=1 SV=2	0.845	0.250135	46.526	28	8	183	8	320	35.9	5.05	160.98	8	coagulation;regulation of biological process;response to stimulus;transport	cytoplasm;cytosol;extracellular;membrane	enzyme regulator activity;metal ion binding;protein binding	Pf00191	308	ENSG00000164111.14	ANXA5		Apoptosis-related network due to altered Notch3 in ovarian cancer; Simplified Interaction Map Between LOXL4 and Oxidative Stress Pathway; Prostaglandin Synthesis and Regulation	Platelet degranulation	4.60103e+07	2.56629e+07	3.55765e+07	3.19369e+07	4.5783e+07	3.13954e+07	1.67138e+07	1.87899e+07	2.25769e+07	2.1587e+07	2.23657e+07	2.14954e+07	1.95763e+07	1.52846e+07	3.67308e+07	4.30553e+07	3.09126e+07	3.62474e+07	2.69341e+07	4.94873e+07	3.3049e+07	3.64796e+07	3.266e+07	4.0744e+07	3.62027e+07	3.34792e+07
Q9Y394	Dehydrogenase/reductase SDR family member 7 OS=Homo sapiens OX=9606 GN=DHRS7 PE=1 SV=1	0.845	0.250233	4.115	3	1	2	1	339	38.3	8.32	0	1	metabolic process	membrane	catalytic activity	Pf00106, Pf08659, Pf13561	51635	ENSG00000100612.13	DHRS7				404224	302835	844532	566526	383185	258419		651477	360055	313719	288472	521796	439814				563385	820594		467170	464635	674878		1.05208e+06	787724	377852
P06702	Protein S100-A9 OS=Homo sapiens OX=9606 GN=S100A9 PE=1 SV=1	0.845	0.250381	386.169	86	13	2508	13	114	13.2	6.13	5677.42	13	cell communication;cell death;cellular component movement;defense response;metabolic process;regulation of biological process;response to stimulus;transport	cytoplasm;cytoskeleton;cytosol;extracellular;membrane;nucleus;organelle lumen	antioxidant activity;catalytic activity;metal ion binding;protein binding;signal transducer activity	Pf00036, Pf01023, Pf13499, Pf13833	6280	ENSG00000163220.10	S100A9		IL1 and megakaryocytes in obesity	Neutrophil degranulation; Metal sequestration by antimicrobial proteins; Regulation of TLR by endogenous ligand	2.98523e+09	4.20121e+09	4.84407e+09	3.51934e+09	4.88757e+09	2.51565e+09	2.10831e+09	3.27328e+09	2.58833e+09	1.66591e+09	1.72232e+09	2.56266e+09	3.22428e+09	2.18663e+09	2.5258e+09	4.82069e+09	3.64772e+09	4.98228e+09	4.1889e+09	3.13697e+09	4.49596e+09	4.7672e+09	5.38198e+09	4.70103e+09	3.13427e+09	5.25128e+09
P04632	Calpain small subunit 1 OS=Homo sapiens OX=9606 GN=CAPNS1 PE=1 SV=1	0.846	0.253199	69.729	41	7	207	5	268	28.3	5.2	324.36	7	cell death;cell organization and biogenesis;metabolic process;regulation of biological process	cytoplasm;cytosol;membrane	catalytic activity;metal ion binding;protein binding	Pf13833	826	ENSG00000126247.10	CAPNS1		Integrin-mediated Cell Adhesion	Degradation of the extracellular matrix; Formation of the cornified envelope; Deregulated CDK5 triggers multiple neurodegenerative pathways in Alzheimer's disease models	2.55483e+07	2.12046e+07	3.13046e+07	3.36755e+07	2.68263e+07	2.25236e+07	1.88117e+07	3.22995e+07	1.91992e+07	2.12831e+07	2.05154e+07	2.07192e+07	3.40127e+07	1.866e+07	2.13339e+07	2.38354e+07	3.2445e+07	3.01393e+07	2.14893e+07	2.57598e+07	3.58996e+07	4.25125e+07	2.57659e+07	3.01245e+07	2.82524e+07	2.85542e+07
P06753-2	Isoform 2 of Tropomyosin alpha-3 chain OS=Homo sapiens OX=9606 GN=TPM3	0.847	0.253631	105.381	57	20	278	13	248	29	4.78	273.63	20	cell organization and biogenesis;cellular component movement	cytoskeleton;cytosol	protein binding;structural molecule activity	Pf00261, Pf12718	7170	ENSG00000143549.19	TPM3		Striated Muscle Contraction		6.95634e+07	6.17907e+07	1.21203e+08	9.56626e+07	1.91296e+08	1.30894e+08	6.91539e+07	1.0925e+08	1.05254e+08	3.17798e+07	4.19623e+07	1.08348e+08	1.263e+08	6.81994e+07	1.34187e+08	1.97444e+08	1.01287e+08	1.25535e+08	6.37799e+07	7.58632e+07	1.39348e+08	8.1258e+07	1.01407e+08	9.01681e+07	7.54354e+07	1.84761e+08
A0A0C4DH38	Immunoglobulin heavy variable 5-51 OS=Homo sapiens OX=9606 GN=IGHV5-51 PE=3 SV=1	1.301	0.253738	54.367	53	5	318	5	117	12.7	8.27	716.89	5	cell organization and biogenesis;defense response;metabolic process;regulation of biological process;response to stimulus	extracellular;membrane	protein binding		28388	ENSG00000277574.2; ENSG00000211966.2	IGHV5-51				1.87078e+08	1.57225e+08	1.40644e+08	1.08573e+08	2.16031e+08	1.99898e+08	1.17265e+08	1.19924e+08	1.49758e+08	4.21784e+07	4.45583e+07	1.47519e+08	1.16343e+08	1.1083e+08	2.00819e+08	2.38277e+08	1.09487e+08	1.4578e+08	1.38868e+08	1.89322e+08	1.05516e+08	1.09137e+08	6.41884e+07	1.31393e+08	1.24555e+08	4.05516e+07
Q08AI8	Protein mab-21-like 4 OS=Homo sapiens OX=9606 GN=MAB21L4 PE=2 SV=2	0.847	0.253762	34.897	20	8	158	8	447	49.5	6.48	225.57	8				Pf03281	79919	ENSG00000172478.17	C2orf54				5.18726e+07	1.10598e+08	8.2852e+07	2.12847e+07	1.55465e+07	1.02514e+07	6.80739e+06	6.78681e+07	1.24192e+07	2.71605e+07	2.95066e+07	1.3163e+07	6.40103e+07	7.19171e+06	9.42636e+06	1.47512e+07	2.02072e+07	8.262e+07	1.12886e+08	4.98958e+07	1.17131e+08	9.64131e+07	1.1153e+07	6.04703e+07	5.28165e+07	9.86421e+06
P08603	Complement factor H OS=Homo sapiens OX=9606 GN=CFH PE=1 SV=4	1.301	0.254049	341.356	45	44	1316	40	1231	139	6.61	1916.43	44	defense response;metabolic process;regulation of biological process;response to stimulus	extracellular	protein binding	Pf00084	3075		CFH	Complement and coagulation cascades; Staphylococcus aureus infection	Complement and Coagulation Cascades	Regulation of Complement cascade	1.40569e+08	1.50148e+08	2.1757e+08	1.69764e+08	2.30116e+08	2.13932e+08	8.48568e+07	2.86266e+08	1.37965e+08	4.38986e+07	4.53176e+07	1.4011e+08	2.9451e+08	8.43114e+07	2.12529e+08	2.43226e+08	1.72802e+08	2.29989e+08	1.55216e+08	1.38417e+08	1.85663e+08	1.26715e+08	7.50972e+07	1.0206e+08	8.1254e+07	1.67658e+08
P05120	Plasminogen activator inhibitor 2 OS=Homo sapiens OX=9606 GN=SERPINB2 PE=1 SV=2	0.847	0.255073	54.911	24	8	188	8	415	46.6	5.63	177.74	8	regulation of biological process;response to stimulus	cytoplasm;extracellular;membrane	enzyme regulator activity	Pf00079	5055	ENSG00000197632.8	SERPINB2	Complement and coagulation cascades	Blood Clotting Cascade; Aryl Hydrocarbon Receptor Pathway; Senescence and Autophagy in Cancer	Dissolution of Fibrin Clot; Gene and protein expression by JAK-STAT signaling after Interleukin-12 stimulation; Interleukin-12 family signaling	1.24768e+07	7.96741e+06	1.45561e+07	2.27822e+07	1.28909e+07	1.00668e+07	7.34142e+06	1.49756e+07	1.07659e+07	1.11243e+07	1.28515e+07	1.20854e+07	1.48869e+07	7.26841e+06	9.77384e+06	1.24088e+07	2.15539e+07	1.49253e+07	9.53068e+06	1.30875e+07	1.96994e+07	2.50084e+07	1.43195e+07	2.16222e+07	2.16299e+07	1.04253e+07
P49821	NADH dehydrogenase [ubiquinone] flavoprotein 1, mitochondrial OS=Homo sapiens OX=9606 GN=NDUFV1 PE=1 SV=4	0.847	0.255093	15.919	12	4	8	4	464	50.8	8.21	4.19	4	cell organization and biogenesis;metabolic process;transport	cytosol;membrane;mitochondrion	catalytic activity;metal ion binding;nucleotide binding	Pf01512, Pf10531, Pf10589	4723	ENSG00000167792.11	NDUFV1	Huntington's disease; Parkinson's disease; Alzheimer's disease; Oxidative phosphorylation; Non-alcoholic fatty liver disease (NAFLD); Metabolic pathways	Electron Transport Chain; Oxidative phosphorylation	Complex I biogenesis	875769	209248	875011	1.05815e+06	1.26018e+06	480631	647617	1.15313e+06	885763	559971	524952	894253	1.25088e+06	620693	872856	1.03731e+06	1.18164e+06	1.08996e+06	575555	861477	1.45704e+06	1.09637e+06	545539	586105	923732	659945
P09758	Tumor-associated calcium signal transducer 2 OS=Homo sapiens OX=9606 GN=TACSTD2 PE=1 SV=3	0.847	0.255883	15.613	13	3	36	3	323	35.7	8.87	64.49	3	cell proliferation;regulation of biological process;response to stimulus	cytosol;membrane;nucleus	protein binding;receptor activity	Pf00086	4070	ENSG00000184292.6	TACSTD2				2.13908e+06	4.93322e+06	5.36826e+06	5.38721e+06	2.688e+06	4.59033e+06	5.31038e+06	6.21799e+06	2.45484e+06	2.33041e+06	2.66185e+06	4.47211e+06	4.87535e+06	4.69391e+06	5.13227e+06	2.27824e+06	5.55268e+06	4.04685e+06	5.93422e+06	2.97849e+06	9.03307e+06	7.58847e+06	8.61156e+06	6.44068e+06	7.30776e+06	2.97348e+06
P41218	Myeloid cell nuclear differentiation antigen OS=Homo sapiens OX=9606 GN=MNDA PE=1 SV=1	1.3	0.25616	226.978	48	20	876	20	407	45.8	9.76	1271.22	20	cellular component movement;defense response;metabolic process;regulation of biological process;response to stimulus;transport	cytoplasm;extracellular;nucleus;organelle lumen	DNA binding;protein binding;transporter activity	Pf02758, Pf02760	4332	ENSG00000163563.7	MNDA			Neutrophil degranulation	4.10041e+08	7.05027e+08	4.71264e+08	5.42165e+08	9.86485e+08	4.65897e+08	6.89278e+08	3.95858e+08	6.02885e+08	2.10878e+08	2.34464e+08	6.14113e+08	4.22786e+08	7.71256e+08	5.28784e+08	9.67546e+08	6.10251e+08	5.02821e+08	6.96615e+08	4.14788e+08	4.37894e+08	2.77038e+08	3.92501e+08	3.88748e+08	3.8015e+08	3.5297e+08
P53597	Succinate--CoA ligase [ADP/GDP-forming] subunit alpha, mitochondrial OS=Homo sapiens OX=9606 GN=SUCLG1 PE=1 SV=4	1.299	0.256453	19.788	12	2	7	2	346	36.2	8.79	6.83	2	metabolic process	cytosol;membrane;mitochondrion;organelle lumen	catalytic activity;nucleotide binding;RNA binding	Pf00549, Pf02629, Pf13607	8802	ENSG00000163541.11	SUCLG1	Propanoate metabolism; Citrate cycle (TCA cycle); Carbon metabolism; Metabolic pathways	Amino Acid metabolism; TCA Cycle	Citric acid cycle (TCA cycle)	1.42315e+06	1.25785e+06	1.6193e+06	1.62145e+06	2.32787e+06	1.05294e+06	1.36862e+06	1.42151e+06	1.48941e+06	938990	1.04041e+06	1.15419e+06	1.29339e+06	1.466e+06	1.09689e+06	2.15466e+06	1.24317e+06	1.52882e+06	1.36946e+06	1.03296e+06		1.00378e+06	1.2449e+06	724249	1.00762e+06	519039
P28065	Proteasome subunit beta type-9 OS=Homo sapiens OX=9606 GN=PSMB9 PE=1 SV=2	1.299	0.256608	14.6	17	3	44	3	219	23.3	5.03	30.81	3	metabolic process;regulation of biological process;response to stimulus;transport	cytoplasm;cytosol;nucleus;proteasome	catalytic activity;protein binding	Pf00227	5698	ENSG00000239836.7; ENSG00000243594.7; ENSG00000243067.7; ENSG00000240065.7; ENSG00000240118.7	PSMB9	Proteasome	Proteasome Degradation; Type II interferon signaling (IFNG)	Regulation of RAS by GAPs; CDT1 association with the CDC6:ORC:origin complex; Downstream TCR signaling; UCH proteinases; NIK-->noncanonical NF-kB signaling; Hh mutants that don't undergo autocatalytic processing are degraded by ERAD; SCF-beta-TrCP mediated degradation of Emi1; Cross-presentation of soluble exogenous antigens (endosomes); Separation of Sister Chromatids; Vpu mediated degradation o…	2.33762e+06	1.65959e+06	4.01203e+06	3.26634e+06	7.81492e+06	2.06439e+06	4.28737e+06	1.73211e+06	3.9476e+06	747030	271768	3.9648e+06	2.1708e+06	3.58046e+06	3.36928e+06	7.74245e+06	3.32065e+06	3.8605e+06	2.42559e+06	2.35611e+06	1.10898e+06	1.83393e+06	5.64805e+06	2.54226e+06		2.12222e+06
Q9NZD2	Glycolipid transfer protein OS=Homo sapiens OX=9606 GN=GLTP PE=1 SV=3	0.848	0.256618	17.867	24	4	26	4	209	23.8	7.39	13.56	4	metabolic process;transport	cytoplasm;cytosol;membrane	protein binding;transporter activity	Pf08718	51228	ENSG00000139433.9	GLTP			Glycosphingolipid metabolism	1.90828e+06	2.01412e+06	2.54295e+06	2.96492e+06	2.2132e+06	1.59474e+06	966216	1.50455e+06	1.19104e+06	1.02504e+06	1.49102e+06	1.19909e+06	1.44812e+06	491228	1.80245e+06	2.00955e+06	2.7984e+06	2.51807e+06	2.03821e+06	2.08731e+06	3.10073e+06	2.40226e+06	4.44985e+06	1.59348e+06	1.55055e+06	2.75676e+06
P13861	cAMP-dependent protein kinase type II-alpha regulatory subunit OS=Homo sapiens OX=9606 GN=PRKAR2A PE=1 SV=2	1.299	0.256699	8.172	9	3	5	3	404	45.5	5.07	2.35	3	coagulation;metabolic process;regulation of biological process;response to stimulus	cytoplasm;cytosol;membrane	catalytic activity;enzyme regulator activity;nucleotide binding;protein binding	Pf00027, Pf02197	5576	ENSG00000114302.15	PRKAR2A	Insulin signaling pathway	miRs in Muscle Cell Differentiation; Myometrial Relaxation and Contraction Pathways; G Protein Signaling Pathways; TGF-beta Signaling Pathway; Calcium Regulation in the Cardiac Cell; Sudden Infant Death Syndrome (SIDS) Susceptibility Pathways	DARPP-32 events; ROBO receptors bind AKAP5; Glucagon-like Peptide-1 (GLP1) regulates insulin secretion; Hedgehog 'off' state; Vasopressin regulates renal water homeostasis via Aquaporins; Factors involved in megakaryocyte development and platelet production; Signaling by GPCR; PKA activation in glucagon signalling; PKA activation	2.54459e+06	4.45377e+06	3.32567e+06	4.18674e+06	4.8262e+06	5.05339e+06	2.12559e+06	3.07191e+06	5.36108e+06	8.79944e+06	8.96196e+06	5.98211e+06	3.57669e+06	2.53389e+06	5.19373e+06	4.72653e+06	3.61294e+06	4.06042e+06	4.60111e+06	3.03294e+06	1.32962e+06	1.8224e+06	5.04573e+06	1.16641e+06	2.45628e+06	2.5259e+06
P62333	26S proteasome regulatory subunit 10B OS=Homo sapiens OX=9606 GN=PSMC6 PE=1 SV=1	1.299	0.25729	14.187	12	4	11	4	389	44.1	7.49	5.74	4	cell organization and biogenesis;metabolic process;regulation of biological process;response to stimulus;transport	cytoplasm;cytosol;membrane;nucleus;proteasome	catalytic activity;nucleotide binding;protein binding;RNA binding	Pf00004, Pf00910, Pf01078, Pf05496, Pf07724, Pf07726, Pf07728, Pf13191, Pf13207, Pf13401	5706	ENSG00000100519.11	PSMC6	Epstein-Barr virus infection; Proteasome	Proteasome Degradation; Parkin-Ubiquitin Proteasomal System pathway	Regulation of RAS by GAPs; CDT1 association with the CDC6:ORC:origin complex; Downstream TCR signaling; UCH proteinases; NIK-->noncanonical NF-kB signaling; Hh mutants that don't undergo autocatalytic processing are degraded by ERAD; SCF-beta-TrCP mediated degradation of Emi1; Cross-presentation of soluble exogenous antigens (endosomes); Separation of Sister Chromatids; Vpu mediated degradation o…	1.21542e+08	1.9151e+08	2.20269e+08	2.38614e+08	3.5841e+08	2.14367e+08	5.56001e+07	3.15133e+08	1.03397e+08	4.10815e+07	5.27606e+07	1.18438e+08	2.94227e+08	4.88253e+07	1.99053e+08	3.38939e+08	2.41984e+08	2.37422e+08	1.87686e+08	1.1831e+08	1.72777e+08	1.23147e+08	9.37773e+07	1.26106e+08	7.7108e+07	1.97878e+08
P13671	Complement component C6 OS=Homo sapiens OX=9606 GN=C6 PE=1 SV=3	1.299	0.257337	27.46	8	6	43	6	934	104.7	6.76	54.97	6	defense response;metabolic process;regulation of biological process;response to stimulus	extracellular	protein binding	Pf00057, Pf00084, Pf00090, Pf01823	729	ENSG00000039537.13	C6	Prion diseases; Complement and coagulation cascades; Systemic lupus erythematosus	Allograft Rejection; Complement Activation; Complement and Coagulation Cascades	Terminal pathway of complement; Regulation of Complement cascade	1.12139e+07	4.53716e+07	1.76358e+07	1.7203e+07	8.23573e+06	7.1891e+06	2.02382e+06	1.75669e+07	1.28683e+07	2.48296e+07	2.71864e+07	1.49575e+07	1.61318e+07	1.79364e+06	8.27501e+06	4.84742e+06	1.82399e+07	1.77128e+07	4.092e+07	1.18355e+07	1.14282e+07	1.97851e+07	1.22525e+07	7.94543e+06	1.25147e+07	3.58346e+07
P61224	Ras-related protein Rap-1b OS=Homo sapiens OX=9606 GN=RAP1B PE=1 SV=1	1.299	0.257526	39.548	46	7	172	2	184	20.8	5.78	250.03	7	cell organization and biogenesis;cell proliferation;regulation of biological process;response to stimulus;transport	cytoplasm;cytosol;membrane	catalytic activity;nucleotide binding;protein binding	Pf00009, Pf00071, Pf08477	5908	ENSG00000127314.17	RAP1B	Neurotrophin signaling pathway; Rap1 signaling pathway; MAPK signaling pathway; Long-term potentiation; Renal cell carcinoma; Pancreatic secretion; Focal adhesion; Leukocyte transendothelial migration; Ras signaling pathway; Chemokine signaling pathway; cAMP signaling pathway; Platelet activation	Integrin-mediated Cell Adhesion; Human Thyroid Stimulating Hormone (TSH) signaling pathway; Corticotropin-releasing hormone signaling pathway; Common Pathways Underlying Drug Addiction; Focal Adhesion; Signaling of Hepatocyte Growth Factor Receptor; MAPK Signaling Pathway; VEGFA-VEGFR2 Signaling Pathway; Chemokine signaling pathway	Gene and protein expression by JAK-STAT signaling after Interleukin-12 stimulation; Signaling by BRAF and RAF fusions; MAP2K and MAPK activation; GRB2:SOS provides linkage to MAPK signaling for Integrins ; MET activates RAP1 and RAC1; Signaling by RAS mutants; Signaling by high-kinase activity BRAF mutants; Signaling by moderate kinase activity BRAF mutants; p130Cas linkage to MAPK signaling for …	9.02256e+06	8.46517e+06	1.69769e+07	1.91916e+07	4.73688e+07	1.76264e+07	6.29116e+06	1.35138e+07	2.14752e+07	5.91731e+06	6.49658e+06	2.3291e+07	1.10023e+07	8.6433e+06	1.3016e+07	4.78194e+07	1.97168e+07	1.60957e+07	9.48316e+06	8.46056e+06	8.94841e+06	6.18471e+06	1.34753e+07	1.08798e+07	8.27512e+06	1.76434e+07
Q9NTJ5	Phosphatidylinositol-3-phosphatase SAC1 OS=Homo sapiens OX=9606 GN=SACM1L PE=1 SV=2	1.298	0.258938	6.108	3	2	8	2	587	66.9	7.12	3.42	2	metabolic process	endoplasmic reticulum;Golgi;membrane	catalytic activity;protein binding;receptor activity;signal transducer activity	Pf02383	22908	ENSG00000211456.10	SACM1L			Synthesis of PIPs at the Golgi membrane; Synthesis of PIPs at the ER membrane	1.00796e+06	630560	1.85889e+06	1.20734e+06	3.61254e+06	615422	321539	978881	1.71705e+06	775436	673970	1.60072e+06	616168	447979	1.32646e+06	4.34015e+06	1.67088e+06	1.90122e+06	1.3761e+06	974852	1.49229e+06	279134		1.08819e+06	460976	713536
Q86VR7	V-set and immunoglobulin domain-containing protein 10-like OS=Homo sapiens OX=9606 GN=VSIG10L PE=2 SV=2	0.849	0.260034	22.426	9	5	52	5	867	91.6	7.78	91.09	5		membrane	protein binding	Pf00047, Pf07679, Pf13895, Pf13927	147645	ENSG00000186806.5	VSIG10L				1.16162e+06	1.72781e+06	1.26975e+06	3.69548e+06	2.3845e+06	2.60855e+06	4.30588e+06	3.34224e+06	2.79262e+06	2.94298e+06	3.15964e+06	3.55494e+06	3.53802e+06	4.98216e+06	3.72203e+06	1.60156e+06	2.60798e+06	1.21992e+06	1.34165e+06	2.31752e+06	3.45491e+06	806479	5.76251e+06	416903	3.27563e+06	5.20014e+06
P31939	Bifunctional purine biosynthesis protein ATIC OS=Homo sapiens OX=9606 GN=ATIC PE=1 SV=3	1.297	0.261016	4.779	3	1	1	1	592	64.6	6.71	1.8	1	metabolic process;response to stimulus	cytosol;membrane;mitochondrion	catalytic activity;protein binding	Pf01808, Pf02142	471	ENSG00000138363.14	ATIC	Antifolate resistance; Purine metabolism; One carbon pool by folate; Metabolic pathways	One Carbon Metabolism	Purine ribonucleoside monophosphate biosynthesis	541236	575283	562097	697314	1.17925e+06	599894		472060					492096	241297		1.20653e+06	795226	489191	655427	368644	262423	833574		421488	565043	355940
P63173	60S ribosomal protein L38 OS=Homo sapiens OX=9606 GN=RPL38 PE=1 SV=2	0.85	0.26273	8.44	19	1	51	1	70	8.2	10.1	64.66	1	cell organization and biogenesis;metabolic process;regulation of biological process;transport	cytosol;ribosome	RNA binding;structural molecule activity	Pf01781	6169	ENSG00000172809.12	RPL38	Ribosome	Mesodermal Commitment Pathway; Cytoplasmic Ribosomal Proteins	Peptide chain elongation; Eukaryotic Translation Termination; Viral mRNA Translation; L13a-mediated translational silencing of Ceruloplasmin expression; Nonsense Mediated Decay (NMD) independent of the Exon Junction Complex (EJC); Selenocysteine synthesis; Nonsense Mediated Decay (NMD) enhanced by the Exon Junction Complex (EJC); GTP hydrolysis and joining of the 60S ribosomal subunit; Major path…	2.25098e+06	1.52262e+06	2.40839e+06	2.19071e+06	460089	1.61818e+06	595003	1.49746e+06	1.9412e+06	1.96642e+06	2.04908e+06	2.00147e+06	1.73393e+06	658529	2.13666e+06	477235	456687	2.96434e+06	2.09925e+06	2.55481e+06	684458	2.60352e+06	1.53335e+06	2.61961e+06	2.99057e+06	1.94809e+06
P13798	Acylamino-acid-releasing enzyme OS=Homo sapiens OX=9606 GN=APEH PE=1 SV=4	1.296	0.262995	20.565	8	5	86	5	732	81.2	5.48	131.95	5	cell organization and biogenesis;metabolic process;transport	cytoplasm;cytosol;extracellular;membrane	catalytic activity;protein binding;RNA binding	Pf00326, Pf00561, Pf01738, Pf02230, Pf05448, Pf12695, Pf12697	327	ENSG00000164062.12	APEH			Eukaryotic Translation Termination; Neutrophil degranulation	8.32375e+06	7.31329e+06	1.17404e+07	1.09417e+07	1.61027e+07	8.08247e+06	5.82436e+06	9.18309e+06	8.80562e+06	3.38786e+06	4.03994e+06	9.30645e+06	9.18132e+06	6.49971e+06	8.24997e+06	1.73736e+07	1.20596e+07	1.23149e+07	8.25135e+06	9.47333e+06	6.39076e+06	4.28933e+06	6.50183e+06	7.58459e+06	6.35173e+06	4.31137e+06
P55884	Eukaryotic translation initiation factor 3 subunit B OS=Homo sapiens OX=9606 GN=EIF3B PE=1 SV=3	1.295	0.263875	21.951	7	6	48	6	814	92.4	5	31.83	6	cell organization and biogenesis;metabolic process;regulation of biological process	cytoplasm;cytosol	protein binding;RNA binding;structural molecule activity	Pf00076, Pf08662, Pf13893, Pf14259	8662	ENSG00000106263.17	EIF3B	RNA transport	Translation Factors	Formation of the ternary complex, and subsequently, the 43S complex; L13a-mediated translational silencing of Ceruloplasmin expression; Translation initiation complex formation; GTP hydrolysis and joining of the 60S ribosomal subunit; Formation of a pool of free 40S subunits; Ribosomal scanning and start codon recognition	4.46677e+06	3.45528e+06	5.6544e+06	5.1297e+06	1.20902e+07	4.16921e+06	727149	5.08965e+06	5.38613e+06	4.10749e+06	4.3657e+06	4.88261e+06	4.4174e+06	1.25255e+06	5.04548e+06	1.12746e+07	5.61779e+06	5.97839e+06	3.4502e+06	4.5142e+06	2.88145e+06	2.1021e+06	3.30997e+06	3.60628e+06	3.99248e+06	1.27285e+06
P50570	Dynamin-2 OS=Homo sapiens OX=9606 GN=DNM2 PE=1 SV=2	0.851	0.26483	9.28	5	3	7	3	870	98	7.44	2.39	3	cell organization and biogenesis;metabolic process;regulation of biological process;response to stimulus;transport	cytoplasm;cytoskeleton;cytosol;endosome;Golgi;membrane;nucleus	catalytic activity;nucleotide binding;protein binding	Pf00169, Pf00350, Pf01031, Pf02212	1785	ENSG00000079805.16	DNM2	Endocytosis; Phospholipase D signaling pathway; Endocrine and other factor-regulated calcium reabsorption; Bacterial invasion of epithelial cells; Fc gamma R-mediated phagocytosis; Synaptic vesicle cycle	Synaptic Vesicle Pathway	Formation of annular gap junctions; Toll Like Receptor 4 (TLR4) Cascade; Clathrin-mediated endocytosis; NOSTRIN mediated eNOS trafficking; Golgi Associated Vesicle Biogenesis; Recycling pathway of L1; Lysosome Vesicle Biogenesis; Retrograde neurotrophin signalling; MHC class II antigen presentation		593103	1.00618e+06		985744	578244		508803	734021	339990	357507	649297	565062		476958	976421		829738	540163	359689	806687		727481		577352	886919
P09917	Polyunsaturated fatty acid 5-lipoxygenase OS=Homo sapiens OX=9606 GN=ALOX5 PE=1 SV=2	1.294	0.266291	63.661	18	12	161	12	674	77.9	5.77	145.65	12	defense response;metabolic process;response to stimulus;transport	cytoplasm;cytosol;extracellular;membrane;nucleus;organelle lumen	catalytic activity;metal ion binding;protein binding	Pf00305, Pf01477	240	ENSG00000012779.10; ENSG00000275565.4	ALOX5	Serotonergic synapse; Ovarian steroidogenesis; Arachidonic acid metabolism; Toxoplasmosis; Fc epsilon RI signaling pathway; Metabolic pathways	Selenium Micronutrient Network; Eicosanoid Synthesis	Synthesis of Leukotrienes (LT) and Eoxins (EX); Neutrophil degranulation; Synthesis of Lipoxins (LX); Interleukin-18 signaling; Interleukin-4 and 13 signaling; Synthesis of 5-eicosatetraenoic acids	1.86731e+07	1.84255e+07	3.30376e+07	1.81077e+07	4.01159e+07	1.5059e+07	8.97613e+06	1.41436e+07	2.70272e+07	3.63277e+06	4.888e+06	2.48135e+07	1.56479e+07	8.71841e+06	1.52879e+07	4.11941e+07	1.88725e+07	3.3304e+07	2.14378e+07	1.93389e+07	1.70422e+07	6.07273e+06	1.02369e+07	1.73782e+07	1.03643e+07	1.96006e+07
P25311	Zinc-alpha-2-glycoprotein OS=Homo sapiens OX=9606 GN=AZGP1 PE=1 SV=2	0.851	0.26633	461.478	61	24	2401	24	298	34.2	6.05	4765.8	24	metabolic process;regulation of biological process;response to stimulus;transport	extracellular;membrane;nucleus	catalytic activity;protein binding;transporter activity	Pf00129, Pf07654	563	ENSG00000160862.12	AZGP1			Miscellaneous transport and binding events	8.30159e+08	1.68748e+09	1.10464e+09	1.41795e+09	1.17298e+09	8.38124e+08	9.40155e+08	1.55846e+09	9.62486e+08	1.55367e+09	1.47834e+09	9.51383e+08	1.5538e+09	9.34684e+08	8.11472e+08	1.13593e+09	1.43064e+09	1.09985e+09	1.70302e+09	8.10141e+08	1.58434e+09	1.12955e+09	2.19304e+09	7.57813e+08	1.53163e+09	1.96849e+09
P21217	3-galactosyl-N-acetylglucosaminide 4-alpha-L-fucosyltransferase FUT3 OS=Homo sapiens OX=9606 GN=FUT3 PE=1 SV=1	0.852	0.267147	51.36	22	6	143	6	361	42.1	9.01	301.87	6	metabolic process	Golgi;membrane	catalytic activity	Pf00852	2525		FUT3	Glycosphingolipid biosynthesis - lacto and neolacto series; Metabolic pathways		Reactions specific to the complex N-glycan synthesis pathway	2.22313e+07	1.98067e+07	2.92045e+07	2.51828e+07	3.05212e+07	2.08326e+07	8.62804e+06	3.19868e+07	2.24315e+07	7.20386e+06	6.63329e+06	2.21276e+07	3.27784e+07	9.50386e+06	1.97443e+07	3.10058e+07	2.73917e+07	3.06263e+07	2.10894e+07	2.33075e+07	3.34358e+07	1.96891e+07	1.30838e+07	2.16723e+07	2.22794e+07	1.92117e+07
P53634	Dipeptidyl peptidase 1 OS=Homo sapiens OX=9606 GN=CTSC PE=1 SV=2	0.852	0.268021	57.888	21	7	187	7	463	51.8	6.99	249.62	7	cell death;cell organization and biogenesis;metabolic process;regulation of biological process;response to stimulus;transport	endoplasmic reticulum;extracellular;Golgi;membrane;organelle lumen;vacuole	catalytic activity;enzyme regulator activity;protein binding	Pf00112, Pf03051, Pf08773	1075	ENSG00000109861.15	CTSC	Lysosome; Apoptosis		Neutrophil degranulation; MHC class II antigen presentation; Cargo concentration in the ER; COPII (Coat Protein 2) Mediated Vesicle Transport	9.34142e+06	2.19843e+07	1.91685e+07	2.05259e+07	1.4224e+07	1.71351e+07	1.24366e+07	8.36038e+06	9.42341e+06	1.25442e+07	1.28566e+07	8.06697e+06	7.71891e+06	1.29978e+07	1.67836e+07	1.57506e+07	1.83126e+07	1.59251e+07	2.38433e+07	1.24495e+07	7.57725e+06	1.23259e+07	2.94303e+07	8.13843e+06	1.06574e+07	1.52968e+07
O60234	Glia maturation factor gamma OS=Homo sapiens OX=9606 GN=GMFG PE=1 SV=1	1.292	0.269632	16.651	20	3	44	2	142	16.8	5.26	12.74	3	metabolic process;regulation of biological process;transport	extracellular;organelle lumen	enzyme regulator activity;protein binding	Pf00241	9535	ENSG00000130755.12	GMFG			Neutrophil degranulation	5.72397e+06	1.0136e+07	1.34722e+07	9.70908e+06	3.14446e+07	8.08697e+06	5.70748e+06	3.68882e+06	1.25289e+07	1.7108e+06	2.62664e+06	1.24524e+07	4.32674e+06	6.46238e+06	7.72636e+06	3.10322e+07	1.0882e+07	1.35942e+07	9.94056e+06	6.38472e+06	6.8564e+06	2.25169e+06	7.6785e+06	5.48584e+06	3.57369e+06	1.95387e+07
Q16836	Hydroxyacyl-coenzyme A dehydrogenase, mitochondrial OS=Homo sapiens OX=9606 GN=HADH PE=1 SV=3	0.853	0.269906	100.248	18	3	86	3	314	34.3	8.85	226.84	3	metabolic process;regulation of biological process;response to stimulus	cytoplasm;membrane;mitochondrion;organelle lumen	catalytic activity;nucleotide binding	Pf00070, Pf00725, Pf01210, Pf01266, Pf02737, Pf03721, Pf13450	3033	ENSG00000138796.16	HADH	Butanoate metabolism; Fatty acid degradation; Lysine degradation; Fatty acid elongation; Metabolic pathways; Tryptophan metabolism; Valine, leucine and isoleucine degradation; Fatty acid metabolism	Fatty Acid Beta Oxidation; Fatty Acid Biosynthesis; Mitochondrial LC-Fatty Acid Beta-Oxidation; Amino Acid metabolism; Tryptophan metabolism	Beta oxidation of hexanoyl-CoA to butanoyl-CoA; Beta oxidation of butanoyl-CoA to acetyl-CoA; Beta oxidation of decanoyl-CoA to octanoyl-CoA-CoA; Beta oxidation of octanoyl-CoA to hexanoyl-CoA; Beta oxidation of lauroyl-CoA to decanoyl-CoA-CoA	3.20227e+06	2.70131e+06	3.78288e+06	4.95167e+06	5.25057e+06	2.96219e+06	3.55481e+06	3.61761e+06	3.92684e+06	3.32714e+06	3.34222e+06	3.47881e+06	3.61778e+06	3.06734e+06	3.67896e+06	5.17687e+06	5.30375e+06	4.02413e+06	2.78651e+06	3.42009e+06	6.18636e+06	4.97107e+06	2.85229e+06	3.85569e+06	4.72195e+06	4.86781e+06
Q16610-2	Isoform 2 of Extracellular matrix protein 1 OS=Homo sapiens OX=9606 GN=ECM1	0.853	0.271433	303.818	58	24	1452	3	415	46.1	6.39	2763.16	24	defense response;regulation of biological process;response to stimulus;transport	extracellular;organelle lumen	protein binding;signal transducer activity	Pf05782, Pf09770	1893	ENSG00000143369.14	ECM1				1.4905e+07	2.36224e+07	3.55047e+07	2.33715e+07	2.22517e+07	2.38676e+07	1.99173e+07	4.82306e+07	4.06297e+07	1.38811e+07	1.44087e+07	3.88297e+07	5.19264e+07	2.0437e+07	2.38238e+07	2.10597e+07	2.00048e+07	3.43675e+07	2.52532e+07	1.56332e+07	2.58042e+07	3.33515e+07	2.26759e+07	2.15954e+07	4.58168e+07	2.91725e+07
P58546	Myotrophin OS=Homo sapiens OX=9606 GN=MTPN PE=1 SV=2	0.854	0.272512	45.175	72	6	61	6	118	12.9	5.52	115.8	6	cell differentiation;cell organization and biogenesis;metabolic process;regulation of biological process;response to stimulus	cytoplasm;cytosol;nucleus	DNA binding;protein binding	Pf00023, Pf12796, Pf13606, Pf13637, Pf13857	767558; 136319	ENSG00000105887.10	LUZP6; MTPN				6.61965e+06	3.69504e+06	5.2726e+06	5.55412e+06	6.69856e+06	4.81036e+06	3.45229e+06	6.12056e+06	5.22304e+06	2.44229e+06	1.95126e+06	4.68021e+06	6.78872e+06	2.46609e+06	5.72915e+06	6.85996e+06	7.32024e+06	7.12219e+06	2.67587e+06	6.06664e+06	7.61472e+06	2.1336e+07	5.68409e+06	1.37838e+07	1.58124e+07	5.09763e+06
P53621	Coatomer subunit alpha OS=Homo sapiens OX=9606 GN=COPA PE=1 SV=2	1.289	0.274712	52.687	12	12	72	12	1224	138.3	7.66	79.64	12	regulation of biological process;transport	cytoplasm;cytosol;extracellular;Golgi;membrane	protein binding;structural molecule activity	Pf00400, Pf04053, Pf06957	1314	ENSG00000122218.14	COPA			COPI-dependent Golgi-to-ER retrograde traffic; COPI-mediated anterograde transport	6.94663e+06	7.66211e+06	1.56629e+07	8.23493e+06	2.52611e+07	8.97173e+06	4.03085e+06	1.11081e+07	1.29479e+07	7.43603e+06	9.00355e+06	1.28555e+07	1.30899e+07	5.18572e+06	9.54201e+06	2.48952e+07	1.00201e+07	1.53559e+07	9.42753e+06	7.71721e+06	1.19535e+07	4.12255e+06	6.70829e+06	6.6562e+06	9.24063e+06	4.66695e+06
P42357	Histidine ammonia-lyase OS=Homo sapiens OX=9606 GN=HAL PE=1 SV=1	0.855	0.275262	16.262	7	4	14	4	657	72.7	6.95	17.62	4	metabolic process	cytoplasm;cytosol	catalytic activity	Pf00221	3034	ENSG00000084110.10	HAL	Histidine metabolism; Metabolic pathways	Amino Acid metabolism	Histidine catabolism	895549	800112	2.10815e+06	904187	248306	918194	397896	620419	254571	1.07703e+06	939424		514052	456883	777940		675231	2.52654e+06	1.16288e+06	1.23149e+06	2.40897e+06	2.58237e+06	212320	1.28305e+06	947781	758949
P51858	Hepatoma-derived growth factor OS=Homo sapiens OX=9606 GN=HDGF PE=1 SV=1	1.288	0.275677	23.517	25	5	101	5	240	26.8	4.73	91.4	5	cell proliferation;metabolic process;regulation of biological process;response to stimulus	cytoplasm;extracellular;nucleus	DNA binding;nucleotide binding;protein binding;RNA binding	Pf00855	3068	ENSG00000143321.18	HDGF			XBP1(S) activates chaperone genes	6.30334e+06	8.35559e+06	1.10923e+07	8.12752e+06	1.4497e+07	7.27873e+06	5.89614e+06	7.15631e+06	1.02638e+07	4.37938e+06	4.34657e+06	1.03959e+07	7.70743e+06	6.15257e+06	7.46605e+06	1.41905e+07	8.03392e+06	1.07013e+07	8.0579e+06	6.73411e+06	5.59101e+06	4.31039e+06	7.77124e+06	4.74727e+06	4.97234e+06	7.69153e+06
Q9BYD5	Cornifelin OS=Homo sapiens OX=9606 GN=CNFN PE=1 SV=2	0.855	0.275737	40.962	44	2	121	2	112	12.4	6.1	341.97	2		cytoplasm;cytoskeleton		Pf04749	84518	ENSG00000105427.9	CNFN				3.80607e+07	3.02074e+07	4.37638e+07	3.81045e+07	2.96804e+07	3.62111e+07	4.58007e+07	6.3537e+07	3.56438e+07	3.07318e+07	3.16069e+07	3.31086e+07	7.08831e+07	4.97863e+07	3.3138e+07	2.69937e+07	3.15937e+07	4.34865e+07	3.29797e+07	3.61025e+07	5.10707e+07	7.23169e+07	3.04082e+07	5.82661e+07	5.1653e+07	3.21415e+07
P62829	60S ribosomal protein L23 OS=Homo sapiens OX=9606 GN=RPL23 PE=1 SV=1	1.288	0.276341	34.401	38	4	108	4	140	14.9	10.51	135.33	4	cell organization and biogenesis;metabolic process;regulation of biological process;response to stimulus;transport	cytoplasm;cytosol;membrane;ribosome	protein binding;RNA binding;structural molecule activity	Pf00238	9349	ENSG00000125691.12	RPL23	Ribosome	Cytoplasmic Ribosomal Proteins	Peptide chain elongation; Eukaryotic Translation Termination; Viral mRNA Translation; L13a-mediated translational silencing of Ceruloplasmin expression; Nonsense Mediated Decay (NMD) independent of the Exon Junction Complex (EJC); Selenocysteine synthesis; Nonsense Mediated Decay (NMD) enhanced by the Exon Junction Complex (EJC); GTP hydrolysis and joining of the 60S ribosomal subunit; Major path…	8.7477e+06	5.94217e+06	1.16469e+07	9.80137e+06	1.34274e+07	7.3388e+06	6.49081e+06	7.07596e+06	7.16671e+06	6.71062e+06	7.2416e+06	7.67879e+06	6.93331e+06	6.97205e+06	9.43222e+06	1.30628e+07	1.01544e+07	1.14665e+07	5.87902e+06	8.04304e+06	4.28572e+06	6.75812e+06	6.00636e+06	5.45942e+06	6.30424e+06	4.20991e+06
A6NHL2	Tubulin alpha chain-like 3 OS=Homo sapiens OX=9606 GN=TUBAL3 PE=1 SV=2	1.288	0.276751	34.667	10	5	288	1	446	49.9	6.05	300.43	5	cell organization and biogenesis	cytoplasm;cytoskeleton	catalytic activity;nucleotide binding;structural molecule activity	Pf00091, Pf03953	79861	ENSG00000178462.11	TUBAL3	Pathogenic Escherichia coli infection; Gap junction; Phagosome; Apoptosis	Pathogenic Escherichia coli infection; Parkin-Ubiquitin Proteasomal System pathway	COPI-independent Golgi-to-ER retrograde traffic; COPI-dependent Golgi-to-ER retrograde traffic; Carboxyterminal post-translational modifications of tubulin; Cilium Assembly; Recruitment of NuMA to mitotic centrosomes; Translocation of GLUT4 to the plasma membrane; Microtubule-dependent trafficking of connexons from Golgi to the plasma membrane; Separation of Sister Chromatids; COPI-mediated anter…	1.70438e+07	3.02565e+07	2.04949e+07	1.6882e+07	1.40852e+07	1.05044e+07	3.34121e+06	9.18604e+06	1.32806e+07	2.5626e+07	1.88861e+07	1.13745e+07	7.44557e+06	2.83685e+06	1.17626e+07	1.42466e+07	1.81974e+07	1.52341e+07	2.26968e+07	1.48252e+07	3.76454e+06	2.1435e+06	2.8775e+07	5.64699e+06	7.27817e+06	1.02769e+07
Q15149	Plectin OS=Homo sapiens OX=9606 GN=PLEC PE=1 SV=3	0.855	0.277178	93.761	6	27	190	26	4684	531.5	5.96	114.29	27	cell organization and biogenesis	cytoplasm;cytoskeleton;cytosol;membrane	protein binding;RNA binding;structural molecule activity	Pf00307, Pf00681, Pf03501, Pf07812	5339	ENSG00000178209.14	PLEC			Assembly of collagen fibrils and other multimeric structures; Caspase-mediated cleavage of cytoskeletal proteins; Type I hemidesmosome assembly	3.10473e+07	2.68035e+07	3.11671e+07	3.51784e+07	3.72508e+07	2.42369e+07	1.60734e+07	2.64896e+07	2.32006e+07	2.49017e+07	2.18611e+07	2.37465e+07	3.14622e+07	1.75409e+07	2.48416e+07	3.66396e+07	3.34931e+07	3.01853e+07	2.46592e+07	3.2887e+07	4.37005e+07	5.50984e+07	2.7313e+07	4.28197e+07	3.1205e+07	3.33103e+07
Q99439	Calponin-2 OS=Homo sapiens OX=9606 GN=CNN2 PE=1 SV=4	1.288	0.277223	50.872	28	7	94	7	309	33.7	7.33	124.57	7	cell organization and biogenesis;regulation of biological process;response to stimulus;transport	cytoskeleton;extracellular;membrane;organelle lumen	protein binding	Pf00307, Pf00402	1265	ENSG00000064666.14	CNN2		Myometrial Relaxation and Contraction Pathways	Gene and protein expression by JAK-STAT signaling after Interleukin-12 stimulation; Neutrophil degranulation; Interleukin-12 family signaling	4.74085e+06	7.36279e+06	1.18588e+07	9.23213e+06	2.0885e+07	7.74795e+06	5.22948e+06	7.07813e+06	1.2555e+07	2.51388e+06	3.28033e+06	1.28548e+07	6.70925e+06	5.24293e+06	7.79435e+06	2.06111e+07	8.14176e+06	1.11472e+07	5.84216e+06	5.77285e+06	5.73626e+06	4.32657e+06	6.4155e+06	5.63166e+06	7.07677e+06	1.06587e+07
P36957	Dihydrolipoyllysine-residue succinyltransferase component of 2-oxoglutarate dehydrogenase complex, mitochondrial OS=Homo sapiens OX=9606 GN=DLST PE=1 SV=4	0.855	0.277239	4.794	3	1	1	1	453	48.7	8.95	0	1	metabolic process	membrane;mitochondrion;nucleus;organelle lumen	catalytic activity	Pf00198, Pf00364	1743	ENSG00000119689.14	DLST	Citrate cycle (TCA cycle); Carbon metabolism; Lysine degradation; Metabolic pathways	TCA Cycle and Deficiency of Pyruvate Dehydrogenase complex (PDHc); Amino Acid metabolism; TCA Cycle	Lysine catabolism; Glyoxylate metabolism and glycine degradation; Citric acid cycle (TCA cycle)	1.97491e+07	4.4898e+06	2.74801e+07	9.35332e+06		1.33238e+07	2.37885e+07	1.53968e+07	8.73186e+06	1.47975e+07	1.35096e+07	8.31198e+06	1.59768e+07	2.40197e+07	1.29303e+07		8.57624e+06	2.60842e+07		1.79346e+07	2.81361e+07	4.12424e+07	4.22838e+06	3.59144e+07	8.67995e+06	8.43508e+06
P00747	Plasminogen OS=Homo sapiens OX=9606 GN=PLG PE=1 SV=2	1.287	0.277559	184.38	40	25	654	25	810	90.5	7.24	726.53	25	cell differentiation;cell organization and biogenesis;cellular component movement;cellular homeostasis;coagulation;metabolic process;regulation of biological process;transport	cell surface;extracellular;membrane;organelle lumen	catalytic activity;protein binding	Pf00024, Pf00051, Pf00089, Pf09342, Pf13365	5340	ENSG00000122194.18	PLG	Neuroactive ligand-receptor interaction; Complement and coagulation cascades; Staphylococcus aureus infection; Influenza A	Selenium Micronutrient Network; Vitamin B12 Metabolism; Folate Metabolism; Blood Clotting Cascade; Complement and Coagulation Cascades	Platelet degranulation ; Dissolution of Fibrin Clot; Activation of Matrix Metalloproteinases; Regulation of Insulin-like Growth Factor (IGF) transport and uptake by Insulin-like Growth Factor Binding Proteins (IGFBPs); Signaling by PDGF	5.7751e+07	9.01163e+07	1.1096e+08	8.04536e+07	1.24563e+08	8.62669e+07	3.54011e+07	7.45037e+07	6.89965e+07	2.95647e+07	3.43394e+07	6.93674e+07	7.81396e+07	3.56705e+07	8.5725e+07	1.23228e+08	8.12824e+07	1.22651e+08	9.39505e+07	6.28374e+07	8.32269e+07	4.63918e+07	4.20786e+07	4.59062e+07	2.55664e+07	7.43343e+07
P20073	Annexin A7 OS=Homo sapiens OX=9606 GN=ANXA7 PE=1 SV=3	0.856	0.277694	26.8	16	7	80	7	488	52.7	5.68	34.79	7	cell differentiation;cell organization and biogenesis;cell proliferation;cellular homeostasis;metabolic process;regulation of biological process;response to stimulus	cytosol;membrane;nucleus	metal ion binding;protein binding;RNA binding	Pf00191	310	ENSG00000138279.15	ANXA7				8.75795e+06	4.53429e+06	8.456e+06	7.46438e+06	7.04746e+06	5.17405e+06	5.70112e+06	5.55691e+06	6.43986e+06	4.10562e+06	5.0781e+06	6.68692e+06	6.57238e+06	4.44709e+06	7.33381e+06	9.0996e+06	7.19288e+06	8.0311e+06	4.61357e+06	8.48822e+06	6.96766e+06	9.27338e+06	6.78958e+06	1.03815e+07	8.55856e+06	1.03288e+07
P18054	Polyunsaturated fatty acid lipoxygenase ALOX12 OS=Homo sapiens OX=9606 GN=ALOX12 PE=1 SV=4	0.856	0.279388	46.72	16	8	96	8	663	75.6	6.21	118.8	8	cellular component movement;metabolic process;regulation of biological process;response to stimulus	cytoplasm;cytosol;membrane	catalytic activity;metal ion binding;protein binding	Pf00305, Pf01477	239	ENSG00000108839.11	ALOX12	Serotonergic synapse; Antifolate resistance; Arachidonic acid metabolism; Inflammatory mediator regulation of TRP channels; Metabolic pathways	Eicosanoid Synthesis	Synthesis of 12-eicosatetraenoic acid derivatives; Synthesis of Hepoxilins (HX) and Trioxilins (TrX); Synthesis of Lipoxins (LX)	9.4339e+06	7.22724e+06	1.64143e+07	7.48109e+06	5.60459e+06	1.18737e+07	8.1851e+06	9.21785e+06	5.15921e+06	5.03052e+06	7.67958e+06	5.28215e+06	1.04739e+07	5.34327e+06	7.91752e+06	4.50564e+06	9.79514e+06	1.79582e+07	1.03152e+07	1.32214e+07	1.3342e+07	1.34046e+07	6.07343e+06	7.96204e+06	1.44211e+07	6.26438e+06
Q15067	Peroxisomal acyl-coenzyme A oxidase 1 OS=Homo sapiens OX=9606 GN=ACOX1 PE=1 SV=3	0.856	0.279502	10.051	5	2	27	2	660	74.4	8.16	16.45	2	cell organization and biogenesis;metabolic process;regulation of biological process	cytoplasm;membrane;mitochondrion;nucleus;organelle lumen	catalytic activity;nucleotide binding;protein binding	Pf01756, Pf02770, Pf14749	51	ENSG00000161533.11	ACOX1	Peroxisome; Fatty acid degradation; PPAR signaling pathway; Biosynthesis of unsaturated fatty acids; alpha-Linolenic acid metabolism; Metabolic pathways; cAMP signaling pathway; Fatty acid metabolism	Estrogen Receptor Pathway; PPAR signaling pathway	PPARA activates gene expression	1.67921e+06	1.0293e+06	1.52253e+06	2.31458e+06	2.27219e+06	1.01492e+06	1.12597e+06	1.5514e+06	1.47078e+06	1.61803e+06	1.62442e+06	1.58118e+06	1.46926e+06	715825	787358	2.51873e+06	931176	2.15487e+06	660542	1.73371e+06	832025	2.93714e+06	1.22184e+06	1.49027e+06	2.0966e+06	1.40184e+06
P13645	Keratin, type I cytoskeletal 10 OS=Homo sapiens OX=9606 GN=KRT10 PE=1 SV=6	0.857	0.280896	914.675	63	42	7762	31	584	58.8	5.21	13689	42	cell death;cell differentiation;metabolic process	cytoplasm;cytoskeleton;cytosol;membrane;nucleus	structural molecule activity	Pf00038, Pf04111	3858	ENSG00000186395.7	KRT10	Staphylococcus aureus infection		Formation of the cornified envelope	3.89467e+09	2.50065e+09	3.14916e+09	2.37583e+09	1.52234e+09	3.31253e+09	4.16331e+09	3.36389e+09	1.93287e+09	2.73963e+09	2.72388e+09	1.95453e+09	3.42119e+09	4.29795e+09	3.21217e+09	1.42479e+09	2.38034e+09	3.12445e+09	2.53891e+09	3.88904e+09	5.44526e+09	5.53968e+09	2.3907e+09	5.01973e+09	2.17435e+09	2.2362e+09
P22532	Small proline-rich protein 2D OS=Homo sapiens OX=9606 GN=SPRR2D PE=2 SV=2	0.857	0.282059	44.66	79	5	785	2	72	7.9	8.37	1181.57	5	cell death;cell differentiation;metabolic process	cytoplasm;cytoskeleton;cytosol	structural molecule activity		6703	ENSG00000163216.6	SPRR2D			Formation of the cornified envelope	8.70256e+07	4.78834e+07	5.13388e+07	4.25149e+07	2.85149e+07	6.0848e+07	7.67047e+07	4.98101e+07	4.58739e+07	4.68796e+07	4.58716e+07	4.61135e+07	4.66198e+07	7.45562e+07	5.96266e+07	2.89861e+07	3.95289e+07	4.60877e+07	4.43775e+07	8.92842e+07	9.04189e+07	6.69922e+07	2.51783e+07	5.7317e+07	4.7585e+07	4.92215e+07
P14174	Macrophage migration inhibitory factor OS=Homo sapiens OX=9606 GN=MIF PE=1 SV=4	1.285	0.282959	18.025	18	2	225	2	115	12.5	7.88	431.54	2	cell organization and biogenesis;cell proliferation;cellular component movement;defense response;metabolic process;regulation of biological process;response to stimulus;transport	cell surface;cytoplasm;cytosol;extracellular;organelle lumen	catalytic activity;protein binding	Pf01187	4282	ENSG00000276701.2; ENSG00000240972.1	MIF	Tyrosine metabolism; Phenylalanine metabolism	Adipogenesis; Spinal Cord Injury	Gene and protein expression by JAK-STAT signaling after Interleukin-12 stimulation; Neutrophil degranulation; Interleukin-12 family signaling; Cell surface interactions at the vascular wall	2.16107e+07	3.2741e+07	2.56166e+07	5.08248e+07	3.77229e+07	3.91385e+07	5.18591e+07	2.11879e+07	2.90939e+07	1.22723e+07	1.23128e+07	2.9218e+07	2.18938e+07	4.85924e+07	4.02477e+07	3.63064e+07	5.06915e+07	2.5326e+07	3.26302e+07	2.14321e+07	1.59761e+07	2.49104e+07	1.90656e+07	2.36036e+07	1.32988e+07	2.4444e+07
P09769	Tyrosine-protein kinase Fgr OS=Homo sapiens OX=9606 GN=FGR PE=1 SV=2	1.284	0.283035	7.366	2	1	3	1	529	59.4	5.59	3.87	1	cell differentiation;cellular component movement;defense response;metabolic process;regulation of biological process;response to stimulus;transport	cytoplasm;cytoskeleton;cytosol;extracellular;membrane;mitochondrion;organelle lumen	catalytic activity;nucleotide binding;protein binding	Pf00017, Pf00018, Pf00069, Pf07653, Pf07714, Pf14604	2268	ENSG00000000938.12	FGR	Epstein-Barr virus infection; Chemokine signaling pathway	Focal Adhesion; Chemokine signaling pathway	FCGR activation; Neutrophil degranulation; Platelet sensitization by LDL	813319	1.29095e+06	1.22942e+06	992357	3.30928e+06	1.24466e+06	1.08301e+06	404327	1.46666e+06	449440		1.58581e+06	588454	1.00207e+06	915828	3.33797e+06	1.04253e+06	1.91581e+06	1.13798e+06	845858	1.3506e+06		558452	1.47133e+06	349572	1.42189e+06
P30048	Thioredoxin-dependent peroxide reductase, mitochondrial OS=Homo sapiens OX=9606 GN=PRDX3 PE=1 SV=3	1.284	0.28411	52.467	28	6	228	6	256	27.7	7.78	284.71	6	cell death;cell differentiation;cell organization and biogenesis;cellular homeostasis;metabolic process;regulation of biological process;response to stimulus	cytoplasm;cytosol;endosome;mitochondrion;organelle lumen	antioxidant activity;catalytic activity;enzyme regulator activity;protein binding	Pf00578, Pf08534, Pf10417, Pf13905	10935	ENSG00000165672.6	PRDX3		Selenium Micronutrient Network	Detoxification of Reactive Oxygen Species	2.1394e+07	2.00112e+07	3.93886e+07	3.29205e+07	6.04687e+07	2.31429e+07	1.71745e+07	2.28642e+07	2.86121e+07	1.1617e+07	9.02821e+06	2.82662e+07	2.17147e+07	1.72919e+07	2.32756e+07	6.09125e+07	3.33031e+07	3.96915e+07	1.83429e+07	1.99709e+07	2.17869e+07	1.33141e+07	1.80577e+07	2.37009e+07	1.99869e+07	2.27537e+07
Q9H0E2	Toll-interacting protein OS=Homo sapiens OX=9606 GN=TOLLIP PE=1 SV=1	0.858	0.284276	15.531	16	3	48	3	274	30.3	5.97	54.84	3	cell communication;cell differentiation;defense response;metabolic process;regulation of biological process;response to stimulus;transport	cytoplasm;cytosol;extracellular;organelle lumen	protein binding;signal transducer activity	Pf00168, Pf02845	54472	ENSG00000078902.15	TOLLIP	Toll-like receptor signaling pathway	Regulation of toll-like receptor signaling pathway; IL-1 signaling pathway; Structural Pathway of Interleukin 1 (IL-1); Toll-like Receptor Signaling; Toll-like receptor signaling pathway	Interleukin-1 family signaling; Neutrophil degranulation	4.66736e+06	3.47971e+06	6.49009e+06	4.40761e+06	6.15975e+06	3.51815e+06	4.12489e+06	6.66704e+06	4.46555e+06	5.20799e+06	4.29667e+06	1.52727e+06	6.03298e+06	3.45449e+06	3.88885e+06	6.09204e+06	4.54664e+06	5.73804e+06	4.43564e+06	5.14576e+06	6.13626e+06	9.4179e+06	2.22459e+06	6.69888e+06	6.75027e+06	4.72354e+06
P05090	Apolipoprotein D OS=Homo sapiens OX=9606 GN=APOD PE=1 SV=1	1.283	0.285583	15.981	11	2	19	2	189	21.3	5.15	26.93	2	cell organization and biogenesis;metabolic process;regulation of biological process;response to stimulus;transport	endoplasmic reticulum;extracellular;ribosome	protein binding;transporter activity	Pf00061, Pf03973, Pf08212	347	ENSG00000189058.8	APOD			Transport of fatty acids	5.56537e+06	1.10244e+07	1.61196e+07	7.50839e+06	1.47569e+07	9.26385e+06	3.53241e+06	1.36253e+07	4.09464e+06	3.29125e+06	2.0875e+06	4.19496e+06	1.40066e+07	4.17545e+06	1.06774e+07	1.61541e+07	8.61679e+06	1.57646e+07	1.01231e+07	5.94057e+06	1.09689e+07	9.45001e+06	2.7966e+06	5.83475e+06	4.10959e+06	9.7726e+06
P30040	Endoplasmic reticulum resident protein 29 OS=Homo sapiens OX=9606 GN=ERP29 PE=1 SV=4	1.283	0.286253	12.967	14	3	57	3	261	29	7.31	73.72	3	metabolic process;regulation of biological process;transport	cell surface;endoplasmic reticulum;membrane;organelle lumen	catalytic activity;protein binding	Pf07749, Pf07912	10961	ENSG00000089248.6	ERP29	Protein processing in endoplasmic reticulum			4.36839e+06	4.60535e+06	6.29402e+06	6.559e+06	5.82956e+06	6.04708e+06	808068	4.67347e+06	3.55245e+06	2.55249e+06	2.72205e+06	2.70468e+06	2.22023e+06	1.06319e+06	5.81169e+06	5.43974e+06	5.60297e+06	7.76933e+06	6.14198e+06	3.94954e+06	2.49538e+06	3.51543e+06	4.52215e+06	3.34828e+06	1.83177e+06	5.27358e+06
P62330	ADP-ribosylation factor 6 OS=Homo sapiens OX=9606 GN=ARF6 PE=1 SV=2	1.283	0.286339	51.056	42	5	167	5	175	20.1	8.95	329.6	5	cell death;cell differentiation;cell division;cell organization and biogenesis;cellular component movement;regulation of biological process;response to stimulus;transport	cytoplasm;cytosol;endosome;Golgi;membrane	catalytic activity;enzyme regulator activity;nucleotide binding;protein binding;signal transducer activity	Pf00025, Pf00071, Pf00503, Pf04670, Pf08477, Pf09439	382	ENSG00000165527.6	ARF6	Endocytosis; Phospholipase D signaling pathway; Ras signaling pathway; Fc gamma R-mediated phagocytosis	VEGFA-VEGFR2 Signaling Pathway; EGF/EGFR Signaling Pathway; Insulin Signaling	MET receptor recycling; TBC/RABGAPs; Clathrin-mediated endocytosis	1.52402e+07	1.70236e+07	2.47214e+07	2.09807e+07	2.04911e+07	2.42919e+07	1.32648e+07	2.23397e+07	1.70428e+07	1.14378e+07	1.04596e+07	1.73042e+07	2.03008e+07	1.40731e+07	2.67109e+07	2.00893e+07	2.07146e+07	2.47239e+07	1.61301e+07	1.41278e+07	1.48033e+07	1.45075e+07	1.39915e+07	1.25598e+07	1.08852e+07	1.25809e+07
O00391	Sulfhydryl oxidase 1 OS=Homo sapiens OX=9606 GN=QSOX1 PE=1 SV=3	0.859	0.286511	81.693	23	13	172	13	747	82.5	8.92	187.23	13	cellular homeostasis;metabolic process;regulation of biological process;transport	extracellular;Golgi;membrane;organelle lumen	catalytic activity	Pf00085, Pf04777, Pf13905	5768	ENSG00000116260.16	QSOX1			Platelet degranulation ; Post-translational protein phosphorylation; Regulation of Insulin-like Growth Factor (IGF) transport and uptake by Insulin-like Growth Factor Binding Proteins (IGFBPs); Neutrophil degranulation	1.20147e+07	1.1635e+07	1.16986e+07	2.20958e+07	2.15584e+07	8.42423e+06	1.17556e+07	2.43183e+07	1.44235e+07	6.65186e+06	7.9208e+06	1.16024e+07	2.34369e+07	9.59083e+06	9.13959e+06	1.98236e+07	2.35804e+07	1.26624e+07	1.09347e+07	1.11424e+07	1.7576e+07	1.45171e+07	1.14797e+07	1.73906e+07	2.40869e+07	2.1328e+07
P62750	60S ribosomal protein L23a OS=Homo sapiens OX=9606 GN=RPL23A PE=1 SV=1	0.859	0.286925	23.8	21	4	51	4	156	17.7	10.45	48.28	4	cell organization and biogenesis;cell proliferation;metabolic process;transport	cytoplasm;cytosol;nucleus;ribosome	protein binding;RNA binding;structural molecule activity	Pf00276, Pf03939	6147	ENSG00000198242.13	RPL23A	Ribosome	Cytoplasmic Ribosomal Proteins	Peptide chain elongation; Eukaryotic Translation Termination; Viral mRNA Translation; L13a-mediated translational silencing of Ceruloplasmin expression; Nonsense Mediated Decay (NMD) independent of the Exon Junction Complex (EJC); Selenocysteine synthesis; Nonsense Mediated Decay (NMD) enhanced by the Exon Junction Complex (EJC); GTP hydrolysis and joining of the 60S ribosomal subunit; Major path…	4.85101e+06	6.6807e+06	7.87581e+06	4.50357e+06	5.45828e+06	7.02333e+06	5.52901e+06	4.2937e+06	5.11611e+06	2.4726e+06	3.949e+06	2.85876e+06	4.09119e+06	5.96551e+06	6.85277e+06	3.49074e+06	4.35102e+06	7.53224e+06	7.3743e+06	5.29358e+06	6.3624e+06	1.26657e+07	1.02158e+07	8.01575e+06	7.6382e+06	1.45036e+07
Q14019	Coactosin-like protein OS=Homo sapiens OX=9606 GN=COTL1 PE=1 SV=3	1.282	0.287301	10.616	23	3	70	3	142	15.9	5.67	34.38	3	defense response;response to stimulus;transport	cytoplasm;cytoskeleton;extracellular;nucleus;organelle lumen	protein binding	Pf00241, Pf01453	23406	ENSG00000103187.7	COTL1			Neutrophil degranulation	3.97389e+06	6.3843e+06	1.09927e+07	5.761e+06	1.3837e+07	6.83657e+06	3.2868e+06	4.97427e+06	8.42295e+06	1.47254e+06	1.44214e+06	8.09196e+06	5.17433e+06	3.39983e+06	6.82979e+06	1.38091e+07	6.18562e+06	1.10503e+07	5.06548e+06	4.27095e+06	4.0424e+06	2.40257e+06	5.16497e+06	4.70834e+06	3.25106e+06	3.556e+06
P05023	Sodium/potassium-transporting ATPase subunit alpha-1 OS=Homo sapiens OX=9606 GN=ATP1A1 PE=1 SV=1	1.282	0.288306	52.454	6	3	9	3	1023	112.8	5.49	23.42	3	cell communication;cellular homeostasis;metabolic process;regulation of biological process;response to stimulus;transport	endoplasmic reticulum;endosome;Golgi;membrane	catalytic activity;metal ion binding;nucleotide binding;protein binding;transporter activity	Pf00122, Pf00689, Pf00690, Pf00702, Pf08282, Pf12710, Pf13246	476	ENSG00000163399.15	ATP1A1	Bile secretion; cGMP-PKG signaling pathway; Endocrine and other factor-regulated calcium reabsorption; Protein digestion and absorption; Proximal tubule bicarbonate reclamation; Thyroid hormone signaling pathway; Insulin secretion; Adrenergic signaling in cardiomyocytes; Thyroid hormone synthesis; Pancreatic secretion; Aldosterone-regulated sodium reabsorption; Carbohydrate digestion and absorpti…	Preimplantation Embryo	Ion homeostasis; Ion transport by P-type ATPases	6.65548e+06	3.09377e+06	1.71838e+06	977837	693358	673867	738959	702914	836921	721603	487485	643401	426992	612890	514761	523108	435730	566184	528529	465675	832537		894546	593994	564349	538116
P27824	Calnexin OS=Homo sapiens OX=9606 GN=CANX PE=1 SV=2	0.86	0.288844	75.382	19	10	335	10	592	67.5	4.6	408.83	10	metabolic process;regulation of biological process;response to stimulus;transport	cytoplasm;endoplasmic reticulum;membrane;organelle lumen;ribosome	metal ion binding;protein binding;RNA binding	Pf00262	821	ENSG00000127022.14; ENSG00000283777.1	CANX	Protein processing in endoplasmic reticulum; HTLV-I infection; Phagosome; Thyroid hormone synthesis; Antigen processing and presentation		Assembly of Viral Components at the Budding Site; Antigen Presentation: Folding, assembly and peptide loading of class I MHC; Interleukin-35 Signalling; Calnexin/calreticulin cycle; MHC class II antigen presentation	2.45265e+07	2.75742e+07	3.31182e+07	3.48752e+07	4.35648e+07	2.79161e+07	2.43386e+07	2.64154e+07	3.86221e+07	3.27243e+07	3.36014e+07	3.76599e+07	2.54507e+07	2.31953e+07	2.84852e+07	4.22218e+07	3.83971e+07	3.41425e+07	3.02528e+07	2.63617e+07	3.25565e+07	2.96782e+07	4.94294e+07	3.55242e+07	3.47921e+07	4.57664e+07
P15924	Desmoplakin OS=Homo sapiens OX=9606 GN=DSP PE=1 SV=3	0.86	0.289813	903.804	42	107	3163	107	2871	331.6	6.81	4538.82	107	cell death;cell differentiation;cell organization and biogenesis;metabolic process;regulation of biological process;response to stimulus;transport	cytoplasm;cytoskeleton;membrane;nucleus	catalytic activity;motor activity;protein binding;RNA binding;structural molecule activity	Pf00038, Pf00681, Pf01540, Pf01576, Pf02463, Pf04111, Pf04156, Pf05483, Pf05557, Pf05622, Pf06008, Pf06160, Pf06637, Pf07888, Pf10174, Pf12072, Pf12128, Pf13166	1832	ENSG00000096696.13	DSP	Arrhythmogenic right ventricular cardiomyopathy (ARVC)	Arrhythmogenic Right Ventricular Cardiomyopathy; Lung fibrosis	Apoptotic cleavage of cell adhesion proteins; Formation of the cornified envelope; Neutrophil degranulation	5.24767e+08	4.48372e+08	5.65116e+08	4.98098e+08	6.22884e+08	4.93863e+08	4.31923e+08	5.42461e+08	4.00749e+08	4.92295e+08	5.09548e+08	3.93164e+08	5.57569e+08	4.19228e+08	4.96489e+08	6.2371e+08	5.08443e+08	5.79887e+08	4.68983e+08	5.34305e+08	7.22918e+08	7.33411e+08	3.91687e+08	5.64148e+08	5.7351e+08	3.68365e+08
Q04637	Eukaryotic translation initiation factor 4 gamma 1 OS=Homo sapiens OX=9606 GN=EIF4G1 PE=1 SV=4	0.86	0.289861	8.829	1	2	43	2	1599	175.4	5.33	71.38	2	cell organization and biogenesis;defense response;metabolic process;regulation of biological process;response to stimulus	cytoplasm;cytosol;membrane;nucleus	nucleotide binding;protein binding;RNA binding;structural molecule activity	Pf00566, Pf02020, Pf02847, Pf02854	1981	ENSG00000114867.20	EIF4G1	RNA transport; Viral myocarditis	Translation Factors	ISG15 antiviral mechanism; mTORC1-mediated signalling; L13a-mediated translational silencing of Ceruloplasmin expression; Nonsense Mediated Decay (NMD) independent of the Exon Junction Complex (EJC); Nonsense Mediated Decay (NMD) enhanced by the Exon Junction Complex (EJC); GTP hydrolysis and joining of the 60S ribosomal subunit; Deadenylation of mRNA; Ribosomal scanning and start codon recogniti…	2.34178e+06	1.8179e+06	1.99625e+06	2.24905e+06	2.32044e+06	1.4242e+06	874341	1.68428e+06	797243	1.5328e+06	1.06931e+06	1.02357e+06	1.74025e+06	808593	1.35608e+06	2.28281e+06	1.86539e+06	2.00747e+06	1.28067e+06	2.16626e+06	2.30003e+06	3.71829e+06		1.92915e+06	1.5998e+06	1.59068e+06
Q96HC4	PDZ and LIM domain protein 5 OS=Homo sapiens OX=9606 GN=PDLIM5 PE=1 SV=5	0.86	0.290477	20.29	13	6	16	6	596	63.9	8.21	5.72	6	cell growth;regulation of biological process	cytoplasm;cytoskeleton;cytosol;membrane	metal ion binding;protein binding	Pf00412, Pf00595, Pf13180	10611	ENSG00000163110.14	PDLIM5			Neurexins and neuroligins	3.01566e+06	857200	3.50256e+06	3.3961e+06	2.94396e+06	2.72432e+06	2.00784e+06	4.78462e+06	2.2027e+06	4.2591e+06	4.16612e+06	1.08461e+06	4.53564e+06	1.11951e+06	2.55553e+06	2.50086e+06	2.84205e+06	2.32986e+06	1.52278e+06	3.42348e+06	5.37248e+06	4.29495e+06	655586	2.72774e+06	4.72029e+06
Q9Y6C9	Mitochondrial carrier homolog 2 OS=Homo sapiens OX=9606 GN=MTCH2 PE=1 SV=1	1.28	0.291963	6.528	4	1	10	1	303	33.3	7.97	3.72	1	regulation of biological process;transport	membrane;mitochondrion;nucleus		Pf00153	23788	ENSG00000109919.9	MTCH2					606463	1.37937e+06	1.38735e+06	3.12298e+06	781643	528701	793270	1.17694e+06	817151	1.75779e+06	1.16083e+06	632971	686313	1.64307e+06	2.29462e+06	1.63968e+06	1.24533e+06	499067	1.78471e+06	1.20272e+06	779229	551160	821156	832653	418049
O75015	Low affinity immunoglobulin gamma Fc region receptor III-B OS=Homo sapiens OX=9606 GN=FCGR3B PE=1 SV=2	1.279	0.294026	9.771	15	3	30	2	233	26.2	6.71	4.43	3	metabolic process;response to stimulus;transport	extracellular;membrane	protein binding	Pf07679, Pf13895, Pf13927	2215		FCGR3B	Osteoclast differentiation; Leishmaniasis; Natural killer cell mediated cytotoxicity; Tuberculosis; Phagosome; Systemic lupus erythematosus; Staphylococcus aureus infection		Neutrophil degranulation; Post-translational modification: synthesis of GPI-anchored proteins	3.28044e+06	3.97598e+06	7.23751e+06	5.62549e+06	8.88647e+06	4.63947e+06	2.34581e+06	3.53002e+06	4.78108e+06	481935	676862	4.40925e+06	2.29179e+06	2.35025e+06	4.1288e+06	1.02011e+07	5.46887e+06	7.79184e+06	4.85877e+06	3.07338e+06	3.53691e+06	2.52762e+06	2.12695e+06	7.26995e+06	2.84329e+06	1.44247e+07
P36578	60S ribosomal protein L4 OS=Homo sapiens OX=9606 GN=RPL4 PE=1 SV=5	0.861	0.294368	71.582	28	11	234	11	427	47.7	11.06	379.66	11	cell organization and biogenesis;metabolic process;transport	cytoplasm;cytosol;endoplasmic reticulum;membrane;nucleus;ribosome	protein binding;RNA binding;structural molecule activity	Pf00573, Pf14374	6124	ENSG00000174444.14	RPL4	Ribosome	Cytoplasmic Ribosomal Proteins	Peptide chain elongation; Eukaryotic Translation Termination; Viral mRNA Translation; L13a-mediated translational silencing of Ceruloplasmin expression; Nonsense Mediated Decay (NMD) independent of the Exon Junction Complex (EJC); Selenocysteine synthesis; Nonsense Mediated Decay (NMD) enhanced by the Exon Junction Complex (EJC); GTP hydrolysis and joining of the 60S ribosomal subunit; Major path…	8.36225e+07	1.60955e+08	1.29761e+08	7.02661e+07	4.15895e+07	5.98685e+07	4.88057e+07	1.11483e+08	7.22865e+07	1.26946e+08	1.27357e+08	7.44316e+07	1.08068e+08	5.65667e+07	6.58566e+07	4.26456e+07	7.75514e+07	1.30279e+08	1.63142e+08	8.71698e+07	1.61575e+08	1.34503e+08	2.04428e+08	9.78672e+07	1.19688e+08	9.40082e+07
Q00722	1-phosphatidylinositol 4,5-bisphosphate phosphodiesterase beta-2 OS=Homo sapiens OX=9606 GN=PLCB2 PE=1 SV=2	0.862	0.294767	4.338	1	1	1	1	1185	133.9	6.29	0	1	cellular component movement;metabolic process;regulation of biological process;response to stimulus;transport	cytoplasm;cytosol;extracellular	catalytic activity;metal ion binding;protein binding;signal transducer activity	Pf00168, Pf00387, Pf00388, Pf00769, Pf01442, Pf02463, Pf08703, Pf09279, Pf09731, Pf10174, Pf12474, Pf13851, Pf13868, Pf15346	5330	ENSG00000137841.11	PLCB2	Dopaminergic synapse; Chagas disease (American trypanosomiasis); Serotonergic synapse; Amoebiasis; NOD-like receptor signaling pathway; Vascular smooth muscle contraction; Glutamatergic synapse; Phospholipase D signaling pathway; cGMP-PKG signaling pathway; Renin secretion; Huntington's disease; Rap1 signaling pathway; Oxytocin signaling pathway; Circadian entrainment; Endocrine and other factor-…	MicroRNAs in cardiomyocyte hypertrophy; Alzheimers Disease; Signal Transduction of S1P Receptor; Chemokine signaling pathway; GPR40 PATHWAY	PLC beta mediated events; Acetylcholine regulates insulin secretion; Ca2+ pathway; Presynaptic function of Kainate receptors; G beta:gamma signalling through PLC beta; Synthesis of IP3 and IP4 in the cytosol; Gastrin-CREB signalling pathway via PKC and MAPK; Fatty Acids bound to GPR40 (FFAR1) regulate insulin secretion		2.16381e+06	1.61451e+06	1.36286e+06	3.86927e+06	1.00164e+06	1.01743e+06	1.19005e+06	1.22332e+06	673316		1.34987e+06	1.0639e+06	1.03461e+06	1.33567e+06	3.88786e+06	1.44464e+06	1.61876e+06	2.18392e+06	958301	3.06141e+06	1.65094e+06		2.31785e+06	2.37719e+06	4.57864e+06
Q9P0L0	Vesicle-associated membrane protein-associated protein A OS=Homo sapiens OX=9606 GN=VAPA PE=1 SV=3	0.862	0.295853	13.071	16	3	31	3	249	27.9	8.62	15.83	3	cell death;cell organization and biogenesis;metabolic process;regulation of biological process;response to stimulus;transport	cytoskeleton;endoplasmic reticulum;membrane;nucleus	protein binding;signal transducer activity	Pf00635	9218	ENSG00000101558.13	VAPA	Tight junction	Exercise-induced Circadian Regulation	Neutrophil degranulation; Sphingolipid de novo biosynthesis	6.55805e+06	2.5746e+06	4.97726e+06	6.28694e+06	4.85983e+06	5.36608e+06	3.8575e+06	5.07474e+06	5.32908e+06	4.19546e+06	4.00684e+06	5.11987e+06	5.05282e+06	3.62898e+06	4.88695e+06	5.24605e+06	5.807e+06	4.25429e+06	2.28463e+06	5.88975e+06	5.00367e+06	7.24705e+06	1.83363e+06	5.96873e+06	4.7858e+06	3.48988e+06
Q6UX06	Olfactomedin-4 OS=Homo sapiens OX=9606 GN=OLFM4 PE=1 SV=1	0.863	0.29798	117.159	27	11	325	11	510	57.2	5.69	491.61	11	cell organization and biogenesis;regulation of biological process;transport	extracellular;membrane;mitochondrion;organelle lumen;vacuole	catalytic activity;protein binding	Pf02191	10562	ENSG00000102837.6	OLFM4			Neutrophil degranulation	5.48122e+06	7.81016e+06	8.1751e+07	2.93804e+07	7.5361e+07	1.32447e+07	1.45169e+07	2.92822e+07	3.82011e+07	1.83775e+07	1.82661e+07	3.75022e+07	2.82188e+07	1.6166e+07	1.52522e+07	7.72179e+07	3.11371e+07	8.18806e+07	8.1623e+06	4.24284e+06	3.34216e+07	2.15289e+07	3.14125e+07	2.11988e+07	3.50006e+07	4.88539e+07
P27361	Mitogen-activated protein kinase 3 OS=Homo sapiens OX=9606 GN=MAPK3 PE=1 SV=4	0.863	0.298164	14.074	13	5	44	1	379	43.1	6.74	38.32	5	cell communication;cell death;cell differentiation;cell organization and biogenesis;cellular component movement;cellular homeostasis;metabolic process;regulation of biological process;response to stimulus;transport	cytoplasm;cytoskeleton;cytosol;endosome;Golgi;membrane;mitochondrion;nucleus	catalytic activity;nucleotide binding;protein binding;signal transducer activity	Pf00069, Pf01636, Pf07714	5595	ENSG00000102882.11	MAPK3	Viral carcinogenesis; Chagas disease (American trypanosomiasis); Serotonergic synapse; Th1 and Th2 cell differentiation; TGF-beta signaling pathway; T cell receptor signaling pathway; Dorso-ventral axis formation; TNF signaling pathway; NOD-like receptor signaling pathway; Osteoclast differentiation; Prion diseases; Vascular smooth muscle contraction; Glutamatergic synapse; Hepatitis B; Insulin s…	IL-5 Signaling Pathway; Osteopontin Signaling; Regulation of toll-like receptor signaling pathway; MicroRNAs in cardiomyocyte hypertrophy; IL-1 signaling pathway; RANKL/RANK (Receptor activator of NFKB (ligand)) Signaling Pathway; Human Thyroid Stimulating Hormone (TSH) signaling pathway; Leptin signaling pathway; Follicle Stimulating Hormone (FSH) signaling pathway; TNF related weak inducer of a…	ISG15 antiviral mechanism; NCAM signaling for neurite out-growth; Activated TLR4 signalling; Negative feedback regulation of MAPK pathway; RUNX2 regulates osteoblast differentiation; Regulation of actin dynamics for phagocytic cup formation; Signaling by BRAF and RAF fusions; Signaling by RAS mutants; Signaling by high-kinase activity BRAF mutants; Signaling by moderate kinase activity BRAF mutan…	830672	1.0157e+06	1.26974e+06	701913	1.13487e+06	596097		1.11903e+06	646147	554837	535830	565877	1.23116e+06		429856	1.04321e+06	644890	1.13375e+06	1.25688e+06	962926	1.60648e+06	1.14944e+06		874691	1.01801e+06	775998
O75594	Peptidoglycan recognition protein 1 OS=Homo sapiens OX=9606 GN=PGLYRP1 PE=1 SV=1	1.276	0.298559	85.645	37	4	184	4	196	21.7	8.59	404.58	4	defense response;metabolic process;regulation of biological process;response to stimulus;transport	extracellular;organelle lumen	catalytic activity;metal ion binding;receptor activity;signal transducer activity	Pf01510	8993	ENSG00000008438.4	PGLYRP1			Antimicrobial peptides; Neutrophil degranulation	1.31474e+07	1.84172e+07	2.7347e+07	2.01781e+07	2.71461e+07	9.89939e+06	6.4803e+06	1.11447e+07	1.24171e+07	1.65609e+06	1.18858e+06	1.1271e+07	1.3555e+07	7.30798e+06	9.07331e+06	2.61429e+07	2.27885e+07	2.94224e+07	1.8603e+07	1.29219e+07	8.90959e+06	6.15952e+06	1.65819e+07	1.12973e+07	6.51605e+06	3.89844e+07
P01701	Immunoglobulin lambda variable 1-51 OS=Homo sapiens OX=9606 GN=IGLV1-51 PE=1 SV=2	1.276	0.299216	20.147	14	3	197	3	117	12.2	7.03	267.84	3	cellular component movement;metabolic process;regulation of biological process;response to stimulus;transport	extracellular;membrane	catalytic activity		28820	ENSG00000211644.3	IGLV1-51			FCERI mediated Ca+2 mobilization; Scavenging of heme from plasma; Classical antibody-mediated complement activation; FCERI mediated MAPK activation; FCERI mediated NF-kB activation; CD22 mediated BCR regulation; Regulation of Complement cascade; Immunoregulatory interactions between a Lymphoid and a non-Lymphoid cell; Cell surface interactions at the vascular wall; FCGR activation; Regulation of …	4.59497e+07	7.93804e+07	6.34468e+07	8.45908e+07	1.06573e+08	9.45339e+07	5.92674e+07	5.83641e+07	6.85276e+07	2.2707e+07	2.72371e+07	6.57416e+07	5.52619e+07	5.77453e+07	9.74457e+07	1.24147e+08	9.93872e+07	5.69858e+07	9.20703e+07	5.42471e+07	4.68864e+07	3.59801e+07	3.3042e+07	4.95522e+07	4.85764e+07	4.28748e+07
P35606	Coatomer subunit beta' OS=Homo sapiens OX=9606 GN=COPB2 PE=1 SV=2	1.275	0.300353	15.262	4	3	31	3	906	102.4	5.27	60.19	3	transport	cytoplasm;cytosol;Golgi;membrane	protein binding;structural molecule activity	Pf00400, Pf04053	9276	ENSG00000184432.9	COPB2			COPI-dependent Golgi-to-ER retrograde traffic; COPI-mediated anterograde transport	1.85571e+06	3.77957e+06	6.24587e+06	2.80845e+06	7.8169e+06	3.36195e+06	2.06279e+06	4.20925e+06	3.76409e+06	3.18432e+06	2.93672e+06	4.09191e+06	5.86347e+06	1.53327e+06	3.34877e+06	3.82906e+06	2.6062e+06	5.54616e+06	2.66405e+06	2.31542e+06	3.21787e+06	1.90604e+06	1.95236e+06	2.14178e+06	1.94592e+06
P34096	Ribonuclease 4 OS=Homo sapiens OX=9606 GN=RNASE4 PE=1 SV=3	0.864	0.301008	53.252	48	6	305	6	147	16.8	9.03	469.06	6	metabolic process	extracellular	catalytic activity	Pf00074	6038	ENSG00000258818.3	RNASE4				1.41001e+07	2.2921e+07	2.09315e+07	2.67106e+07	1.90542e+07	1.03248e+07	1.91404e+07	2.62392e+07	2.49776e+07	2.52376e+07	3.09031e+07	2.55807e+07	3.34046e+07	1.4742e+07	1.53676e+07	2.17847e+07	2.78868e+07	1.96035e+07	1.96152e+07	1.22574e+07	2.63659e+07	2.60304e+07	3.22235e+07	1.64594e+07	4.52524e+07	2.0579e+07
Q15942	Zyxin OS=Homo sapiens OX=9606 GN=ZYX PE=1 SV=1	1.275	0.301479	10.12	6	3	32	3	572	61.2	6.67	9.11	3	cell communication;cell organization and biogenesis;regulation of biological process;response to stimulus	cytoplasm;cytoskeleton;cytosol;membrane;nucleus	metal ion binding;protein binding;RNA binding	Pf00412	7791	ENSG00000159840.15	ZYX	Focal adhesion	Integrin-mediated Cell Adhesion; Focal Adhesion		323718	482082	708636	520649	1.46766e+06	655817	590607	429247	1.28381e+06	285829	290072	1.13519e+06	507942	566982	721877	1.3637e+06	590786	799403	418963	370010	667080	153655	433395	549983	404328	753209
P56134	ATP synthase subunit f, mitochondrial OS=Homo sapiens OX=9606 GN=ATP5MF PE=1 SV=3	1.275	0.301687	8.942	14	1	5	1	94	10.9	9.67	6.96	1	cell organization and biogenesis;metabolic process;transport	membrane;mitochondrion;nucleus	catalytic activity;transporter activity	Pf10206	9551	ENSG00000241468.7	ATP5J2	Oxidative phosphorylation; Metabolic pathways	Electron Transport Chain; Oxidative phosphorylation	Cristae formation; Formation of ATP by chemiosmotic coupling		504846	596198	1.21516e+06	1.00105e+06	537874		500810		358993	353057		451069		748595	1.01891e+06	869972		520356	675979	1.01872e+06	759573	944682	1.18517e+06		1.02103e+06
P46976	Glycogenin-1 OS=Homo sapiens OX=9606 GN=GYG1 PE=1 SV=4	1.274	0.302825	12.407	7	2	24	2	350	39.4	5.53	54.02	2	metabolic process;transport	cytosol;extracellular;membrane;organelle lumen	catalytic activity;metal ion binding;protein binding	Pf01501	2992	ENSG00000163754.17	GYG1	Starch and sucrose metabolism; Metabolic pathways	Insulin Signaling; Glycogen Metabolism	Neutrophil degranulation; Glycogen storage disease type IV (GBE1); Glycogen storage disease type II (GAA); Glycogen storage disease type XV (GYG1); Glycogen breakdown (glycogenolysis); Lysosomal glycogen catabolism; Glycogen storage disease type 0 (muscle GYS1); Glycogen synthesis; Myoclonic epilepsy of Lafora	2.50534e+06	4.01019e+06	8.07003e+06	4.55892e+06	1.2215e+07	2.37658e+06	1.66239e+06	2.7679e+06	3.25502e+06		371167	3.61588e+06	2.64221e+06	1.93314e+06	2.59719e+06	1.13942e+07	4.26484e+06	6.99566e+06	4.26519e+06	2.2504e+06	2.54239e+06	1.78948e+06	1.02337e+06	4.48836e+06	2.20727e+06	2.77745e+06
A0A0C4DH34	Immunoglobulin heavy variable 4-28 OS=Homo sapiens OX=9606 GN=IGHV4-28 PE=3 SV=1	1.274	0.303235	27.582	26	3	199	3	117	13.1	9.29	223.43	3	cell organization and biogenesis;defense response;metabolic process;regulation of biological process;response to stimulus	extracellular;membrane	protein binding		28400	ENSG00000282726.1; ENSG00000211952.3	IGHV4-28				9.97507e+07	1.06621e+08	1.10094e+08	6.07827e+07	9.78817e+07	7.82284e+07	7.93559e+07	1.16093e+08	7.72254e+07	1.04077e+08	1.11254e+08	8.48176e+07	1.23317e+08	7.52933e+07	7.95489e+07	9.47533e+07	5.98398e+07	1.05251e+08	1.14954e+08	9.37242e+07	7.65747e+07	6.54897e+07	6.92717e+07	6.09955e+07	8.38583e+07	5.64376e+07
P16070	CD44 antigen OS=Homo sapiens OX=9606 GN=CD44 PE=1 SV=3	1.274	0.303238	5.616	2	1	3	1	742	81.5	5.33	6.89	1	cell organization and biogenesis;cellular component movement;metabolic process;regulation of biological process;response to stimulus;transport	cell surface;cytosol;Golgi;membrane	protein binding;receptor activity;signal transducer activity	Pf00193	960	ENSG00000026508.17	CD44	Hematopoietic cell lineage; MicroRNAs in cancer; Epstein-Barr virus infection; Proteoglycans in cancer; ECM-receptor interaction; Shigellosis	Hepatitis C and Hepatocellular Carcinoma; Wnt Signaling Pathway and Pluripotency; Senescence and Autophagy in Cancer	Integrin cell surface interactions; Degradation of the extracellular matrix; Neutrophil degranulation; Hyaluronan uptake and degradation; Interferon gamma signaling; Cell surface interactions at the vascular wall	292752	952305	1.01377e+06	966821	1.10767e+06	415636	623393	694668	501968	378138		701760	439909	531662	312218	947163	1.14976e+06	981075	1.02196e+06	452902	831451	1.22079e+06	327352	968472	241230	669243
Q15833	Syntaxin-binding protein 2 OS=Homo sapiens OX=9606 GN=STXBP2 PE=1 SV=2	1.274	0.303404	11.139	7	3	18	3	593	66.4	6.55	17.04	3	regulation of biological process;transport	cytosol;extracellular;membrane;vacuole	protein binding	Pf00995	6813	ENSG00000076944.15	STXBP2		Insulin Signaling	Platelet degranulation ; Other interleukin signaling	475003	708393	792971	732844	1.49302e+06	441782	608332		562299	384626	453922	692572	397737	570196	482091	1.60297e+06	942128	867241	803783	478459	1.4364e+06	395429		1.06413e+06	1.12589e+06	1.33267e+06
P04004	Vitronectin OS=Homo sapiens OX=9606 GN=VTN PE=1 SV=1	1.273	0.304258	42.736	16	6	171	6	478	54.3	5.8	296.35	6	cell differentiation;cell organization and biogenesis;regulation of biological process;response to stimulus;transport	cytoplasm;endoplasmic reticulum;extracellular;organelle lumen	protein binding;receptor activity	Pf00045, Pf01033	7448	ENSG00000109072.13	VTN	Focal adhesion; Proteoglycans in cancer; Complement and coagulation cascades; ECM-receptor interaction; PI3K-Akt signaling pathway	Primary Focal Segmental Glomerulosclerosis FSGS; Focal Adhesion; Focal Adhesion-PI3K-Akt-mTOR-signaling pathway; Inflammatory Response Pathway; Senescence and Autophagy in Cancer	ECM proteoglycans; Integrin cell surface interactions; Molecules associated with elastic fibres; Regulation of Complement cascade; Syndecan interactions	9.66017e+06	1.10472e+07	2.25169e+07	1.99831e+07	1.43413e+07	2.14895e+07	1.61743e+07	2.13955e+07	1.46594e+07	9.94059e+06	8.20614e+06	1.64871e+07	2.35607e+07	1.54622e+07	2.07025e+07	1.4461e+07	2.05497e+07	2.52564e+07	1.19828e+07	1.04591e+07	1.13069e+07	1.40905e+07	9.32156e+06	1.58687e+07	7.0844e+06	2.97089e+07
P25787	Proteasome subunit alpha type-2 OS=Homo sapiens OX=9606 GN=PSMA2 PE=1 SV=2	0.865	0.304601	35.776	28	4	73	4	234	25.9	7.43	132.93	4	metabolic process;regulation of biological process;response to stimulus;transport	cytoplasm;cytosol;extracellular;nucleus;organelle lumen;proteasome	catalytic activity;protein binding	Pf00227, Pf10584	5683	ENSG00000256646.7; ENSG00000106588.10	PSMA2	Proteasome	Proteasome Degradation	Regulation of RAS by GAPs; CDT1 association with the CDC6:ORC:origin complex; Downstream TCR signaling; UCH proteinases; NIK-->noncanonical NF-kB signaling; Hh mutants that don't undergo autocatalytic processing are degraded by ERAD; SCF-beta-TrCP mediated degradation of Emi1; Neutrophil degranulation; Cross-presentation of soluble exogenous antigens (endosomes); Separation of Sister Chromatids; …	5.00586e+06	2.78376e+06	6.10901e+06	1.11049e+07	1.03344e+07	5.71699e+06	2.99297e+06	1.58261e+06	5.48286e+06	2.5392e+06	2.26781e+06	3.83959e+06	3.6654e+06	4.91432e+06	5.19882e+06	1.04846e+07	1.0294e+07	5.35303e+06	3.2101e+06	4.20822e+06	1.42877e+06	5.9886e+06	5.82151e+06	5.40748e+06	4.54555e+06	6.49886e+06
Q9UL25	Ras-related protein Rab-21 OS=Homo sapiens OX=9606 GN=RAB21 PE=1 SV=3	1.273	0.305002	32.968	30	5	68	5	225	24.3	7.94	106.65	5	cellular component movement;regulation of biological process;response to stimulus;transport	cytosol;endoplasmic reticulum;endosome;Golgi;membrane	catalytic activity;nucleotide binding;protein binding	Pf00025, Pf00071, Pf08477	23011	ENSG00000080371.5	RAB21			RAB GEFs exchange GTP for GDP on RABs; RAB geranylgeranylation	4.82586e+06	5.63032e+06	6.66483e+06	5.85305e+06	1.1063e+07	4.68819e+06	3.80043e+06	4.63648e+06	6.01829e+06	2.94473e+06	3.43161e+06	6.55184e+06	5.65409e+06	4.18647e+06	4.53618e+06	1.15334e+07	6.71291e+06	6.88567e+06	6.75895e+06	4.17564e+06	5.55804e+06	3.88511e+06	2.85466e+06	3.90932e+06	5.14457e+06	5.06157e+06
Q92973	Transportin-1 OS=Homo sapiens OX=9606 GN=TNPO1 PE=1 SV=2	0.865	0.305539	11.777	3	2	17	2	898	102.3	4.98	15.3	2	cellular component movement;regulation of biological process;transport	cytoplasm;cytosol;membrane;nucleus	protein binding;RNA binding;transporter activity	Pf03810, Pf13513, Pf13646	3842	ENSG00000083312.17	TNPO1			Tristetraprolin (TTP, ZFP36) binds and destabilizes mRNA; Intraflagellar transport	877168		1.65618e+06	889082	2.50724e+06	349802		413767	1.1051e+06	373037		886948	555460	948141	659193	2.94633e+06	1.05595e+06	1.61468e+06	343133	925473	1.19197e+06	1.06945e+06	645079	915111	521974	1.10285e+06
P02511	Alpha-crystallin B chain OS=Homo sapiens OX=9606 GN=CRYAB PE=1 SV=2	0.866	0.306301	58.016	43	8	385	8	175	20.1	7.33	472.61	8	cell death;cell organization and biogenesis;metabolic process;regulation of biological process;response to stimulus	cell surface;cytoplasm;cytoskeleton;cytosol;Golgi;membrane;mitochondrion;nucleus	metal ion binding;protein binding;structural molecule activity	Pf00011, Pf00525	1410	ENSG00000109846.7	CRYAB	Longevity regulating pathway - multiple species; Protein processing in endoplasmic reticulum		HSF1-dependent transactivation	1.66055e+09	4.64502e+09	4.15625e+09	3.56677e+09	5.90608e+09	2.96865e+09	2.46894e+09	1.66675e+09	4.14301e+09	1.35411e+09	1.42359e+09	4.18582e+09	1.82141e+09	2.58226e+09	2.90377e+09	5.87464e+09	3.67166e+09	4.49167e+09	4.6306e+09	1.67696e+09	1.35287e+09	7.30124e+08	2.76953e+09	1.40311e+09	1.08551e+09	4.44181e+09
P07099	Epoxide hydrolase 1 OS=Homo sapiens OX=9606 GN=EPHX1 PE=1 SV=1	0.866	0.306925	15.7	9	3	54	3	455	52.9	7.25	58.88	3	metabolic process;response to stimulus	endoplasmic reticulum;membrane	catalytic activity;protein binding	Pf00561, Pf06441, Pf12697	2052	ENSG00000143819.12	EPHX1	Bile secretion; Metabolism of xenobiotics by cytochrome P450; Chemical carcinogenesis	Photodynamic therapy-induced NFE2L2 (NRF2) survival signaling; Benzene metabolism; Benzo(a)pyrene metabolism; Aflatoxin B1 metabolism; Metapathway biotransformation	Phase I - Functionalization of compounds	3.29812e+06	1.84399e+06	4.59507e+06	6.66483e+06	5.12665e+06	5.2117e+06	3.36838e+06	2.56894e+06	5.17071e+06	4.803e+06	4.29932e+06	5.36084e+06	4.06764e+06	3.91868e+06	5.57775e+06	5.0509e+06	6.96742e+06	4.90099e+06	3.52139e+06	3.78646e+06	1.03588e+06	6.38447e+06	5.60875e+06	4.41785e+06	6.601e+06	3.70466e+06
P57737	Coronin-7 OS=Homo sapiens OX=9606 GN=CORO7 PE=1 SV=2	1.272	0.306962	27.884	6	4	24	4	925	100.5	5.8	42.63	4	cell organization and biogenesis;transport	cytoplasm;cytosol;Golgi;membrane	protein binding	Pf00400, Pf08953, Pf08954	79585	ENSG00000262246.5; ENSG00000282725.1	CORO7				6.75062e+06	5.42892e+06	9.97755e+06	7.12748e+06	1.60032e+07	5.55338e+06	2.5302e+06	5.3187e+06	8.2187e+06	1.7036e+06	2.2363e+06	8.91092e+06	4.45103e+06	2.6695e+06	4.87678e+06	1.61044e+07	7.62993e+06	1.10214e+07	5.92373e+06	6.55717e+06	5.60464e+06	3.28583e+06	2.70202e+06	5.21639e+06	3.70845e+06	9.22968e+06
Q9Y376	Calcium-binding protein 39 OS=Homo sapiens OX=9606 GN=CAB39 PE=1 SV=1	0.866	0.308219	9.612	6	2	20	2	341	39.8	6.89	21.3	2	cell organization and biogenesis;metabolic process;regulation of biological process;response to stimulus;transport	cytoplasm;cytosol;extracellular;organelle lumen	catalytic activity;enzyme regulator activity;protein binding	Pf08569	51719	ENSG00000135932.10	CAB39	AMPK signaling pathway; mTOR signaling pathway	AMP-activated Protein Kinase (AMPK) Signaling; Focal Adhesion-PI3K-Akt-mTOR-signaling pathway; Endochondral Ossification	Energy dependent regulation of mTOR by LKB1-AMPK; Neutrophil degranulation	1.54286e+06	2.12317e+06	2.0426e+06	2.26985e+06	2.3988e+06	1.54343e+06	917685	1.66307e+06	1.88721e+06	523224	862903	1.34384e+06	1.59388e+06	788020	1.9193e+06	2.61318e+06	2.38848e+06	2.75474e+06	1.86162e+06	1.7667e+06	2.88459e+06	2.54761e+06	2.66163e+06	2.22513e+06	1.3162e+06	3.82334e+06
Q01432	AMP deaminase 3 OS=Homo sapiens OX=9606 GN=AMPD3 PE=1 SV=1	0.866	0.308326	10.503	4	3	9	3	767	88.8	6.98	5.78	3	metabolic process;transport	cytosol;extracellular;organelle lumen	catalytic activity;metal ion binding;protein binding	Pf00962	272	ENSG00000133805.15	AMPD3	Purine metabolism; Metabolic pathways		Neutrophil degranulation; Purine salvage	373038	2.58994e+06	2.74708e+06	1.49319e+06	4.51655e+06	1.54817e+06	1.31772e+06		1.54656e+06			2.12981e+06	547633	1.31541e+06	1.53333e+06	4.01385e+06	1.0763e+06	1.05876e+06	2.1065e+06	306921	944202	1.6407e+06	586756	1.90285e+06	374959	2.5832e+06
Q96TA1	Protein Niban 2 OS=Homo sapiens OX=9606 GN=NIBAN2 PE=1 SV=3	0.866	0.308771	150.623	32	19	471	19	746	84.1	6.19	637.17	19	cell differentiation;cellular component movement;metabolic process;regulation of biological process;transport	cytoplasm;cytosol;membrane;nucleus	protein binding		64855	ENSG00000136830.11	FAM129B				4.63115e+07	6.14516e+07	5.54458e+07	5.45245e+07	5.17281e+07	4.22805e+07	2.5124e+07	6.60343e+07	4.9789e+07	5.14333e+07	5.15275e+07	4.93444e+07	6.63179e+07	2.66793e+07	3.8282e+07	5.10719e+07	5.46683e+07	5.76942e+07	6.06409e+07	4.7116e+07	5.43611e+07	6.07923e+07	4.79135e+07	4.5251e+07	5.95058e+07	4.23797e+07
Q6P4A8	Phospholipase B-like 1 OS=Homo sapiens OX=9606 GN=PLBD1 PE=1 SV=2	0.867	0.309096	42.606	12	7	240	7	553	63.2	9.06	276.29	7	metabolic process	cytosol;vacuole	catalytic activity	Pf04916	79887	ENSG00000121316.10	PLBD1			Acyl chain remodelling of PI; Hydrolysis of LPC; Acyl chain remodelling of PE; Acyl chain remodelling of PC	1.3997e+07	7.01407e+06	1.30208e+07	2.10574e+07	1.75487e+07	8.56845e+06	9.97482e+06	8.13675e+06	4.47638e+06	4.97357e+06	3.76675e+06	6.70054e+06	7.2231e+06	9.52768e+06	1.08643e+07	1.98585e+07	2.1026e+07	1.22268e+07	6.14854e+06	1.28896e+07	1.10735e+07	1.17216e+07	1.12676e+07	1.31421e+07	9.452e+06	1.46321e+07
O43865	S-adenosylhomocysteine hydrolase-like protein 1 OS=Homo sapiens OX=9606 GN=AHCYL1 PE=1 SV=2	1.27	0.310783	8.564	4	2	32	1	530	58.9	6.89	12.49	2	metabolic process;regulation of biological process;response to stimulus;transport	cytoplasm;cytosol;endoplasmic reticulum;membrane	catalytic activity;nucleotide binding;protein binding;RNA binding	Pf00670, Pf01262, Pf01488, Pf02254, Pf02826, Pf05221	10768	ENSG00000168710.17	AHCYL1	Metabolic pathways; Cysteine and methionine metabolism	Trans-sulfuration and one carbon metabolism; One carbon metabolism and related pathways	Ion homeostasis; FCERI mediated Ca+2 mobilization; PLC beta mediated events; DAG and IP3 signaling; Signaling by GPCR; Regulation of insulin secretion; VEGFR2 mediated cell proliferation; CLEC7A (Dectin-1) induces NFAT activation; Antigen activates B Cell Receptor (BCR) leading to generation of second messengers; Role of phospholipids in phagocytosis	1.73366e+06	1.89652e+06	2.73702e+06	1.64558e+06	3.52122e+06	839931	1.31085e+06	2.66847e+06	2.11027e+06	1.58773e+06	1.33487e+06	2.42829e+06	3.15768e+06	1.42149e+06	721963	4.18136e+06	1.54913e+06	3.00383e+06	1.99669e+06	2.21834e+06	2.29426e+06	1.0328e+06	996412	2.2392e+06	908166	1.31157e+06
A0A075B6S9	Probable non-functional immunoglobulinn kappa variable 1-37 OS=Homo sapiens OX=9606 GN=IGKV1-37 PE=1 SV=7	0.867	0.311596	7.032	14	1	14	1	117	12.7	9.25	23.05	1	response to stimulus			Pf00047, Pf07679, Pf07686		ENSG00000282394.1; ENSG00000250036.1; ENSG00000239862.1					443412		374097	886104	872831	1.05672e+06	384446	1.97547e+06		880409	982641	271313	1.70721e+06	432854	952867	1.05634e+06	869875	429483	641702	661271	1.4418e+06		1.99592e+06	458086		1.14321e+06
Q14116	Interleukin-18 OS=Homo sapiens OX=9606 GN=IL18 PE=1 SV=1	1.269	0.312134	14.639	18	4	112	4	193	22.3	4.67	114.74	4	cell communication;cell proliferation;defense response;metabolic process;regulation of biological process;response to stimulus	cytosol;extracellular	protein binding	Pf00340	3606	ENSG00000150782.11	IL18	Inflammatory bowel disease (IBD); NOD-like receptor signaling pathway; Cytokine-cytokine receptor interaction; Tuberculosis; Cytosolic DNA-sensing pathway; Malaria; Salmonella infection; Influenza A; Legionellosis; African trypanosomiasis; Rheumatoid arthritis	Nucleotide-binding Oligomerization Domain (NOD) pathway; Corticotropin-releasing hormone signaling pathway; IL1 and megakaryocytes in obesity; Development and heterogeneity of the ILC family; TYROBP Causal Network; Hypertrophy Model	Interleukin-18 signaling; Interleukin-10 signaling; Interleukin-4 and 13 signaling; Interleukin-1 processing	1.33692e+07	1.0882e+07	1.368e+07	1.6746e+07	1.36158e+07	1.05339e+07	1.04813e+07	1.8035e+07	1.11731e+07	1.52398e+07	1.52054e+07	1.1846e+07	1.76062e+07	1.05809e+07	1.1668e+07	1.42787e+07	1.69171e+07	1.32786e+07	1.02078e+07	1.37045e+07	1.24754e+07	1.25031e+07	9.85029e+06	9.83331e+06	1.01082e+07	5.35932e+06
P08571	Monocyte differentiation antigen CD14 OS=Homo sapiens OX=9606 GN=CD14 PE=1 SV=2	0.868	0.312201	18.107	18	4	56	4	375	40.1	6.23	73.39	4	cell death;defense response;regulation of biological process;response to stimulus;transport	cell surface;extracellular;Golgi;membrane	protein binding;receptor activity;signal transducer activity		929	ENSG00000170458.13	CD14	Amoebiasis; Pathogenic Escherichia coli infection; Hematopoietic cell lineage; MAPK signaling pathway; NF-kappa B signaling pathway; Tuberculosis; Pertussis; Phagosome; Salmonella infection; Transcriptional misregulation in cancer; Regulation of actin cytoskeleton; Toll-like receptor signaling pathway; Legionellosis	Regulation of toll-like receptor signaling pathway; Pathogenic Escherichia coli infection; MAPK Signaling Pathway; Regulation of Actin Cytoskeleton; Toll-like receptor signaling pathway	MyD88:Mal cascade initiated on plasma membrane; IRAK2 mediated activation of TAK1 complex upon TLR7/8 or 9 stimulation; IKK complex recruitment mediated by RIP1; Ligand-dependent caspase activation; IRAK4 deficiency (TLR2/4); ER-Phagosome pathway; TRAF6-mediated induction of TAK1 complex within TLR4 complex; Activated TLR4 signalling; Neutrophil degranulation; Activation of IRF3/IRF7 mediated by …	1.13897e+06	4.6749e+06	2.11239e+06	1.72814e+06	3.82172e+06	1.29223e+06	1.1925e+06	2.71633e+06	1.98479e+06	1.51434e+06	1.4711e+06	1.80482e+06	2.56391e+06	1.22994e+06	1.08021e+06	3.28743e+06	1.65014e+06	1.96592e+06	4.83755e+06	1.22023e+06	4.41767e+06	2.43221e+06	941429	2.00596e+06	2.14977e+06	3.23271e+06
Q14CN2	Calcium-activated chloride channel regulator 4 OS=Homo sapiens OX=9606 GN=CLCA4 PE=1 SV=2	0.868	0.314302	142.473	24	20	551	20	919	101.2	5.47	756.21	20	metabolic process;transport	extracellular;membrane	catalytic activity;metal ion binding;transporter activity	Pf00092, Pf08434, Pf09315, Pf13519	22802	ENSG00000016602.9	CLCA4	Renin secretion; Pancreatic secretion		Stimuli-sensing channels	4.10508e+07	4.82292e+07	4.88344e+07	4.91616e+07	4.61884e+07	4.9774e+07	3.85142e+07	7.47827e+07	7.51027e+07	4.46349e+07	4.10716e+07	7.58327e+07	7.4878e+07	3.85328e+07	5.09477e+07	4.83246e+07	4.98481e+07	5.09309e+07	5.50555e+07	3.71156e+07	6.0036e+07	7.69853e+07	5.66533e+07	6.2304e+07	4.36173e+07	3.9398e+07
P15311	Ezrin OS=Homo sapiens OX=9606 GN=EZR PE=1 SV=4	0.868	0.314482	235.062	43	31	1678	21	586	69.4	6.27	1861.79	31	cell differentiation;cell organization and biogenesis;cellular component movement;metabolic process;regulation of biological process;response to stimulus;transport	cytoplasm;cytoskeleton;cytosol;endosome;membrane	protein binding;RNA binding	Pf00373, Pf00769, Pf09379, Pf09380	7430	ENSG00000092820.17	EZR	Pathogenic Escherichia coli infection; MicroRNAs in cancer; Proteoglycans in cancer; Regulation of actin cytoskeleton; Leukocyte transendothelial migration; Gastric acid secretion	Pathogenic Escherichia coli infection; AGE/RAGE pathway; VEGFA-VEGFR2 Signaling Pathway; Regulation of Actin Cytoskeleton	Netrin-1 signaling; Recycling pathway of L1	2.57114e+08	8.50815e+07	2.10007e+08	2.5706e+08	1.70472e+08	9.66707e+07	6.27043e+07	2.05281e+08	1.6042e+08	1.74307e+08	1.75098e+08	1.62239e+08	2.16536e+08	6.21483e+07	1.6575e+08	1.69811e+08	1.54165e+08	1.06006e+08	1.48144e+08	2.52255e+08	2.12637e+08	2.68451e+08	1.53662e+08	2.50064e+08	2.24388e+08	9.97801e+07
P00568	Adenylate kinase isoenzyme 1 OS=Homo sapiens OX=9606 GN=AK1 PE=1 SV=3	1.267	0.316288	10.825	12	2	8	2	194	21.6	8.63	10.6	2	metabolic process	cytoplasm;cytosol	catalytic activity;nucleotide binding	Pf00406, Pf06414, Pf13207, Pf13238, Pf13671	203	ENSG00000106992.17	AK1	Purine metabolism; Thiamine metabolism; Metabolic pathways		Interconversion of nucleotide di- and triphosphates	4.87351e+06	3.01172e+06	4.58335e+06	5.719e+06	7.38945e+06	5.08117e+06	6.21676e+06	3.65585e+06	3.75672e+06	2.38232e+06	2.40945e+06	3.13285e+06	3.1203e+06	5.26297e+06	5.11047e+06	7.30479e+06	6.82216e+06	4.58524e+06	3.14545e+06	5.26613e+06	2.93572e+06	7.49162e+06	2.70018e+06	4.40123e+06	6.42694e+06	3.35412e+06
P05107	Integrin beta-2 OS=Homo sapiens OX=9606 GN=ITGB2 PE=1 SV=2	1.267	0.317221	259.808	40	27	1178	27	769	84.7	6.95	1447.67	27	cell communication;cell death;cell differentiation;cell organization and biogenesis;cellular component movement;defense response;metabolic process;regulation of biological process;response to stimulus;transport	cell surface;membrane	metal ion binding;protein binding;receptor activity;signal transducer activity	Pf00362, Pf07965, Pf08725	3689		ITGB2	Amoebiasis; Hippo signaling pathway; Leishmaniasis; Rap1 signaling pathway; Cell adhesion molecules (CAMs); Natural killer cell mediated cytotoxicity; Tuberculosis; Pertussis; HTLV-I infection; Phagosome; Malaria; Complement and coagulation cascades; Regulation of actin cytoskeleton; Leukocyte transendothelial migration; Viral myocarditis; Staphylococcus aureus infection; Legionellosis; Rheumatoi…	Integrin-mediated Cell Adhesion; Focal Adhesion; Focal Adhesion-PI3K-Akt-mTOR-signaling pathway; Microglia Pathogen Phagocytosis Pathway; TYROBP Causal Network	Integrin cell surface interactions; Neutrophil degranulation; Immunoregulatory interactions between a Lymphoid and a non-Lymphoid cell; Toll Like Receptor 4 (TLR4) Cascade; Cell surface interactions at the vascular wall; Interleukin-4 and 13 signaling	1.04825e+08	1.56801e+08	2.06385e+08	1.35056e+08	3.49167e+08	1.08425e+08	8.64812e+07	1.0666e+08	1.79221e+08	3.30724e+07	3.42068e+07	1.82565e+08	1.08241e+08	8.93043e+07	1.01214e+08	3.4378e+08	1.41961e+08	2.1299e+08	1.61978e+08	1.0857e+08	1.44374e+08	5.58638e+07	7.15754e+07	1.2209e+08	7.07737e+07	2.08439e+08
P02649	Apolipoprotein E OS=Homo sapiens OX=9606 GN=APOE PE=1 SV=1	1.267	0.31724	5.915	3	1	18	1	317	36.1	5.73	16.77	1	cell communication;cell organization and biogenesis;cellular homeostasis;metabolic process;regulation of biological process;response to stimulus;transport	cytoplasm;endoplasmic reticulum;endosome;extracellular;Golgi;membrane;nucleus;organelle lumen	antioxidant activity;catalytic activity;enzyme regulator activity;metal ion binding;protein binding;structural molecule activity;transporter activity	Pf01442	348	ENSG00000130203.9	APOE	Alzheimer's disease	Vitamin B12 Metabolism; Alzheimers Disease; Apoptosis-related network due to altered Notch3 in ovarian cancer; ApoE and miR-146 in inflammation and atherosclerosis; Statin Pathway	Post-translational protein phosphorylation; Regulation of Insulin-like Growth Factor (IGF) transport and uptake by Insulin-like Growth Factor Binding Proteins (IGFBPs); Retinoid metabolism and transport; Chylomicron remodeling; Scavenging by Class A Receptors; Transcriptional regulation by the AP-2 (TFAP2) family of transcription factors; Signaling by GPCR; HDL remodeling; Chylomicron assembly; C…	773140	1.19496e+06	1.62174e+06	1.04243e+06	1.69734e+06	883784		1.7856e+06					1.93739e+06	768494	817347	1.73828e+06	1.29299e+06	1.74831e+06	1.24478e+06	797993	1.50852e+06	2.22389e+06		1.28154e+06	934773	919573
Q14210	Lymphocyte antigen 6D OS=Homo sapiens OX=9606 GN=LY6D PE=1 SV=1	1.267	0.317435	10.982	23	3	64	3	128	13.3	8.21	66.35	3	cell differentiation;metabolic process;response to stimulus	cell surface;extracellular;membrane			8581	ENSG00000167656.4	LY6D			Post-translational modification: synthesis of GPI-anchored proteins	3.82971e+06	1.29573e+07	8.35436e+06	9.71314e+06	4.81246e+06	1.09445e+07	8.40521e+06	4.69863e+06	6.36673e+06	1.01663e+06	1.39923e+06	6.54352e+06	4.75407e+06	1.06073e+07	5.87286e+06	2.90813e+06	7.83722e+06	1.41887e+07	1.64535e+07	7.83253e+06	5.65721e+06	6.31398e+06	2.20526e+06	2.23959e+06	3.01356e+06	1.33584e+06
P15153	Ras-related C3 botulinum toxin substrate 2 OS=Homo sapiens OX=9606 GN=RAC2 PE=1 SV=1	1.267	0.31778	65.469	41	9	564	4	192	21.4	7.61	844.99	9	cell organization and biogenesis;regulation of biological process;response to stimulus	cytoplasm;cytosol;membrane	catalytic activity;enzyme regulator activity;nucleotide binding;protein binding	Pf00025, Pf00071, Pf08477	5880	ENSG00000128340.14	RAC2	Pancreatic cancer; B cell receptor signaling pathway; VEGF signaling pathway; Rap1 signaling pathway; MAPK signaling pathway; Colorectal cancer; Natural killer cell mediated cytotoxicity; Pathways in cancer; Wnt signaling pathway; Focal adhesion; Choline metabolism in cancer; Adherens junction; Regulation of actin cytoskeleton; Leukocyte transendothelial migration; Sphingolipid signaling pathway;…	Integrin-mediated Cell Adhesion; RalA downstream regulated genes; B Cell Receptor Signaling Pathway; Focal Adhesion; MAPK Signaling Pathway; Chemokine signaling pathway; Microglia Pathogen Phagocytosis Pathway; Insulin Signaling; Regulation of Actin Cytoskeleton; DNA Damage Response (only ATM dependent)	G alpha (12/13) signalling events; GPVI-mediated activation cascade; Sema4D induced cell migration and growth-cone collapse; Rho GTPase cycle; PCP/CE pathway; RHO GTPases Activate NADPH Oxidases	1.02781e+08	1.68183e+08	2.32651e+08	2.21038e+08	3.33792e+08	1.89044e+08	1.101e+08	1.28757e+08	2.78929e+08	1.00726e+08	6.24962e+07	2.80805e+08	1.32066e+08	1.39472e+08	1.46938e+08	2.81655e+08	2.07683e+08	2.97835e+08	2.01945e+08	1.82706e+08	1.45847e+08	1.24566e+08	1.35216e+08	1.26286e+08	9.55589e+07	2.97898e+08
Q8TE68	Epidermal growth factor receptor kinase substrate 8-like protein 1 OS=Homo sapiens OX=9606 GN=EPS8L1 PE=1 SV=3	0.87	0.31804	21.765	8	5	50	5	723	80.2	6.04	54.08	5	regulation of biological process;response to stimulus	cytoplasm;cytosol	protein binding	Pf00018, Pf07653, Pf08416, Pf14604	54869	ENSG00000131037.14	EPS8L1				2.15806e+06	3.5206e+06	4.3196e+06	3.04688e+06	880171	485343	2.51684e+06	2.22886e+06	1.71336e+06	1.24914e+06	1.30125e+06	1.67165e+06	2.60798e+06	1.82534e+06	779309	1.7202e+06	3.02266e+06	3.73412e+06	3.40025e+06	2.28358e+06	3.08077e+06	5.24054e+06	5.6542e+06	1.94896e+06	2.68749e+06	4.99648e+06
Q9P1F3	Costars family protein ABRACL OS=Homo sapiens OX=9606 GN=ABRACL PE=1 SV=1	1.266	0.318223	5.766	16	1	5	1	81	9.1	6.29	10.15	1				Pf14705	58527	ENSG00000146386.7	ABRACL				262216	416524	507795		648019	437272		353851		186385				324348	292144			612794	487309	251921	154140	399033			182032	601524
Q00577	Transcriptional activator protein Pur-alpha OS=Homo sapiens OX=9606 GN=PURA PE=1 SV=2	0.87	0.319706	6.305	6	2	9	2	322	34.9	6.44	1.94	2	cell differentiation;metabolic process;regulation of biological process	cytoplasm;nucleus	DNA binding;protein binding;RNA binding;translation regulator activity	Pf04845	5813	ENSG00000185129.5	PURA		Exercise-induced Circadian Regulation		1.98471e+06	952941	2.52692e+06	477082	1.89222e+06	1.03628e+06	455430	2.81432e+06	1.49732e+06	1.83744e+06	1.83217e+06	1.2347e+06	2.75107e+06	797524	691850	1.76782e+06	1.49616e+06	2.48616e+06	335762	1.859e+06	3.27225e+06	3.45391e+06	364023	1.64924e+06	844183	961477
P07355	Annexin A2 OS=Homo sapiens OX=9606 GN=ANXA2 PE=1 SV=2	0.87	0.320296	409.706	72	32	2723	32	339	38.6	7.75	5120.19	32	cell organization and biogenesis;metabolic process;regulation of biological process;response to stimulus;transport	cell surface;cytoplasm;cytosol;endoplasmic reticulum;endosome;extracellular;membrane;nucleus;organelle lumen	enzyme regulator activity;metal ion binding;protein binding;RNA binding	Pf00191	302	ENSG00000182718.16	ANXA2		Prostaglandin Synthesis and Regulation	Dissolution of Fibrin Clot; Gene and protein expression by JAK-STAT signaling after Interleukin-12 stimulation; Smooth Muscle Contraction; Neutrophil degranulation; Interleukin-12 family signaling	7.78153e+08	9.34573e+08	9.22552e+08	1.10038e+09	6.95029e+08	9.32948e+08	8.00569e+08	9.8634e+08	8.70224e+08	6.63094e+08	6.62749e+08	8.86746e+08	9.8698e+08	8.30881e+08	9.16539e+08	6.84481e+08	1.13898e+09	9.51627e+08	9.6548e+08	7.90149e+08	1.14419e+09	1.07952e+09	1.44423e+09	1.01497e+09	9.43213e+08	1.03328e+09
P04792	Heat shock protein beta-1 OS=Homo sapiens OX=9606 GN=HSPB1 PE=1 SV=2	0.871	0.321309	320.465	85	19	2800	19	205	22.8	6.4	5591.24	19	cellular component movement;metabolic process;regulation of biological process;response to stimulus	cytoplasm;cytoskeleton;cytosol;membrane;nucleus;proteasome	enzyme regulator activity;protein binding;RNA binding	Pf00011	3315	ENSG00000106211.8	HSPB1	Amoebiasis; Epstein-Barr virus infection; VEGF signaling pathway; MAPK signaling pathway	Apoptosis-related network due to altered Notch3 in ovarian cancer; Fas Ligand (FasL) pathway and Stress induction of Heat Shock Proteins (HSP) regulation; MAPK Signaling Pathway; ATM Signaling Network in Development and Disease; VEGFA-VEGFR2 Signaling Pathway; p38 MAPK Signaling Pathway	AUF1 (hnRNP D0) binds and destabilizes mRNA; VEGFA-VEGFR2 Pathway; MAPK6/MAPK4 signaling	1.1473e+09	8.83187e+08	1.23242e+09	1.42479e+09	7.54684e+08	1.04436e+09	1.0929e+09	1.20539e+09	8.18058e+08	8.63414e+08	8.86343e+08	8.34847e+08	1.24905e+09	1.12451e+09	1.06091e+09	7.18353e+08	1.45275e+09	1.23877e+09	8.68957e+08	1.13427e+09	1.13744e+09	1.36752e+09	9.72568e+08	1.24779e+09	1.31106e+09	6.85163e+08
P62328	Thymosin beta-4 OS=Homo sapiens OX=9606 GN=TMSB4X PE=1 SV=2	0.871	0.321657	6.747	34	2	25	2	44	5.1	5.06	30.45	2	cell differentiation;cell organization and biogenesis;metabolic process;regulation of biological process;response to stimulus;transport	cytoplasm;cytoskeleton;cytosol;extracellular;membrane;nucleus;organelle lumen	catalytic activity;metal ion binding;nucleotide binding;protein binding;RNA binding;structural molecule activity	Pf01290	7114	ENSG00000205542.10	TMSB4X	Regulation of actin cytoskeleton	TarBasePathway; Regulation of Actin Cytoskeleton	Platelet degranulation	1.10107e+06	1.47331e+06	5.89588e+06	1.25112e+06	5.70147e+06	1.00191e+06		2.38805e+06	1.79302e+06	733114		1.97265e+06	2.01723e+06		1.07455e+06	6.00682e+06	1.54447e+06	5.57221e+06	1.9093e+06	1.56111e+06	6.8271e+06	1.94599e+06		2.83063e+06	4.51419e+06	1.15048e+06
Q7Z406	Myosin-14 OS=Homo sapiens OX=9606 GN=MYH14 PE=1 SV=2	0.871	0.322285	134.528	8	16	581	8	1995	227.7	5.6	1049.79	16	cell organization and biogenesis;cellular component movement;regulation of biological process;response to stimulus	cytoplasm;cytosol;membrane	catalytic activity;motor activity;nucleotide binding;protein binding	Pf00063, Pf01576	79784	ENSG00000105357.15	MYH14	Tight junction; Salmonella infection; Regulation of actin cytoskeleton		RHO GTPases activate PAKs; EPHA-mediated growth cone collapse; RHO GTPases Activate ROCKs; Sema4D induced cell migration and growth-cone collapse; RHO GTPases activate CIT; RHO GTPases activate PKNs	9.73306e+06	9.00024e+06	1.67672e+07	1.28325e+07	1.27875e+07	8.13589e+06	7.04508e+06	1.11385e+07	1.19438e+07	7.69228e+06	7.83469e+06	1.15057e+07	1.1276e+07	6.25724e+06	9.91711e+06	1.35994e+07	1.33207e+07	1.60887e+07	9.70348e+06	9.48138e+06	1.41794e+07	1.48469e+07	8.1346e+06	1.34167e+07	9.85148e+06	1.20145e+07
P13716	Delta-aminolevulinic acid dehydratase OS=Homo sapiens OX=9606 GN=ALAD PE=1 SV=1	0.871	0.322744	15.9	15	4	15	4	330	36.3	6.79	26.72	4	cell organization and biogenesis;metabolic process;regulation of biological process;response to stimulus;transport	cytosol;extracellular;nucleus;organelle lumen	catalytic activity;metal ion binding;protein binding	Pf00490	210	ENSG00000148218.15	ALAD	Porphyrin and chlorophyll metabolism; Metabolic pathways	Heme Biosynthesis	Heme biosynthesis; Neutrophil degranulation	1.65076e+06	2.6599e+06	3.02654e+06	4.74077e+06	4.37552e+06	2.62047e+06	1.62146e+06	2.00599e+06	2.9937e+06	1.72552e+06	1.83646e+06	3.2684e+06	1.6377e+06	1.80286e+06	2.28494e+06	4.0043e+06	4.59718e+06	3.80939e+06	2.3044e+06	1.87644e+06	4.33774e+06	2.58332e+06	2.93635e+06	3.30753e+06	4.16089e+06	4.77159e+06
P27482	Calmodulin-like protein 3 OS=Homo sapiens OX=9606 GN=CALML3 PE=1 SV=2	0.873	0.326806	139.645	73	12	737	11	149	16.9	4.42	1316.79	12			metal ion binding;protein binding	Pf00036, Pf08726, Pf13202, Pf13405, Pf13499, Pf13833	810	ENSG00000178363.4	CALML3	Dopaminergic synapse; Phototransduction; Vascular smooth muscle contraction; Insulin signaling pathway; Amphetamine addiction; cGMP-PKG signaling pathway; Renin secretion; Neurotrophin signaling pathway; Rap1 signaling pathway; Oxytocin signaling pathway; Olfactory transduction; Circadian entrainment; Long-term potentiation; Glioma; Phosphatidylinositol signaling system; Adrenergic signaling in c…	Alzheimers Disease		9.80959e+07	8.87032e+07	1.07802e+08	8.27681e+07	8.56119e+07	9.72562e+07	6.30759e+07	1.2577e+08	7.98944e+07	7.218e+07	7.07802e+07	8.14927e+07	1.26564e+08	6.87259e+07	9.42508e+07	8.10773e+07	8.55616e+07	1.09233e+08	8.81476e+07	1.03879e+08	1.32298e+08	1.43424e+08	1.09777e+08	1.22606e+08	9.83868e+07	7.68027e+07
P25774	Cathepsin S OS=Homo sapiens OX=9606 GN=CTSS PE=1 SV=3	1.262	0.32732	23.401	16	4	108	4	331	37.5	8.34	189.56	4	cell organization and biogenesis;metabolic process;regulation of biological process;response to stimulus;transport	extracellular;organelle lumen;vacuole	catalytic activity;protein binding	Pf00112, Pf08246	1520	ENSG00000163131.10	CTSS	Lysosome; Tuberculosis; Phagosome; Apoptosis; Antigen processing and presentation		Degradation of the extracellular matrix; Neutrophil degranulation; Assembly of collagen fibrils and other multimeric structures; Endosomal/Vacuolar pathway; MHC class II antigen presentation; Trafficking and processing of endosomal TLR	9.15612e+06	1.13644e+07	1.58465e+07	1.0764e+07	2.58089e+07	9.74141e+06	6.91123e+06	8.67551e+06	1.59735e+07	5.12993e+06	6.4499e+06	1.56043e+07	9.4362e+06	7.64837e+06	1.08974e+07	2.49091e+07	1.13985e+07	1.59512e+07	1.19219e+07	9.81939e+06	8.50802e+06	3.93025e+06	8.25443e+06	8.26037e+06	6.7739e+06	1.11981e+07
P31930	Cytochrome b-c1 complex subunit 1, mitochondrial OS=Homo sapiens OX=9606 GN=UQCRC1 PE=1 SV=3	0.873	0.328704	66.21	18	6	144	6	480	52.6	6.37	225.66	6	metabolic process;response to stimulus;transport	cytosol;membrane;mitochondrion	catalytic activity;metal ion binding;protein binding;transporter activity	Pf00675, Pf05193, Pf08367	7384	ENSG00000010256.10	UQCRC1	Huntington's disease; Parkinson's disease; Alzheimer's disease; Oxidative phosphorylation; Non-alcoholic fatty liver disease (NAFLD); Metabolic pathways; Cardiac muscle contraction	Electron Transport Chain	Respiratory electron transport	2.13614e+07	1.45858e+07	1.26577e+07	1.01828e+07	1.12672e+07	7.53128e+06	6.95447e+06	9.65922e+06	8.86189e+06	7.41938e+06	7.50504e+06	8.60448e+06	8.59569e+06	5.79429e+06	6.52434e+06	1.03901e+07	9.29792e+06	7.76451e+06	5.31556e+06	7.48881e+06	1.10315e+07	1.12643e+07	6.69384e+06	8.54132e+06	1.10647e+07	6.04487e+06
O15511	Actin-related protein 2/3 complex subunit 5 OS=Homo sapiens OX=9606 GN=ARPC5 PE=1 SV=3	1.261	0.329031	26.971	34	4	68	4	151	16.3	5.67	101.38	4	cell organization and biogenesis;cellular component movement;regulation of biological process;response to stimulus;transport	cytoplasm;cytoskeleton;cytosol;endosome;extracellular;organelle lumen	protein binding;structural molecule activity	Pf04699	10092	ENSG00000162704.15	ARPC5	Endocytosis; Pathogenic Escherichia coli infection; Salmonella infection; Regulation of actin cytoskeleton; Bacterial invasion of epithelial cells; Fc gamma R-mediated phagocytosis; Shigellosis	Pathogenic Escherichia coli infection; Regulation of Actin Cytoskeleton	EPHB-mediated forward signaling; Neutrophil degranulation; Clathrin-mediated endocytosis; RHO GTPases Activate WASPs and WAVEs; Regulation of actin dynamics for phagocytic cup formation	7.6191e+06	1.08008e+07	1.41103e+07	1.34743e+07	1.91725e+07	8.40906e+06	5.02209e+06	7.31167e+06	8.95842e+06	1.81634e+06	2.82211e+06	9.48216e+06	7.90485e+06	6.40758e+06	8.22624e+06	1.89964e+07	1.39467e+07	1.40397e+07	1.03664e+07	7.27836e+06	6.94101e+06	6.39408e+06	7.268e+06	6.72305e+06	5.44665e+06	1.2672e+07
P57735	Ras-related protein Rab-25 OS=Homo sapiens OX=9606 GN=RAB25 PE=1 SV=2	1.261	0.32915	8.222	14	3	59	2	213	23.5	5.96	36.08	3	cell organization and biogenesis;regulation of biological process;response to stimulus;transport	membrane	catalytic activity;nucleotide binding;protein binding	Pf00025, Pf00071, Pf01926, Pf04670, Pf08477, Pf13401	57111	ENSG00000132698.14	RAB25			RAB geranylgeranylation	2.65153e+06	1.86059e+06	3.96957e+06	4.10025e+06	6.31798e+06	3.97631e+06	3.23912e+06	4.75878e+06	3.11915e+06	2.92019e+06	2.97314e+06	3.25399e+06	5.17349e+06	3.07801e+06	3.27486e+06	5.8423e+06	3.87382e+06	3.91024e+06	2.9381e+06	2.89609e+06	3.10701e+06	1.48228e+06	3.74712e+06	1.61966e+06	3.22763e+06	633764
P61163	Alpha-centractin OS=Homo sapiens OX=9606 GN=ACTR1A PE=1 SV=1	1.261	0.329487	6.647	4	1	5	1	376	42.6	6.64	11.95	1	regulation of biological process;transport	cytoplasm;cytoskeleton;cytosol	nucleotide binding;protein binding	Pf00022	10121	ENSG00000138107.12	ACTR1A			COPI-independent Golgi-to-ER retrograde traffic; Regulation of PLK1 Activity at G2/M Transition; AURKA Activation by TPX2; Anchoring of the basal body to the plasma membrane; Recruitment of NuMA to mitotic centrosomes; Recruitment of mitotic centrosome proteins and complexes; Loss of Nlp from mitotic centrosomes; COPI-mediated anterograde transport; MHC class II antigen presentation; HSP90 chaper…	1.14071e+06	640529	1.04599e+06	1.9351e+06	2.10868e+06	1.20009e+06	1.38841e+06	853737	1.23041e+06	687103	615501	1.13099e+06	1.01467e+06	1.37886e+06	1.07173e+06	2.40987e+06	1.90169e+06	1.38881e+06		1.23514e+06	493188	1.16722e+06	860300	742117	908891	857772
Q15233	Non-POU domain-containing octamer-binding protein OS=Homo sapiens OX=9606 GN=NONO PE=1 SV=4	1.261	0.329969	10.312	7	3	17	3	471	54.2	8.95	0	3	defense response;metabolic process;regulation of biological process;response to stimulus	membrane;nucleus	DNA binding;protein binding;RNA binding	Pf00076, Pf08075, Pf13893, Pf14259	4841	ENSG00000147140.15	NONO		mRNA Processing		3.02348e+06	5.7053e+06	2.50729e+06	4.78e+06	4.49027e+06	2.91238e+06	294354	3.76227e+06	4.40808e+06	3.66357e+06	4.00171e+06	4.47706e+06	3.85624e+06	271382	1.62119e+06	5.03872e+06	4.68124e+06	5.1659e+06	5.23073e+06	3.71616e+06	2.42338e+06	2.05139e+06	1.76785e+06	3.02544e+06	2.12689e+06	1.92188e+06
P18124	60S ribosomal protein L7 OS=Homo sapiens OX=9606 GN=RPL7 PE=1 SV=1	0.874	0.331387	35.353	31	6	108	6	248	29.2	10.65	169.98	6	cell organization and biogenesis;metabolic process;transport	cytoplasm;cytosol;membrane;nucleus;ribosome	DNA binding;protein binding;RNA binding;structural molecule activity	Pf00327, Pf08079	6129	ENSG00000147604.13	RPL7	Ribosome	Cytoplasmic Ribosomal Proteins	Peptide chain elongation; Eukaryotic Translation Termination; Viral mRNA Translation; L13a-mediated translational silencing of Ceruloplasmin expression; Nonsense Mediated Decay (NMD) independent of the Exon Junction Complex (EJC); Selenocysteine synthesis; Nonsense Mediated Decay (NMD) enhanced by the Exon Junction Complex (EJC); GTP hydrolysis and joining of the 60S ribosomal subunit; Major path…	5.51179e+06	7.48587e+06	8.2783e+06	7.55624e+06	6.82727e+06	4.10851e+06	5.34243e+06	5.17788e+06	5.23117e+06	3.8591e+06	3.92506e+06	5.47709e+06	5.35304e+06	5.43714e+06	3.9687e+06	6.59095e+06	8.56362e+06	8.36191e+06	7.37651e+06	5.77599e+06	9.23721e+06	9.39889e+06	6.54478e+06	6.2425e+06	6.02212e+06	1.0943e+07
P61626	Lysozyme C OS=Homo sapiens OX=9606 GN=LYZ PE=1 SV=1	0.874	0.331499	445.629	64	12	4622	12	148	16.5	9.16	9578.17	12	defense response;metabolic process;response to stimulus;transport	extracellular;organelle lumen	catalytic activity;protein binding	Pf00062	4069	ENSG00000090382.6	LYZ	Salivary secretion		Antimicrobial peptides; Neutrophil degranulation; Amyloid fiber formation	2.24546e+09	4.10101e+09	5.04576e+09	5.03427e+09	7.27537e+09	4.00944e+09	8.05273e+09	9.62433e+09	5.77194e+09	3.12771e+09	3.06727e+09	5.59941e+09	9.56834e+09	7.68098e+09	4.48792e+09	7.47353e+09	5.01308e+09	5.0918e+09	3.92263e+09	2.21082e+09	5.63039e+09	3.11595e+09	7.81904e+09	5.70655e+09	8.81048e+09	1.0416e+10
[truncated: 1,019 more rows]
[truncated: 14 more columns]
