# Supplementary material for: Analysis of Human and Microbial Salivary Proteomes in Children Offers Insights on the Molecular Pathogenesis of Molar-Incisor Hypomineralization
Source: Biomedicines. 2022 Aug 24;10(9):2061. doi: 10.3390/biomedicines10092061 (PMC9495719; doi:10.3390/biomedicines10092061)
Supplement: Supplementary file 1 [file biomedicines-10-02061-s001.zip › Supplementary Table S2.xlsx]

## Sheet: A enrichment_Table_Down_in MIH
Enrichment FDR,nGenes,Pathway Genes,Fold Enrichment,Pathway,URL,Genes
3.59E-07,8,126,30.15343915,Cornification , http://amigo.geneontology.org/cgi-bin/amigo/term_details?term=GO:0070268,PERP KRT36 KRT34 KRT84 KRT76 KRT16 KRT33A KRT23
7.19E-05,8,270,14.07160494,Keratinization , http://amigo.geneontology.org/cgi-bin/amigo/term_details?term=GO:0031424,KRT16 PERP KRT36 KRT34 KRT84 KRT76 KRT33A KRT23
0.000345183,8,350,10.8552381,Keratinocyte differentiation , http://amigo.geneontology.org/cgi-bin/amigo/term_details?term=GO:0030216,KRT36 KRT84 KRT16 PERP KRT34 KRT76 KRT33A KRT23
0.001028659,8,421,9.024544735,Epidermal cell differentiation , http://amigo.geneontology.org/cgi-bin/amigo/term_details?term=GO:0009913,KRT36 KRT84 KRT16 PERP KRT34 KRT76 KRT33A KRT23
0.001909548,8,472,8.049435028,Skin development , http://amigo.geneontology.org/cgi-bin/amigo/term_details?term=GO:0043588,KRT36 KRT84 KRT76 KRT16 PERP KRT34 KRT33A KRT23
0.003694709,8,530,7.168553459,Epidermis development , http://amigo.geneontology.org/cgi-bin/amigo/term_details?term=GO:0008544,KRT36 KRT84 KRT76 KRT16 PERP KRT34 KRT33A KRT23
0.003806653,17,2667,3.027215348,Biological process involved in interspecies interaction between organisms , http://amigo.geneontology.org/cgi-bin/amigo/term_details?term=GO:0044419,SLPI IGLL1 MVB12A RNASE7 GSDMA LYN C1QBP BANF1 COCH UBE2I CD81 RTN3 CHID1 KRT16 PLA2G2A HLA-DRA CRISP3
0.009736972,12,1499,3.801867912,Defense response to other organism , http://amigo.geneontology.org/cgi-bin/amigo/term_details?term=GO:0098542,SLPI IGLL1 RNASE7 GSDMA LYN C1QBP COCH CHID1 KRT16 PLA2G2A CRISP3 HLA-DRA
0.009827449,6,331,8.608761329,Humoral immune response , http://amigo.geneontology.org/cgi-bin/amigo/term_details?term=GO:0006959,C1QBP SLPI IGLL1 RNASE7 CD81 PLA2G2A
0.009827449,9,857,4.987456243,Epithelial cell differentiation , http://amigo.geneontology.org/cgi-bin/amigo/term_details?term=GO:0030855,KRT36 KRT84 KRT16 POF1B PERP KRT34 KRT76 KRT33A KRT23
0.009827449,6,330,8.634848485,Defense response to bacterium , http://amigo.geneontology.org/cgi-bin/amigo/term_details?term=GO:0042742,SLPI IGLL1 RNASE7 GSDMA COCH PLA2G2A
0.011430983,13,1867,3.306864846,Response to external biotic stimulus , http://amigo.geneontology.org/cgi-bin/amigo/term_details?term=GO:0043207,SLPI IGLL1 RNASE7 GSDMA LYN C1QBP COCH CHID1 KRT16 PLA2G2A CRISP3 BANF1 HLA-DRA
0.011430983,13,1866,3.308637013,Response to other organism , http://amigo.geneontology.org/cgi-bin/amigo/term_details?term=GO:0051707,SLPI IGLL1 RNASE7 GSDMA LYN C1QBP COCH CHID1 KRT16 PLA2G2A CRISP3 BANF1 HLA-DRA
0.012162435,16,2768,2.745183044,Immune response , http://amigo.geneontology.org/cgi-bin/amigo/term_details?term=GO:0006955,C1QBP SLPI IGLL1 RNASE7 LYN CD81 HLA-DRA COCH CCL28 CHID1 KRT16 HLA-B CRISP3 ACP3 AGA PLA2G2A
0.012162435,13,1905,3.240901137,Response to biotic stimulus , http://amigo.geneontology.org/cgi-bin/amigo/term_details?term=GO:0009607,SLPI IGLL1 RNASE7 GSDMA LYN C1QBP COCH CHID1 KRT16 PLA2G2A CRISP3 BANF1 HLA-DRA
0.016492945,9,975,4.383846154,Leukocyte mediated immunity , http://amigo.geneontology.org/cgi-bin/amigo/term_details?term=GO:0002443,IGLL1 LYN CD81 HLA-DRA C1QBP ACP3 AGA CRISP3 SLPI
0.016492945,3,53,26.88207547,Mitotic nuclear envelope reassembly , http://amigo.geneontology.org/cgi-bin/amigo/term_details?term=GO:0007084,UBE2I BANF1 PPP2R2A
0.016492945,14,2286,2.908501021,Programmed cell death , http://amigo.geneontology.org/cgi-bin/amigo/term_details?term=GO:0012501,GSDMA LYN YBX3 C1QBP PERP RTN3 KRT36 KRT34 ARHGEF11 KRT84 KRT76 KRT16 KRT33A KRT23
0.016492945,3,53,26.88207547,Mitotic nuclear membrane organization , http://amigo.geneontology.org/cgi-bin/amigo/term_details?term=GO:0101024,UBE2I BANF1 PPP2R2A
0.018458341,3,56,25.44196429,Nuclear envelope reassembly , http://amigo.geneontology.org/cgi-bin/amigo/term_details?term=GO:0031468,UBE2I BANF1 PPP2R2A
0.018921229,10,1258,3.775172231,Innate immune response , http://amigo.geneontology.org/cgi-bin/amigo/term_details?term=GO:0045087,SLPI IGLL1 RNASE7 LYN COCH C1QBP CHID1 KRT16 CRISP3 HLA-DRA
0.021626309,3,61,23.35655738,Nuclear membrane organization , http://amigo.geneontology.org/cgi-bin/amigo/term_details?term=GO:0071763,UBE2I BANF1 PPP2R2A
0.023841477,3,64,22.26171875,Humoral immune response mediated by circulating immunoglobulin , http://amigo.geneontology.org/cgi-bin/amigo/term_details?term=GO:0002455,IGLL1 C1QBP CD81
0.025422659,14,2460,2.702777778,Cell death , http://amigo.geneontology.org/cgi-bin/amigo/term_details?term=GO:0008219,GSDMA LYN YBX3 C1QBP PERP RTN3 KRT36 KRT34 ARHGEF11 KRT84 KRT76 KRT16 KRT33A KRT23
0.025422659,3,67,21.26492537,B cell receptor signaling pathway , http://amigo.geneontology.org/cgi-bin/amigo/term_details?term=GO:0050853,IGLL1 LYN CD81
0.031167595,13,2221,2.779791385,Defense response , http://amigo.geneontology.org/cgi-bin/amigo/term_details?term=GO:0006952,SLPI IGLL1 RNASE7 GSDMA LYN C1QBP CHID1 COCH CD81 KRT16 PLA2G2A CRISP3 HLA-DRA
0.031167595,6,484,5.887396694,Regulation of endopeptidase activity , http://amigo.geneontology.org/cgi-bin/amigo/term_details?term=GO:0052548,PERP SLPI CST2 SMR3B LPA LYN
0.035802803,9,1158,3.691062176,Viral process , http://amigo.geneontology.org/cgi-bin/amigo/term_details?term=GO:0016032,MVB12A SLPI BANF1 UBE2I C1QBP CD81 RTN3 HLA-DRA LYN
0.036854511,2,18,52.76851852,Low-density lipoprotein particle remodeling , http://amigo.geneontology.org/cgi-bin/amigo/term_details?term=GO:0034374,PLA2G2A LPA
0.037669831,6,512,5.565429688,Regulation of peptidase activity , http://amigo.geneontology.org/cgi-bin/amigo/term_details?term=GO:0052547,PERP SLPI CST2 SMR3B LPA LYN

## Sheet: B enrichment_Table_Up_in MIH
Enrichment FDR,"nGenes","Pathway Genes","Fold Enrichment","Pathway","URL","Genes"
1.53179633699536e-06,19,1449,5.33772059548457,"Immune effector process "," http://amigo.geneontology.org/cgi-bin/amigo/term_details?term=GO:0002252","IFITM2 C8A CD5L C5 PTPN6 C7 PML C1QC C1S ATG7 RBP4 DERA BPI DNAJC13 PLAC8 DOK3 DPP7 SERPINB10 HP"
3.15129752744465e-06,7,93,30.6397849462366,"Regulation of humoral immune response "," http://amigo.geneontology.org/cgi-bin/amigo/term_details?term=GO:0002920","CD5L PTPN6 C5 C7 C8A C1QC C1S"
5.89372855801898e-06,15,975,6.26263736263736,"Leukocyte mediated immunity "," http://amigo.geneontology.org/cgi-bin/amigo/term_details?term=GO:0002443","C5 PTPN6 C7 C8A C1QC C1S DERA BPI DNAJC13 PLAC8 DOK3 DPP7 ATG7 SERPINB10 HP"
5.99210977836344e-06,6,64,38.1629464285714,"Humoral immune response mediated by circulating immunoglobulin "," http://amigo.geneontology.org/cgi-bin/amigo/term_details?term=GO:0002455","C5 PTPN6 C7 C8A C1QC C1S"
7.59289703332485e-06,6,69,35.3975155279503,"Regulation of complement activation "," http://amigo.geneontology.org/cgi-bin/amigo/term_details?term=GO:0030449","CD5L C5 C7 C8A C1QC C1S"
4.36828182262444e-05,6,95,25.7097744360902,"Complement activation "," http://amigo.geneontology.org/cgi-bin/amigo/term_details?term=GO:0006956","C8A CD5L C5 C7 C1QC C1S"
4.90741847384217e-05,5,51,39.9089635854342,"Complement activation, classical pathway "," http://amigo.geneontology.org/cgi-bin/amigo/term_details?term=GO:0006958","C5 C7 C8A C1QC C1S"
0.000106738803006277,5,61,33.3665105386417,"Zymogen activation "," http://amigo.geneontology.org/cgi-bin/amigo/term_details?term=GO:0031638","CD5L F12 HP HPR KLKB1"
0.000165139869732208,19,2221,3.48237602109732,"Defense response "," http://amigo.geneontology.org/cgi-bin/amigo/term_details?term=GO:0006952","BPI IFITM2 HP HPR F12 PML CD5L C5 PTPN6 C7 ASS PLAC8 C8A C1QC KLKB1 C1S STATH ATG7 AGT"
0.000213211034952901,10,584,6.9704011741683,"Neutrophil activation involved in immune response "," http://amigo.geneontology.org/cgi-bin/amigo/term_details?term=GO:0002283","DERA BPI PTPN6 DNAJC13 PLAC8 DOK3 DPP7 ATG7 SERPINB10 HP"
0.000213211034952901,10,593,6.86461093712358,"Neutrophil mediated immunity "," http://amigo.geneontology.org/cgi-bin/amigo/term_details?term=GO:0002446","DERA BPI PTPN6 DNAJC13 PLAC8 DOK3 DPP7 ATG7 SERPINB10 HP"
0.000213211034952901,21,2768,3.08833092485549,"Immune response "," http://amigo.geneontology.org/cgi-bin/amigo/term_details?term=GO:0006955","BPI IFITM2 GPLD1 PML C8A CD5L C5 PTPN6 C7 ASS C1QC C1S DERA F12 DNAJC13 PLAC8 DOK3 DPP7 ATG7 SERPINB10 HP"
0.000213211034952901,8,331,9.83858437634873,"Humoral immune response "," http://amigo.geneontology.org/cgi-bin/amigo/term_details?term=GO:0006959","C8A CD5L C5 PTPN6 C7 C1QC C1S BPI"
0.000213211034952901,6,138,17.6987577639752,"Immunoglobulin mediated immune response "," http://amigo.geneontology.org/cgi-bin/amigo/term_details?term=GO:0016064","C5 PTPN6 C7 C8A C1QC C1S"
0.000213211034952901,6,148,16.5028957528958,"B cell mediated immunity "," http://amigo.geneontology.org/cgi-bin/amigo/term_details?term=GO:0019724","C5 PTPN6 C7 C8A C1QC C1S"
0.000213211034952901,10,597,6.81861689399378,"Neutrophil activation "," http://amigo.geneontology.org/cgi-bin/amigo/term_details?term=GO:0042119","DERA BPI PTPN6 DNAJC13 PLAC8 DOK3 DPP7 ATG7 SERPINB10 HP"
0.000213211034952901,10,576,7.0672123015873,"Neutrophil degranulation "," http://amigo.geneontology.org/cgi-bin/amigo/term_details?term=GO:0043312","DERA BPI PTPN6 DNAJC13 PLAC8 DOK3 DPP7 ATG7 SERPINB10 HP"
0.000230239894570185,10,606,6.71735030645922,"Granulocyte activation "," http://amigo.geneontology.org/cgi-bin/amigo/term_details?term=GO:0036230","DERA BPI PTPN6 DNAJC13 PLAC8 DOK3 DPP7 ATG7 SERPINB10 HP"
0.000243505729432597,15,1499,4.07342990565139,"Defense response to other organism "," http://amigo.geneontology.org/cgi-bin/amigo/term_details?term=GO:0098542","BPI IFITM2 PML C5 PTPN6 C7 ASS PLAC8 C8A C1QC C1S HP STATH ATG7 F12"
0.000332417113209616,10,639,6.37044489157165,"Leukocyte degranulation "," http://amigo.geneontology.org/cgi-bin/amigo/term_details?term=GO:0043299","DERA BPI PTPN6 DNAJC13 PLAC8 DOK3 DPP7 ATG7 SERPINB10 HP"
0.000378487989752752,10,652,6.24342681858019,"Myeloid cell activation involved in immune response "," http://amigo.geneontology.org/cgi-bin/amigo/term_details?term=GO:0002275","DERA BPI PTPN6 DNAJC13 PLAC8 DOK3 DPP7 ATG7 SERPINB10 HP"
0.000402439397817917,10,660,6.16774891774892,"Myeloid leukocyte mediated immunity "," http://amigo.geneontology.org/cgi-bin/amigo/term_details?term=GO:0002444","DERA BPI PTPN6 DNAJC13 PLAC8 DOK3 DPP7 ATG7 SERPINB10 HP"
0.000425560007789443,9,523,7.00505326413548,"Regulation of immune effector process "," http://amigo.geneontology.org/cgi-bin/amigo/term_details?term=GO:0002697","CD5L PTPN6 PML RBP4 C5 C7 C8A C1QC C1S"
0.000425560007789443,11,830,5.39492254733219,"Regulation of proteolysis "," http://amigo.geneontology.org/cgi-bin/amigo/term_details?term=GO:0030162","SERPIND1 AGT SERPINB10 SERPINA6 NEDD8 GPLD1 F12 ITIH1 C5 PML KLKB1"
0.000507134606568513,2,2,407.071428571428,"Factor XII activation "," http://amigo.geneontology.org/cgi-bin/amigo/term_details?term=GO:0002542","F12 KLKB1"
0.00052079066607585,15,1636,3.73231749912679,"Secretion "," http://amigo.geneontology.org/cgi-bin/amigo/term_details?term=GO:0046903","AGT RBP4 GPLD1 STATH DERA BPI PTPN6 DNAJC13 PLAC8 DOK3 DPP7 ATG7 F5 SERPINB10 HP"
0.000774806561098565,23,3752,2.49537389582699,"Immune system process "," http://amigo.geneontology.org/cgi-bin/amigo/term_details?term=GO:0002376","BPI IFITM2 C5 GPLD1 PML C8A C1QC CD5L PTPN6 C7 ASS C1S HP ATG7 RBP4 DERA F12 DNAJC13 PLAC8 DOK3 DCTN2 DPP7 SERPINB10"
0.000774806561098565,14,1489,3.82740094022834,"Secretion by cell "," http://amigo.geneontology.org/cgi-bin/amigo/term_details?term=GO:0032940","AGT RBP4 GPLD1 DERA BPI PTPN6 DNAJC13 PLAC8 DOK3 DPP7 ATG7 F5 SERPINB10 HP"
0.000774806561098565,11,903,4.95878816642936,"Regulated exocytosis "," http://amigo.geneontology.org/cgi-bin/amigo/term_details?term=GO:0045055","DERA BPI PTPN6 DNAJC13 PLAC8 DOK3 DPP7 ATG7 F5 SERPINB10 HP"
0.00107558919640857,5,127,16.0264341957255,"Acute inflammatory response "," http://amigo.geneontology.org/cgi-bin/amigo/term_details?term=GO:0002526","HP HPR F12 ASS KLKB1"
