# Supplementary material for: Analysis of Human and Microbial Salivary Proteomes in Children Offers Insights on the Molecular Pathogenesis of Molar-Incisor Hypomineralization
Source: Biomedicines. 2022 Aug 24;10(9):2061. doi: 10.3390/biomedicines10092061 (PMC9495719; doi:10.3390/biomedicines10092061)
Supplement: Supplementary file 1 [file biomedicines-10-02061-s001.zip › Supplementary Table S3.xlsx]

## Sheet: Raw Data
										MIH																				Control
Name	Rank	Superkingdom	Kingdom	Phylum	Class	Order	Family	Genus	Species	LFQ intensity 12593_1	LFQ intensity 12593_2	LFQ intensity 12594_1	LFQ intensity 12594_2	LFQ intensity 12595_1	LFQ intensity 12595_2	LFQ intensity 12596_1	LFQ intensity 12596_2	LFQ intensity 12597_1	LFQ intensity 12597_2	LFQ intensity 12598_1	LFQ intensity 12598_2	LFQ intensity 12599_1	LFQ intensity 12599_2	LFQ intensity 12600_1	LFQ intensity 12600_2	LFQ intensity 12601_1	LFQ intensity 12601_2	LFQ intensity 12602_1	LFQ intensity 12602_2	LFQ intensity 12603_1	LFQ intensity 12603_2	LFQ intensity 12604_1	LFQ intensity 12604_2	LFQ intensity 12605_1	LFQ intensity 12605_2	LFQ intensity 12606_1	LFQ intensity 12606_2	LFQ intensity 12607_1	LFQ intensity 12607_2	LFQ intensity 12608_1	LFQ intensity 12608_2	LFQ intensity 12609_1	LFQ intensity 12609_2	LFQ intensity 12610_1	LFQ intensity 12610_2	LFQ intensity 12611_1	LFQ intensity 12611_2	LFQ intensity 12612_1	LFQ intensity 12612_2
Dietzia	Genus	Bacteria		Actinobacteria	Actinobacteria	Corynebacteriales	Dietziaceae	Dietzia		0	0	0	0	34925000	31481000	0	0	0	0	0	0	0	0	43769000	0	0	0	0	0	0	0	0	0	0	0	0	0	0	0	0	0	0	0	0	0	0	0	0	0
Dietziaceae	Family	Bacteria		Actinobacteria	Actinobacteria	Corynebacteriales	Dietziaceae			0	0	0	0	34925000	31481000	0	0	0	0	0	0	0	0	43769000	0	0	0	0	0	0	0	0	0	0	0	0	0	0	0	0	0	0	0	0	0	0	0	0	0
Schaalia meyeri	Species	Bacteria		Actinobacteria	Actinobacteria	Actinomycetales	Actinomycetaceae	Schaalia	Schaalia meyeri	0	0	0	0	0	0	0	0	0	0	8591000	7062200	0	0	0	0	0	0	0	0	0	0	0	0	0	0	0	0	0	0	0	0	0	0	0	0	0	0	0	0
Gardnerella	Genus	Bacteria		Actinobacteria	Actinobacteria	Bifidobacteriales	Bifidobacteriaceae	Gardnerella		0	0	0	0	0	0	0	0	21669000	0	0	0	0	0	0	0	0	0	0	0	0	0	0	0	0	0	0	0	0	0	0	0	0	0	0	0	0	0	0	0
Gardnerella vaginalis	Species	Bacteria		Actinobacteria	Actinobacteria	Bifidobacteriales	Bifidobacteriaceae	Gardnerella	Gardnerella vaginalis	0	0	0	0	0	0	0	0	21669000	0	0	0	0	0	0	0	0	0	0	0	0	0	0	0	0	0	0	0	0	0	0	0	0	0	0	0	0	0	0	0
Capnocytophaga haemolytica	Species	Bacteria		Bacteroidetes	Flavobacteriia	Flavobacteriales	Flavobacteriaceae	Capnocytophaga	Capnocytophaga haemolytica	13773000	15289000	0	0	0	0	0	8840100	10842000	7674400	0	6836900	0	0	0	0	0	0	0	0	0	0	0	0	0	0	0	0	0	0	0	0	0	0	0	0	0	0	0	0
Neisseria sp. oral taxon 020	Species	Bacteria		Proteobacteria	Betaproteobacteria	Neisseriales	Neisseriaceae	Neisseria	Neisseria sp. oral taxon 020	0	0	0	0	0	0	0	0	0	0	0	0	21567000	19677000	0	0	0	0	0	0	0	0	0	0	0	0	0	0	0	0	0	0	0	0	0	0	0	0	0	0
Prevotella marshii	Species	Bacteria		Bacteroidetes	Bacteroidia	Bacteroidales	Prevotellaceae	Prevotella	Prevotella marshii	0	0	0	0	0	0	12738000	0	0	0	0	0	0	0	0	0	0	25211000	0	0	0	0	0	0	0	0	0	0	0	0	0	0	0	0	0	0	0	0	0	0
Neisseria sp. 74A18	Species	Bacteria		Proteobacteria	Betaproteobacteria	Neisseriales	Neisseriaceae	Neisseria	Neisseria sp. 74A18	0	0	0	22450000	0	0	0	0	32753000	38330000	0	0	0	0	0	0	0	0	0	0	0	0	0	0	0	0	0	0	0	0	0	0	0	0	0	0	0	0	0	0
Selenomonas sp. oral taxon 478	Species	Bacteria		Firmicutes	Negativicutes	Selenomonadales	Selenomonadaceae	Selenomonas	Selenomonas sp. oral taxon 478	0	0	0	0	0	0	0	0	0	0	20002000	149033000	0	0	0	0	0	0	0	0	0	0	0	0	0	0	0	0	0	0	0	0	0	0	0	0	0	0	0	0
Prevotella enoeca	Species	Bacteria		Bacteroidetes	Bacteroidia	Bacteroidales	Prevotellaceae	Prevotella	Prevotella enoeca	0	0	13322000	13592000	0	0	0	0	2686100	0	0	0	0	0	0	0	0	0	0	0	0	0	0	0	0	0	0	0	0	0	0	0	0	0	0	0	0	0	0	0
Selenomonas sp. oral taxon 138	Species	Bacteria		Firmicutes	Negativicutes	Selenomonadales	Selenomonadaceae	Selenomonas	Selenomonas sp. oral taxon 138	0	0	0	0	0	0	0	0	0	0	45588000	42079000	0	0	0	0	0	0	0	0	0	0	0	0	0	0	0	0	0	0	0	0	0	0	0	0	0	0	0	0
Corynebacterium sp. KPL1855	Species	Bacteria		Actinobacteria	Actinobacteria	Corynebacteriales	Corynebacteriaceae	Corynebacterium	Corynebacterium sp. KPL1855	0	0	0	14741000	0	0	0	0	0	0	0	0	0	0	0	0	0	0	28003000	0	0	0	0	0	0	0	0	0	0	0	0	0	0	0	0	0	0	0	0	0
Scardovia inopinata	Species	Bacteria		Actinobacteria	Actinobacteria	Bifidobacteriales	Bifidobacteriaceae	Scardovia	Scardovia inopinata	0	0	0	0	0	0	0	0	0	0	0	0	0	0	0	0	0	0	0	3091000	0	0	0	0	0	0	0	0	0	0	0	0	0	0	0	0	0	0	0	0
Actinomyces sp. oral taxon 170	Species	Bacteria		Actinobacteria	Actinobacteria	Actinomycetales	Actinomycetaceae	Actinomyces	Actinomyces sp. oral taxon 170	18878000	19022000	0	0	0	0	0	0	0	0	0	8474900	0	0	0	0	7497400	7817100	0	0	0	0	0	0	0	0	0	0	0	0	0	0	0	0	0	0	0	0	0	0
Prevotella disiens	Species	Bacteria		Bacteroidetes	Bacteroidia	Bacteroidales	Prevotellaceae	Prevotella	Prevotella disiens	0	0	0	0	0	0	0	0	0	0	12482000	15980000	0	8768800	9154600	0	0	0	0	0	0	0	0	0	0	0	0	0	0	0	0	0	0	0	0	0	0	0	0	0
Neisseria sicca	Species	Bacteria		Proteobacteria	Betaproteobacteria	Neisseriales	Neisseriaceae	Neisseria	Neisseria sicca	0	0	0	0	0	0	0	0	0	0	0	0	31986000	36809000	0	0	0	0	0	0	0	0	0	0	0	0	0	0	0	0	0	0	0	0	0	0	0	0	0	0
Selenomonas sp. F0473	Species	Bacteria		Firmicutes	Negativicutes	Selenomonadales	Selenomonadaceae	Selenomonas	Selenomonas sp. F0473	0	0	0	0	0	0	0	0	0	0	129010000	0	0	0	0	0	0	0	0	0	0	0	0	0	0	0	0	0	0	0	0	0	0	0	0	0	0	0	0	0
Scardovia	Genus	Bacteria		Actinobacteria	Actinobacteria	Bifidobacteriales	Bifidobacteriaceae	Scardovia		0	0	0	0	0	0	0	0	0	0	0	0	0	0	0	0	0	0	0	3091000	0	0	0	0	0	0	0	0	0	0	0	0	0	0	0	0	0	0	0	0
Actinomyces sp. oral taxon 414	Species	Bacteria		Actinobacteria	Actinobacteria	Actinomycetales	Actinomycetaceae	Actinomyces	Actinomyces sp. oral taxon 414	115731300	93831300	181108400	218542000	7936000	9333000	597184000	668462000	2519800	2768400	2577500	6025300	0	0	22354600	18814000	8620800	5482200	32555000	33310000	22104000	0	0	0	13615000	26011000	0	0	0	0	0	0	0	0	0	0	0	0	0	0
Corynebacterium matruchotii	Species	Bacteria		Actinobacteria	Actinobacteria	Corynebacteriales	Corynebacteriaceae	Corynebacterium	Corynebacterium matruchotii	513102600	470398600	77647300	60759000	0	13409000	167773600	176335700	0	0	24940000	34975100	0	10537000	0	0	4188300	0	0	15932000	36333000	0	8853000	8836800	0	2720000	18518000	16477000	0	2734500	6083500	0	74748000	46914000	0	13250000	0	0	0	0
Streptococcus salivarius	Species	Bacteria		Firmicutes	Bacilli	Lactobacillales	Streptococcaceae	Streptococcus	Streptococcus salivarius	0	0	0	29975000	12299000	19283000	0	11674000	0	0	0	0	0	0	0	0	0	19469000	0	0	0	0	0	15133000	0	0	0	0	0	0	0	0	0	0	0	0	0	0	0	0
Actinomyces sp. oral taxon 181	Species	Bacteria		Actinobacteria	Actinobacteria	Actinomycetales	Actinomycetaceae	Actinomyces	Actinomyces sp. oral taxon 181	0	0	0	0	0	0	0	0	0	0	354020000	0	0	0	0	0	0	0	0	0	0	0	0	0	0	0	0	8848000	27293000	24943000	0	0	0	0	0	0	0	0	0	0
Alloprevotella tannerae	Species	Bacteria		Bacteroidetes	Bacteroidia	Bacteroidales	Prevotellaceae	Alloprevotella	Alloprevotella tannerae	17292000	32093900	46502000	46017000	13376000	17618000	23196700	24110100	23921000	21520000	87000000	55710000	14540300	26550000	19784000	19466000	34229800	47310200	0	0	0	0	0	0	49999000	38086000	0	0	0	0	0	0	0	0	0	0	10536000	12715000	14818100	9872900
Pasteurellaceae bacterium NI1060	Species	Bacteria		Proteobacteria	Gammaproteobacteria	Pasteurellales	Pasteurellaceae		Pasteurellaceae bacterium NI1060	24013000	25311000	0	0	0	0	0	18099000	0	0	0	0	0	0	0	0	0	0	0	0	0	0	4035200	0	6688100	6995600	0	0	0	0	0	0	0	0	0	0	0	0	0	0
Neisseria subflava	Species	Bacteria		Proteobacteria	Betaproteobacteria	Neisseriales	Neisseriaceae	Neisseria	Neisseria subflava	122429000	105010000	0	56291000	0	23386000	0	10059000	2366300	12446000	7631000	11055000	551860000	400144000	10487000	10091000	10454000	10128000	0	0	12920000	0	12478000	16516000	59269000	61248000	39060000	0	0	0	0	0	0	0	0	0	0	0	98091400	94637500
Corynebacteriaceae	Family	Bacteria		Actinobacteria	Actinobacteria	Corynebacteriales	Corynebacteriaceae			513102600	470398600	77647300	75500000	12736000	13409000	167773600	176335700	0	0	24940000	62015100	0	10537000	0	0	4188300	0	28003000	15932000	36333000	0	8853000	54506800	13093000	15229000	61729300	139217900	4786100	2734500	6083500	4130700	74748000	46914000	0	13250000	0	3422400	0	0
Corynebacterium	Genus	Bacteria		Actinobacteria	Actinobacteria	Corynebacteriales	Corynebacteriaceae	Corynebacterium		513102600	470398600	77647300	75500000	12736000	13409000	167773600	176335700	0	0	24940000	62015100	0	10537000	0	0	4188300	0	28003000	15932000	36333000	0	8853000	54506800	13093000	15229000	61729300	139217900	4786100	2734500	6083500	4130700	74748000	46914000	0	13250000	0	3422400	0	0
Fusobacterium nucleatum	Species	Bacteria		Fusobacteria	Fusobacteriia	Fusobacteriales	Fusobacteriaceae	Fusobacterium	Fusobacterium nucleatum	6491400	8622000	0	4093300	0	0	0	0	462810000	0	0	0	164350000	169760000	0	0	42271000	34638000	0	0	0	0	0	0	0	0	0	0	0	0	0	0	0	0	0	0	316490000	0	4281500	4393000
Treponema socranskii	Species	Bacteria		Spirochaetes	Spirochaetia	Spirochaetales	Spirochaetaceae	Treponema	Treponema socranskii	0	100350000	0	0	0	0	0	0	0	0	37917000	43324000	0	0	0	0	0	0	0	0	0	0	67043000	0	0	0	0	0	0	0	0	0	0	0	0	0	0	0	0	0
Neisseria flavescens	Species	Bacteria		Proteobacteria	Betaproteobacteria	Neisseriales	Neisseriaceae	Neisseria	Neisseria flavescens	91059400	80450000	0	31572000	20253200	20761500	46866700	57751500	10699100	19294900	0	0	170026400	169053200	154976300	154397400	0	0	46818000	57563000	61709000	56414000	0	0	31527000	31051000	0	0	0	0	0	0	0	0	0	0	41237100	32469900	98223000	94883200
Anaerococcus tetradius	Species	Bacteria		Firmicutes	Tissierellia	Tissierellales	Peptoniphilaceae	Anaerococcus	Anaerococcus tetradius	465700000	0	1010200000	1074200000	465480000	437740000	71508000	67889000	0	0	0	0	0	0	397920000	0	31566000	0	0	0	0	86419000	0	0	0	0	0	0	0	41534000	0	14482000	29651000	24950000	13345000	30005000	1358700000	125920000	92117000	110920000
Anaerococcus	Genus	Bacteria		Firmicutes	Tissierellia	Tissierellales	Peptoniphilaceae	Anaerococcus		518398000	73573000	1078178000	1147574000	502293000	476265000	93165000	96324000	8330100	9714600	25920000	20926000	0	0	431211000	42622000	31566000	12200000	0	19176000	124770000	214299000	0	48666000	0	0	0	0	35719000	41534000	0	14482000	29651000	24950000	13345000	59029000	1358700000	172960000	92117000	110920000
Peptoniphilaceae	Family	Bacteria		Firmicutes	Tissierellia	Tissierellales	Peptoniphilaceae			518398000	73573000	1078178000	1147574000	502293000	476265000	93165000	96324000	8330100	9714600	25920000	20926000	0	0	431211000	42622000	31566000	12200000	0	19176000	124770000	214299000	0	48666000	0	0	0	0	35719000	41534000	0	14482000	34655900	24950000	13345000	59029000	1358700000	172960000	92117000	110920000
Tissierellia	Class	Bacteria		Firmicutes	Tissierellia					518398000	73573000	1078178000	1147574000	502293000	476265000	93165000	96324000	8330100	9714600	25920000	20926000	0	0	431211000	42622000	31566000	12200000	0	19176000	124770000	214299000	0	48666000	0	0	0	0	35719000	41534000	0	14482000	34655900	24950000	13345000	59029000	1358700000	172960000	92117000	110920000
Tissierellales	Order	Bacteria		Firmicutes	Tissierellia	Tissierellales				518398000	73573000	1078178000	1147574000	502293000	476265000	93165000	96324000	8330100	9714600	25920000	20926000	0	0	431211000	42622000	31566000	12200000	0	19176000	124770000	214299000	0	48666000	0	0	0	0	35719000	41534000	0	14482000	34655900	24950000	13345000	59029000	1358700000	172960000	92117000	110920000
Lactobacillus reuteri	Species	Bacteria		Firmicutes	Bacilli	Lactobacillales	Lactobacillaceae	Lactobacillus	Lactobacillus reuteri	178230000	0	0	0	0	0	125130000	0	0	35184000	0	0	0	0	0	0	70967000	169800000	307030000	220500000	41363000	37252000	0	0	0	0	0	14536000	0	0	78493000	0	0	0	181910000	0	0	33578000	88933000	104270000
Leptotrichia sp. oral taxon 215	Species	Bacteria		Fusobacteria	Fusobacteriia	Fusobacteriales	Leptotrichiaceae	Leptotrichia	Leptotrichia sp. oral taxon 215	89308100	69155700	11167000	15286000	24751200	23561700	14312400	13306900	22516000	29501200	66019400	82634300	160799600	248535800	13511900	37581300	334739000	386132500	0	0	0	0	99212000	64516000	0	50417000	125148000	52270000	58964000	32851000	0	0	0	0	0	0	0	0	221318500	172813400
Bifidobacteriales	Order	Bacteria		Actinobacteria	Actinobacteria	Bifidobacteriales				110410000	0	0	0	0	0	0	0	21669000	0	0	0	0	0	0	62910000	0	0	0	573871000	0	0	0	0	42684000	45261000	0	4069700	0	9174100	0	16689000	0	9769700	9780200	10317000	0	46858000	230200000	13963000
Bifidobacteriaceae	Family	Bacteria		Actinobacteria	Actinobacteria	Bifidobacteriales	Bifidobacteriaceae			110410000	0	0	0	0	0	0	0	21669000	0	0	0	0	0	0	62910000	0	0	0	573871000	0	0	0	0	42684000	45261000	0	4069700	0	9174100	0	16689000	0	9769700	9780200	10317000	0	46858000	230200000	13963000
Shuttleworthia	Genus	Bacteria		Firmicutes	Clostridia	Clostridiales	Lachnospiraceae	Shuttleworthia		0	0	0	0	47993000	16567000	0	19857000	0	8918700	0	25342000	0	0	33720000	0	0	28010000	0	0	0	0	0	0	0	0	0	0	0	0	74869000	0	0	0	0	0	30862000	0	0	0
Bifidobacterium scardovii	Species	Bacteria		Actinobacteria	Actinobacteria	Bifidobacteriales	Bifidobacteriaceae	Bifidobacterium	Bifidobacterium scardovii	110410000	0	0	0	0	0	0	0	0	0	0	0	0	0	0	62910000	0	0	0	570780000	0	0	0	0	42684000	45261000	0	4069700	0	9174100	0	16689000	0	9769700	9780200	10317000	0	46858000	230200000	13963000
Bifidobacterium	Genus	Bacteria		Actinobacteria	Actinobacteria	Bifidobacteriales	Bifidobacteriaceae	Bifidobacterium		110410000	0	0	0	0	0	0	0	0	0	0	0	0	0	0	62910000	0	0	0	570780000	0	0	0	0	42684000	45261000	0	4069700	0	9174100	0	16689000	0	9769700	9780200	10317000	0	46858000	230200000	13963000
Corynebacteriales	Order	Bacteria		Actinobacteria	Actinobacteria	Corynebacteriales				574763600	551225600	77647300	75500000	47661000	84737000	237555600	221840700	17609000	16277000	24940000	93157100	0	10537000	43769000	40213000	46026300	47005000	127297000	90837000	36333000	55988000	127403000	177446800	13093000	39147000	130957300	200711900	46172100	21470500	25903500	4130700	105480000	60129000	17377000	37155000	49642000	76799400	112980000	113300000
Flavobacteriaceae	Family	Bacteria		Bacteroidetes	Flavobacteriia	Flavobacteriales	Flavobacteriaceae			32027000	20988800	4271400	54065500	12276000	31211000	0	8840100	37848600	40630400	6523600	6836900	65530000	67789000	121791800	113666500	71635600	76581200	0	38984000	0	0	0	0	93743000	75814000	0	0	0	0	0	0	0	0	0	0	28084000	0	150838000	146009000
Flavobacteriales	Order	Bacteria		Bacteroidetes	Flavobacteriia	Flavobacteriales				32027000	20988800	4271400	54065500	12276000	31211000	0	8840100	37848600	40630400	6523600	6836900	65530000	67789000	121791800	113666500	71635600	76581200	0	38984000	0	0	0	0	93743000	75814000	0	0	0	0	0	0	0	0	0	0	28084000	0	150838000	146009000
Flavobacteriia	Class	Bacteria		Bacteroidetes	Flavobacteriia					32027000	20988800	4271400	54065500	12276000	31211000	0	8840100	37848600	40630400	6523600	6836900	65530000	67789000	121791800	113666500	71635600	76581200	0	38984000	0	0	0	0	93743000	75814000	0	0	0	0	0	0	0	0	0	0	28084000	0	150838000	146009000
Capnocytophaga	Genus	Bacteria		Bacteroidetes	Flavobacteriia	Flavobacteriales	Flavobacteriaceae	Capnocytophaga		32027000	20988800	4271400	54065500	12276000	31211000	0	8840100	37848600	40630400	6523600	6836900	65530000	67789000	121791800	113666500	71635600	76581200	0	38984000	0	0	0	0	93743000	75814000	0	0	0	0	0	0	0	0	0	0	28084000	0	150838000	146009000
Cryptobacterium curtum	Species	Bacteria		Actinobacteria	Coriobacteriia	Eggerthellales	Eggerthellaceae	Cryptobacterium	Cryptobacterium curtum	1445200000	1529400000	1059300000	1165500000	546090000	540900000	466320000	0	1233000000	1141400000	577360000	582670000	0	0	0	267460000	859380000	911690000	1148800000	1350700000	367180000	347070000	297860000	302040000	4992700	3465100	242400000	204720000	354480000	376150000	494270000	526270000	502450000	515830000	1499500000	1302900000	321450000	315100000	614680000	622660000
Cryptobacterium	Genus	Bacteria		Actinobacteria	Coriobacteriia	Eggerthellales	Eggerthellaceae	Cryptobacterium		1445200000	1529400000	1059300000	1165500000	546090000	540900000	466320000	0	1233000000	1141400000	577360000	582670000	0	0	0	267460000	859380000	911690000	1148800000	1350700000	367180000	347070000	297860000	302040000	4992700	3465100	242400000	204720000	354480000	376150000	494270000	526270000	502450000	515830000	1499500000	1302900000	321450000	315100000	614680000	622660000
Eggerthellaceae	Family	Bacteria		Actinobacteria	Coriobacteriia	Eggerthellales	Eggerthellaceae			1467613000	1545201000	1082718000	1197568000	560710000	555382000	493345000	31291000	1271657000	1180525000	582048400	586669900	71265000	47531000	96477000	359746000	863902100	916573600	1197571000	1394438000	450242000	420115000	346604000	324227000	4992700	3465100	286676000	247145000	354480000	376150000	494270000	526270000	502450000	515830000	1499500000	1302900000	331708000	346486000	676553000	686723000
Eggerthellales	Order	Bacteria		Actinobacteria	Coriobacteriia	Eggerthellales				1467613000	1545201000	1082718000	1197568000	560710000	555382000	493345000	31291000	1271657000	1180525000	582048400	586669900	71265000	47531000	96477000	359746000	863902100	916573600	1197571000	1394438000	450242000	420115000	346604000	324227000	4992700	3465100	286676000	247145000	354480000	376150000	494270000	526270000	502450000	515830000	1499500000	1302900000	331708000	346486000	676553000	686723000
Neisseria	Genus	Bacteria		Proteobacteria	Betaproteobacteria	Neisseriales	Neisseriaceae	Neisseria		2157704700	2185388900	502297900	884989300	684370400	835323800	1368579000	1521608000	1018800200	1038531000	117765500	147196600	8122752900	7793784100	2460847900	2589423000	113111600	137544100	8818108100	1611606000	869059000	693569300	257805700	437013700	525334000	715919900	1573018500	1510655600	59183000	42724400	139716600	82231300	232157400	293994000	85611800	122103900	904544500	1045879100	9430015200	9261939400
Peptostreptococcus	Genus	Bacteria		Firmicutes	Clostridia	Clostridiales	Peptostreptococcaceae	Peptostreptococcus		186240000	186320000	446350000	94811000	0	141180000	150930000	132090000	77371000	71099000	446410000	337850000	244460000	248070000	274170000	0	115670000	501940000	1224900000	1349100000	0	58223000	179200000	187950000	265030000	258770000	33853000	102620000	313110000	101920000	156450000	539220000	12711000	120610000	137640000	556010000	0	0	503680000	587760000
Peptostreptococcus anaerobius	Species	Bacteria		Firmicutes	Clostridia	Clostridiales	Peptostreptococcaceae	Peptostreptococcus	Peptostreptococcus anaerobius	186240000	186320000	446350000	94811000	0	141180000	150930000	132090000	77371000	71099000	446410000	337850000	244460000	248070000	274170000	0	115670000	501940000	1224900000	1349100000	0	58223000	179200000	187950000	265030000	258770000	33853000	102620000	313110000	101920000	156450000	539220000	12711000	120610000	137640000	556010000	0	0	503680000	587760000
Coriobacteriia	Class	Bacteria		Actinobacteria	Coriobacteriia					1501835000	1584739000	1126619000	1322848000	641853000	592905000	675029600	184844600	1305140400	1250059000	649544400	649358900	109449000	78483000	183216000	391598000	863902100	1016433600	1204697700	1488431000	517993000	567379000	439370000	428544500	32173700	37657100	431982600	287334100	506900000	523292700	541090000	615567000	563701000	586283000	1499500000	1349065000	364021000	424933000	741399000	742689000
Neisseriaceae	Family	Bacteria		Proteobacteria	Betaproteobacteria	Neisseriales	Neisseriaceae			2695577500	2564450500	590358100	1271440400	785007900	983232000	1816855800	1949261300	1371641000	1518406100	132161500	176668300	10185097000	10892205500	3374296000	3422931600	148046200	174785300	9400588200	2181550100	1338910100	1191485600	459597100	615062700	643084000	801969300	2013678900	1908299200	108130000	107773900	161601800	145680200	368788200	475427300	156380800	162565900	1120712200	1209863900	12748345000	11756378900
Neisseriales	Order	Bacteria		Proteobacteria	Betaproteobacteria	Neisseriales				2695577500	2564450500	590358100	1271440400	785007900	983232000	1816855800	1949261300	1371641000	1518406100	132161500	176668300	10204751000	10908663500	3390608000	3422931600	148046200	174785300	9400588200	2181550100	1338910100	1191485600	463318900	619115700	643084000	829803300	2017493400	1908299200	112297500	114174800	161601800	145680200	368788200	475427300	156380800	162565900	1120712200	1209863900	12783468100	11967472900
Peptostreptococcaceae	Family	Bacteria		Firmicutes	Clostridia	Clostridiales	Peptostreptococcaceae			186240000	186320000	446350000	94811000	0	141180000	150930000	132090000	77371000	71099000	446410000	337850000	244460000	248070000	274170000	0	133343000	519235000	1224900000	1349100000	0	58223000	179200000	187950000	337005000	330376000	33853000	102620000	313110000	101920000	156450000	539220000	12711000	120610000	137640000	560612400	21158000	18420000	503680000	587760000
Actinomyces sp. oral taxon 172	Species	Bacteria		Actinobacteria	Actinobacteria	Actinomycetales	Actinomycetaceae	Actinomyces	Actinomyces sp. oral taxon 172	69911000	80673000	0	16021000	0	0	0	0	0	8398500	289950000	300840000	0	0	4472900	0	0	0	0	0	0	0	0	0	0	0	213440000	223936000	0	9861500	0	0	0	0	0	0	45337000	42715000	0	0
Intrasporangiaceae	Family	Bacteria		Actinobacteria	Actinobacteria	Micrococcales	Intrasporangiaceae			61147000	68637000	0	0	0	0	0	0	0	0	19802000	0	0	0	0	0	0	0	22724000	4472700	0	0	0	0	0	0	0	0	0	0	0	0	0	0	11243000	0	12045000	0	50425000	49289000
Arsenicicoccus	Genus	Bacteria		Actinobacteria	Actinobacteria	Micrococcales	Intrasporangiaceae	Arsenicicoccus		61147000	68637000	0	0	0	0	0	0	0	0	19802000	0	0	0	0	0	0	0	22724000	4472700	0	0	0	0	0	0	0	0	0	0	0	0	0	0	11243000	0	12045000	0	50425000	49289000
Arsenicicoccus sp. oral taxon 190	Species	Bacteria		Actinobacteria	Actinobacteria	Micrococcales	Intrasporangiaceae	Arsenicicoccus	Arsenicicoccus sp. oral taxon 190	61147000	68637000	0	0	0	0	0	0	0	0	19802000	0	0	0	0	0	0	0	22724000	4472700	0	0	0	0	0	0	0	0	0	0	0	0	0	0	11243000	0	12045000	0	50425000	49289000
Veillonella sp. oral taxon 158	Species	Bacteria		Firmicutes	Negativicutes	Veillonellales	Veillonellaceae	Veillonella	Veillonella sp. oral taxon 158	187381600	190002000	0	0	107391000	124227000	53936000	68544100	0	0	15715500	10271000	162031000	190929000	48116000	53710000	0	0	76303600	65907200	19778000	19345000	24875300	29534400	24579100	9121400	7814700	12661000	0	0	0	18691000	0	0	3325400	4023100	106023000	22997000	342887000	330141000
Anaerococcus lactolyticus	Species	Bacteria		Firmicutes	Tissierellia	Tissierellales	Peptoniphilaceae	Anaerococcus	Anaerococcus lactolyticus	52698000	73573000	67978000	73374000	36813000	38525000	21657000	28435000	8330100	9714600	25920000	20926000	0	0	33291000	42622000	0	12200000	0	19176000	124770000	127880000	0	48666000	0	0	0	0	35719000	0	0	0	0	0	0	29024000	0	47040000	0	0
Eubacterium	Genus	Bacteria		Firmicutes	Clostridia	Clostridiales	Eubacteriaceae	Eubacterium		17269000	0	88737000	41277000	0	16672000	14462000	5513700	28946000	16512000	6715900	29359000	180230000	90409000	0	33405000	77384000	38750000	0	26792000	41238000	45198000	32932000	14637000	0	0	35580000	0	0	35590000	52109000	0	61071000	44356000	74570000	81261000	0	23529000	18655000	22864000
Eubacterium limosum	Species	Bacteria		Firmicutes	Clostridia	Clostridiales	Eubacteriaceae	Eubacterium	Eubacterium limosum	17269000	0	88737000	41277000	0	16672000	14462000	5513700	28946000	16512000	6715900	29359000	180230000	90409000	0	33405000	77384000	38750000	0	26792000	41238000	45198000	32932000	14637000	0	0	35580000	0	0	35590000	52109000	0	61071000	44356000	74570000	81261000	0	23529000	18655000	22864000
Eubacteriaceae	Family	Bacteria		Firmicutes	Clostridia	Clostridiales	Eubacteriaceae			17269000	0	88737000	41277000	0	16672000	14462000	5513700	28946000	16512000	6715900	29359000	180230000	90409000	0	33405000	77384000	38750000	0	26792000	41238000	45198000	32932000	14637000	0	0	35580000	0	0	35590000	52109000	0	61071000	44356000	74570000	81261000	0	23529000	18655000	22864000
Brochothrix	Genus	Bacteria		Firmicutes	Bacilli	Bacillales	Listeriaceae	Brochothrix		0	0	0	0	0	0	0	0	0	11232000	0	14273000	0	0	0	0	0	0	0	0	0	0	0	0	0	0	0	0	0	0	0	0	0	0	0	0	9863400	11516000	0	0
Brochothrix thermosphacta	Species	Bacteria		Firmicutes	Bacilli	Bacillales	Listeriaceae	Brochothrix	Brochothrix thermosphacta	0	0	0	0	0	0	0	0	0	11232000	0	14273000	0	0	0	0	0	0	0	0	0	0	0	0	0	0	0	0	0	0	0	0	0	0	0	0	9863400	11516000	0	0
Listeriaceae	Family	Bacteria		Firmicutes	Bacilli	Bacillales	Listeriaceae			0	0	0	0	0	0	0	0	0	11232000	0	14273000	0	0	0	0	0	0	0	0	0	0	0	0	0	0	0	0	0	0	0	0	0	0	0	0	9863400	11516000	0	0
Rhizobiaceae	Family	Bacteria		Proteobacteria	Alphaproteobacteria	Rhizobiales	Rhizobiaceae			23628000	35135000	0	51166000	65228000	0	0	38926000	515680000	703200000	218020000	0	33106000	0	49489000	0	239890000	49630000	0	43980000	71656000	145390000	12452000	36883000	36129000	43426000	221174000	84859000	142880000	116541000	0	370139000	85274000	89179000	55312000	85274000	0	0	32775000	136556000
Rhizobiales	Order	Bacteria		Proteobacteria	Alphaproteobacteria	Rhizobiales				23628000	35135000	0	51166000	65228000	0	0	38926000	515680000	703200000	218020000	0	33106000	0	49489000	0	239890000	49630000	0	43980000	71656000	145390000	12452000	36883000	36129000	43426000	221174000	84859000	142880000	116541000	0	370139000	85274000	89179000	55312000	85274000	0	0	32775000	136556000
Alphaproteobacteria	Class	Bacteria		Proteobacteria	Alphaproteobacteria					47540000	64147000	0	51166000	85016000	16558000	0	58403000	526861000	716647000	218020000	0	33106000	0	49489000	0	239890000	49630000	37233000	43980000	71656000	145390000	12452000	36883000	62063000	43426000	221174000	84859000	142880000	116541000	0	370139000	114953000	89179000	94432000	85274000	0	0	63632000	164942000
Homo sapiens	Species	Eukaryota	Metazoa	Chordata	Mammalia	Primates	Hominidae	Homo	Homo sapiens	64361127100	61243599500	71313050600	70147931500	53836328800	56642658700	63663555000	61071809000	67145857700	69180633500	76605241500	77333414000	63186014900	57626624200	59900801400	58261272000	72655976200	72149009500	90101111800	89714660000	54581304600	54837237700	33408818300	33948140200	102563823400	103912598100	35557148300	34353382300	48294069700	51318592900	55165109800	57072847000	68905399900	67637950800	78681007900	75705509300	45356763100	46983763580	59698258600	59756997800
Selenomonas flueggei	Species	Bacteria		Firmicutes	Negativicutes	Selenomonadales	Selenomonadaceae	Selenomonas	Selenomonas flueggei	3996400	5075500	0	0	0	0	0	0	0	1504400	168026000	96748000	0	0	0	0	7947400	0	0	0	0	0	0	0	5565100	4581400	16226000	72810000	61933000	66531000	0	0	0	0	0	0	0	0	13389800	3881500
Prevotella salivae	Species	Bacteria		Bacteroidetes	Bacteroidia	Bacteroidales	Prevotellaceae	Prevotella	Prevotella salivae	720750000	717980000	270190000	298530000	389670000	377800000	283450000	271320000	88964000	103140000	277330000	321260000	0	0	0	331530000	248390000	218710000	420130000	403650000	575590000	0	695670000	830070000	66913000	0	0	0	366890000	384280000	0	343280000	282170000	0	349600000	385840000	0	0	391450000	351770000
Erysipelothrix	Genus	Bacteria		Firmicutes	Erysipelotrichia	Erysipelotrichales	Erysipelotrichaceae	Erysipelothrix		38354000	0	0	26258000	0	0	27314000	0	25487000	24862000	21504000	0	151420000	91959000	16978000	74886000	23907000	27303000	0	64236000	0	0	65372000	64133000	74960000	13710000	20736000	23265000	5315700	6520000	0	11422000	5698400	0	7068700	0	15273000	0	120520000	113080000
Erysipelothrix rhusiopathiae	Species	Bacteria		Firmicutes	Erysipelotrichia	Erysipelotrichales	Erysipelotrichaceae	Erysipelothrix	Erysipelothrix rhusiopathiae	38354000	0	0	26258000	0	0	27314000	0	25487000	24862000	21504000	0	151420000	91959000	16978000	74886000	23907000	27303000	0	64236000	0	0	65372000	64133000	74960000	13710000	20736000	23265000	5315700	6520000	0	11422000	5698400	0	7068700	0	15273000	0	120520000	113080000
Erysipelotrichia	Class	Bacteria		Firmicutes	Erysipelotrichia					38354000	0	0	26258000	0	0	27314000	0	25487000	24862000	21504000	0	151420000	91959000	16978000	74886000	23907000	27303000	0	64236000	0	0	65372000	64133000	74960000	13710000	20736000	23265000	5315700	6520000	0	11422000	5698400	0	7068700	0	15273000	0	120520000	113080000
Erysipelotrichales	Order	Bacteria		Firmicutes	Erysipelotrichia	Erysipelotrichales				38354000	0	0	26258000	0	0	27314000	0	25487000	24862000	21504000	0	151420000	91959000	16978000	74886000	23907000	27303000	0	64236000	0	0	65372000	64133000	74960000	13710000	20736000	23265000	5315700	6520000	0	11422000	5698400	0	7068700	0	15273000	0	120520000	113080000
Erysipelotrichaceae	Family	Bacteria		Firmicutes	Erysipelotrichia	Erysipelotrichales	Erysipelotrichaceae			38354000	0	0	26258000	0	0	27314000	0	25487000	24862000	21504000	0	151420000	91959000	16978000	74886000	23907000	27303000	0	64236000	0	0	65372000	64133000	74960000	13710000	20736000	23265000	5315700	6520000	0	11422000	5698400	0	7068700	0	15273000	0	120520000	113080000
Caulobacteraceae	Family	Bacteria		Proteobacteria	Alphaproteobacteria	Caulobacterales	Caulobacteraceae			23912000	29012000	0	0	19788000	16558000	0	19477000	11181000	13447000	0	0	0	0	0	0	0	0	37233000	0	0	0	0	0	25934000	0	0	0	0	0	0	0	29679000	0	39120000	0	0	0	30857000	28386000
Caulobacterales	Order	Bacteria		Proteobacteria	Alphaproteobacteria	Caulobacterales				23912000	29012000	0	0	19788000	16558000	0	19477000	11181000	13447000	0	0	0	0	0	0	0	0	37233000	0	0	0	0	0	25934000	0	0	0	0	0	0	0	29679000	0	39120000	0	0	0	30857000	28386000
Brevundimonas	Genus	Bacteria		Proteobacteria	Alphaproteobacteria	Caulobacterales	Caulobacteraceae	Brevundimonas		23912000	29012000	0	0	19788000	16558000	0	19477000	11181000	13447000	0	0	0	0	0	0	0	0	37233000	0	0	0	0	0	25934000	0	0	0	0	0	0	0	29679000	0	39120000	0	0	0	30857000	28386000
Betaproteobacteria	Class	Bacteria		Proteobacteria	Betaproteobacteria					4295892500	4144546500	1018478300	1707908400	2253965900	2354255500	3511561300	3665778800	2034377600	2356806400	2298077500	2257823800	14429645200	15436984200	5367163800	5258272800	3113047600	3059131300	12809568600	5785650100	2977947800	2756081600	3129108100	2946642700	850240000	845261700	5505607100	5533722700	5029183200	4600908600	1702301800	1836680200	2999418700	3263045300	3564180800	3546565900	3092476200	3101853900	16063351300	15253655600
Oribacterium sinus	Species	Bacteria		Firmicutes	Clostridia	Clostridiales	Lachnospiraceae	Oribacterium	Oribacterium sinus	61882000	13553000	0	0	0	0	0	0	0	0	0	0	0	0	7357400	6276100	42002000	41756000	13503000	0	0	0	0	0	0	0	0	0	0	0	0	0	0	0	0	0	0	0	71828000	99882100
Pseudomonas aeruginosa	Species	Bacteria		Proteobacteria	Gammaproteobacteria	Pseudomonadales	Pseudomonadaceae	Pseudomonas	Pseudomonas aeruginosa	1161900000	1261200000	4209300000	4101200000	1510800000	1554300000	916780000	1446800000	282230000	508540000	839400000	853100000	355580000	343940000	1706500000	1675600000	1664400000	1625400000	2352200000	2333100000	1711900000	1868700000	1880600000	1869700000	385120000	850860000	584040000	614750000	2098900000	2066300000	1522500000	1569000000	1316100000	1017000000	1514700000	1504500000	1223200000	1284400000	2028500000	1956200000
Olsenella sp. oral taxon 807	Species	Bacteria		Actinobacteria	Coriobacteriia	Coriobacteriales	Atopobiaceae	Olsenella	Olsenella sp. oral taxon 807	0	0	0	0	0	0	108897600	104673600	1408400	0	0	0	0	0	0	0	0	0	0	0	67751000	62192000	0	0	0	0	72770000	0	0	0	0	0	0	0	0	0	0	0	0	0
Pseudomonadales	Order	Bacteria		Proteobacteria	Gammaproteobacteria	Pseudomonadales				1182529000	1261200000	4209300000	4101200000	1510800000	1554300000	936413000	1446800000	282230000	508540000	871526000	853100000	394320000	384708000	1706500000	1675600000	1664400000	1625400000	2397073000	2388568000	1711900000	1897174000	1927842000	1917671000	385120000	850860000	619626000	653076000	2146828000	2116515000	1522500000	1604584000	1316100000	1046394000	1543534000	1537322000	1244606000	1284400000	2078647000	1997439000
Pseudomonas	Genus	Bacteria		Proteobacteria	Gammaproteobacteria	Pseudomonadales	Pseudomonadaceae	Pseudomonas		1182529000	1261200000	4209300000	4101200000	1510800000	1554300000	936413000	1446800000	282230000	508540000	871526000	853100000	394320000	384708000	1706500000	1675600000	1664400000	1625400000	2397073000	2388568000	1711900000	1897174000	1927842000	1917671000	385120000	850860000	619626000	653076000	2146828000	2116515000	1522500000	1604584000	1316100000	1046394000	1543534000	1537322000	1244606000	1284400000	2078647000	1997439000
Pseudomonadaceae	Family	Bacteria		Proteobacteria	Gammaproteobacteria	Pseudomonadales	Pseudomonadaceae			1182529000	1261200000	4209300000	4101200000	1510800000	1554300000	936413000	1446800000	282230000	508540000	871526000	853100000	394320000	384708000	1706500000	1675600000	1664400000	1625400000	2397073000	2388568000	1711900000	1897174000	1927842000	1917671000	385120000	850860000	619626000	653076000	2146828000	2116515000	1522500000	1604584000	1316100000	1046394000	1543534000	1537322000	1244606000	1284400000	2078647000	1997439000
Treponema maltophilum	Species	Bacteria		Spirochaetes	Spirochaetia	Spirochaetales	Spirochaetaceae	Treponema	Treponema maltophilum	0	0	0	0	0	0	0	34247000	0	0	0	52727000	0	0	0	0	0	0	0	0	0	31142000	0	0	0	0	0	0	0	0	17633000	0	36052000	0	0	0	0	0	0	0
Prevotella fusca	Species	Bacteria		Bacteroidetes	Bacteroidia	Bacteroidales	Prevotellaceae	Prevotella	Prevotella fusca	0	0	0	0	0	0	0	0	0	0	24895000	0	0	0	0	0	0	0	0	0	0	0	22019000	0	0	0	2779900	0	0	0	0	0	0	0	0	0	0	0	0	0
Lactobacillus	Genus	Bacteria		Firmicutes	Bacilli	Lactobacillales	Lactobacillaceae	Lactobacillus		19057230000	17940000000	10643000000	10070000000	11296000000	7903900000	10317196000	9963676000	6454500000	6576684000	11344000000	9661600000	11392000000	12867000000	14085000000	14560000000	11600967000	10013664000	12592030000	17905500000	12204363000	12321252000	15579000000	15292000000	2221582000	2392800000	14246000000	13835536000	15012000000	15208000000	6920193000	6826700000	10572000000	10437000000	15889910000	15173000000	15648000000	15654578000	13841933000	13783270000
Lactobacillaceae	Family	Bacteria		Firmicutes	Bacilli	Lactobacillales	Lactobacillaceae			19078570000	17940000000	10643000000	10083130000	11296000000	7903900000	10317196000	9963676000	6454500000	6576684000	11344000000	9661600000	11392000000	12867000000	14085000000	14571992000	11600967000	10013664000	12592030000	17924535000	12204363000	12321252000	15658081000	15292000000	2221582000	2392800000	14246000000	13835536000	15012000000	15208000000	6934539000	6826700000	10572000000	10437000000	15889910000	15173000000	15648000000	15654578000	13861054000	13803412000
Lactobacillus iners	Species	Bacteria		Firmicutes	Bacilli	Lactobacillales	Lactobacillaceae	Lactobacillus	Lactobacillus iners	18879000000	17940000000	10643000000	10070000000	11296000000	7903900000	10165000000	9939400000	6454500000	6541500000	11344000000	9661600000	11392000000	12867000000	14085000000	14560000000	11530000000	9829200000	12285000000	17685000000	12163000000	12284000000	15579000000	15292000000	2200300000	2392800000	14246000000	13821000000	15012000000	15208000000	6841700000	6826700000	10572000000	10437000000	15708000000	15173000000	15648000000	15621000000	13753000000	13679000000
Proteobacteria	Phylum	Bacteria		Proteobacteria						7655407300	16243785300	12812488800	11034121500	8146162380	8602114000	6813739500	9838479300	5621300600	4795410200	8811177700	8300372800	23107376900	24649298300	11865201800	11453604800	8317328400	7903782630	19987643600	9449878000	10870672800	10958896500	12568591000	12224035800	4379243400	4653997100	13831511300	13245026000	10420001600	9400390100	8485995800	9085159200	9545643600	9661453400	12217487800	11700474400	16830500300	5402023700	29083132300	28596584700
Olsenella	Genus	Bacteria		Actinobacteria	Coriobacteriia	Coriobacteriales	Atopobiaceae	Olsenella		34222000	39538000	43901000	125280000	81143000	37523000	169353600	153553600	33483400	69534000	67496000	62689000	38184000	30952000	86739000	31852000	0	99860000	7126700	93993000	67751000	147264000	72962000	78789000	27181000	34192000	126102000	16768000	152420000	140520000	46820000	89297000	61251000	70453000	0	46165000	32313000	78447000	64846000	55966000
Cardiobacterium valvarum	Species	Bacteria		Proteobacteria	Gammaproteobacteria	Cardiobacteriales	Cardiobacteriaceae	Cardiobacterium	Cardiobacterium valvarum	0	0	0	0	0	0	3914100	0	2160200	0	0	0	9174300	12420000	0	0	0	0	0	0	0	0	0	0	0	0	0	0	0	0	0	0	0	0	0	0	0	0	14028000	16110000
Cardiobacterium	Genus	Bacteria		Proteobacteria	Gammaproteobacteria	Cardiobacteriales	Cardiobacteriaceae	Cardiobacterium		0	0	0	0	0	0	3914100	0	2160200	0	0	0	9174300	12420000	0	0	0	0	0	0	0	0	0	0	0	0	0	0	0	0	0	0	0	0	0	0	0	0	14028000	16110000
Cardiobacteriaceae	Family	Bacteria		Proteobacteria	Gammaproteobacteria	Cardiobacteriales	Cardiobacteriaceae			0	0	0	0	0	0	3914100	0	2160200	0	0	0	9174300	12420000	0	0	0	0	0	0	0	0	0	0	0	0	0	0	0	0	0	0	0	0	0	0	0	0	14028000	16110000
Cardiobacteriales	Order	Bacteria		Proteobacteria	Gammaproteobacteria	Cardiobacteriales				0	0	0	0	0	0	3914100	0	2160200	0	0	0	9174300	12420000	0	0	0	0	0	0	0	0	0	0	0	0	0	0	0	0	0	0	0	0	0	0	0	0	14028000	16110000
Lactobacillales	Order	Bacteria		Firmicutes	Bacilli	Lactobacillales				31047421200	18450579800	10917217000	10380512300	12981805200	9355156600	10560270000	10101219700	6530463000	6593101000	11758465200	10069539300	11502671100	13157982100	20328440100	15433062800	12212533800	10596036500	13325305000	19008737000	19960591900	14977137500	25658098600	26509762200	2406886000	2565561600	15195834300	14915959800	16977272900	16902899900	7008263500	7090581000	11045595100	10831422800	16096171000	15731567000	17389713800	17810144100	14453973800	14376886000
Bacilli	Class	Bacteria		Firmicutes	Bacilli					31100626900	18505222900	10917217000	10387977700	12994336200	9386912600	10626332200	10127842700	6534608900	6604333000	11832421200	10150403300	11502671100	13157982100	20349348500	15460134500	12224111800	10607612500	13351965000	19008737000	20017518300	15053533000	25984557700	26821124200	2426827300	2586761200	15337111800	15165016400	17099788800	17058977900	7041829500	7119305000	11056244100	10863118800	16101337400	15731567000	17427126600	17847525600	14514106700	14429741500
Olsenella sp. oral taxon 809	Species	Bacteria		Actinobacteria	Coriobacteriia	Coriobacteriales	Atopobiaceae	Olsenella	Olsenella sp. oral taxon 809	34222000	39538000	43901000	125280000	81143000	37523000	60456000	48880000	32075000	69534000	67496000	62689000	38184000	30952000	86739000	31852000	0	99860000	7126700	93993000	0	85072000	72962000	78789000	27181000	34192000	53332000	16768000	152420000	140520000	46820000	89297000	61251000	70453000	0	46165000	32313000	78447000	64846000	55966000
Atopobiaceae	Family	Bacteria		Actinobacteria	Coriobacteriia	Coriobacteriales	Atopobiaceae			34222000	39538000	43901000	125280000	81143000	37523000	169353600	153553600	33483400	69534000	67496000	62689000	38184000	30952000	86739000	31852000	0	99860000	7126700	93993000	67751000	147264000	72962000	88677500	27181000	34192000	135214600	26157100	152420000	147142700	46820000	89297000	61251000	70453000	0	46165000	32313000	78447000	64846000	55966000
Coriobacteriales	Order	Bacteria		Actinobacteria	Coriobacteriia	Coriobacteriales				34222000	39538000	43901000	125280000	81143000	37523000	181684600	153553600	33483400	69534000	67496000	62689000	38184000	30952000	86739000	31852000	0	99860000	7126700	93993000	67751000	147264000	92766000	104317500	27181000	34192000	145306600	40189100	152420000	147142700	46820000	89297000	61251000	70453000	0	46165000	32313000	78447000	64846000	55966000
Prevotella multisaccharivorax	Species	Bacteria		Bacteroidetes	Bacteroidia	Bacteroidales	Prevotellaceae	Prevotella	Prevotella multisaccharivorax	209800000	183350000	0	94132000	23420000	22793000	107820000	102720000	71863000	55631000	105060000	110750000	0	314030000	0	172620000	0	130500000	191400000	234840000	210120000	277060000	36011000	230493000	26502000	22848000	273915000	21620000	219160000	0	70884000	73885000	162280000	185240000	197870000	39058000	0	6729100	199030000	193900000
Prevotella scopos	Species	Bacteria		Bacteroidetes	Bacteroidia	Bacteroidales	Prevotellaceae	Prevotella	Prevotella scopos	12835000	12560000	0	0	6434900	7537000	6872400	6933400	4543200	5165100	0	18258000	8901800	0	0	0	0	0	0	0	10226000	0	0	57070000	0	0	0	0	31170000	0	0	0	0	0	0	0	0	0	0	6622800
Enterocloster asparagiformis	Species	Bacteria		Firmicutes	Clostridia	Clostridiales	Lachnospiraceae	Enterocloster	Enterocloster asparagiformis	32219000	30237000	0	0	5105500	4964700	9971300	8084000	0	0	42097000	39004000	0	0	0	0	0	9313400	0	0	0	0	0	71765000	0	0	0	0	0	0	0	0	0	0	0	0	17802000	11005000	56327000	59445000
Enterocloster	Genus	Bacteria		Firmicutes	Clostridia	Clostridiales	Lachnospiraceae	Enterocloster		32219000	30237000	0	0	5105500	4964700	9971300	8084000	0	0	42097000	39004000	0	0	0	0	0	9313400	0	0	0	0	0	71765000	0	0	0	0	0	0	0	0	0	0	0	0	17802000	11005000	56327000	59445000
Enterobacteriaceae	Family	Bacteria		Proteobacteria	Gammaproteobacteria	Enterobacterales	Enterobacteriaceae			0	9883200000	4717800000	4570300000	3649200000	4145100000	0	3625200000	1613200000	0	4902500000	4817500000	6367200000	7054500000	2774600000	3058500000	2767300000	2717300000	3574500000	0	5399300000	5496000000	6742100000	6535800000	0	0	6246500000	5758900000	0	2452400000	4564100000	4596600000	4862800000	4945800000	4238900000	3891900000	7364000000	0	5956800000	5883800000
Enterobacterales	Order	Bacteria		Proteobacteria	Gammaproteobacteria	Enterobacterales				0	9883200000	4717800000	4570300000	3649200000	4145100000	0	3625200000	1613200000	0	4902500000	4817500000	6367200000	7054500000	2774600000	3058500000	2767300000	2717300000	3574500000	0	5399300000	5496000000	6742100000	6535800000	0	0	6246500000	5758900000	0	2452400000	4564100000	4596600000	4862800000	4945800000	4238900000	3891900000	7364000000	0	5956800000	5883800000
Cronobacter	Genus	Bacteria		Proteobacteria	Gammaproteobacteria	Enterobacterales	Enterobacteriaceae	Cronobacter		0	9883200000	4717800000	4570300000	3649200000	4145100000	0	3625200000	1613200000	0	4902500000	4817500000	6367200000	7054500000	2774600000	3058500000	2767300000	2717300000	3574500000	0	5399300000	5496000000	6742100000	6535800000	0	0	6246500000	5758900000	0	2452400000	4564100000	4596600000	4862800000	4945800000	4238900000	3891900000	7364000000	0	5956800000	5883800000
Neisseria mucosa	Species	Bacteria		Proteobacteria	Betaproteobacteria	Neisseriales	Neisseriaceae	Neisseria	Neisseria mucosa	0	0	0	0	0	0	0	3802100	0	0	0	0	38032000	42465000	26450000	20671100	0	0	0	0	8239300	0	0	0	0	0	0	0	0	0	0	0	0	0	0	0	0	0	82549000	68271000
Firmicutes	Phylum	Bacteria		Firmicutes						36751966800	22527781500	12834543500	12037587000	14727217800	11882659300	11891120600	11879219600	7085812600	7073938200	18086876400	16617856700	14183945800	15938129300	21856923900	16724971200	13525848800	12845930800	15776421600	21385368800	21958816100	17003582500	38859192200	38384722230	4958874200	5183738300	26502156200	25642899200	26341499200	25646771100	8019106000	8280940150	12644750200	12350114600	16533869500	16991354000	21747006600	19342002000	19632746200	19670939400
Bacillales	Order	Bacteria		Firmicutes	Bacilli	Bacillales				0	0	0	0	0	0	0	0	0	11232000	0	14273000	0	0	0	0	0	0	0	0	0	0	0	0	9902600	0	0	0	0	0	0	0	0	0	0	0	9863400	11516000	0	0
Gammaproteobacteria	Class	Bacteria		Proteobacteria	Gammaproteobacteria					3049724400	11808125600	11595469000	9040405200	5681999400	6054325600	2668812600	5539451000	2357900000	963778000	5898107600	5738966900	7368318300	7998856000	5666773800	5492139900	4702446600	4564284430	6483992000	3052336300	7398916000	7541127000	8951411700	8684780900	2493688300	2929949800	7524149700	7172263100	5075988000	4577182700	6102981000	6216084200	6308989900	6178292100	8446421000	7854607500	13495559000	2064200500	11531679400	11871619500
Burkholderia	Genus	Bacteria		Proteobacteria	Betaproteobacteria	Burkholderiales	Burkholderiaceae	Burkholderia		1532100000	1540500000	390570000	386410000	1443800000	1332600000	1533800000	1586100000	562790000	713490000	2128400000	2055900000	3992900000	4292600000	1788200000	1644200000	2956200000	2873300000	3304400000	3604100000	1557100000	1498500000	2588000000	2250900000	186780000	0	3429500000	3565300000	4889300000	4459300000	1540700000	1691000000	2594000000	2758400000	3407800000	3384000000	1910700000	1829400000	2855100000	3085300000
Burkholderia cepacia	Species	Bacteria		Proteobacteria	Betaproteobacteria	Burkholderiales	Burkholderiaceae	Burkholderia	Burkholderia cepacia	1532100000	1540500000	390570000	386410000	1443800000	1332600000	1533800000	1586100000	562790000	713490000	2128400000	2055900000	3992900000	4292600000	1788200000	1644200000	2956200000	2873300000	3304400000	3604100000	1557100000	1498500000	2588000000	2250900000	186780000	0	3429500000	3565300000	4889300000	4459300000	1540700000	1691000000	2594000000	2758400000	3407800000	3384000000	1910700000	1829400000	2855100000	3085300000
Burkholderiaceae	Family	Bacteria		Proteobacteria	Betaproteobacteria	Burkholderiales	Burkholderiaceae			1532100000	1540500000	390570000	386410000	1443800000	1332600000	1533800000	1586100000	562790000	713490000	2128400000	2055900000	3992900000	4292600000	1788200000	1644200000	2956200000	2873300000	3304400000	3604100000	1557100000	1498500000	2606197400	2261352000	186780000	15458400	3437136100	3579933200	4907598400	4481240800	1540700000	1691000000	2594000000	2758400000	3407800000	3384000000	1910700000	1829400000	2855100000	3085300000
Burkholderiales	Order	Bacteria		Proteobacteria	Betaproteobacteria	Burkholderiales				1532100000	1540500000	390570000	386410000	1443800000	1332600000	1533800000	1586100000	562790000	713490000	2128400000	2055900000	3992900000	4292600000	1788200000	1644200000	2956200000	2873300000	3304400000	3604100000	1557100000	1498500000	2606197400	2261352000	186780000	15458400	3437136100	3579933200	4907598400	4481240800	1540700000	1691000000	2594000000	2758400000	3407800000	3384000000	1910700000	1829400000	2855100000	3085300000
Simonsiella	Genus	Bacteria		Proteobacteria	Betaproteobacteria	Neisseriales	Neisseriaceae	Simonsiella		18255000	17623000	0	0	15152000	15372000	16387000	15832000	0	0	14396000	19673000	49112000	53366000	36718000	36033000	20504000	20438000	35138000	30681000	43548000	53023000	38509000	30569000	0	0	37309000	39812000	35295000	41541000	16887000	18078000	26252000	25130000	33523000	19036000	0	43942000	29512000	21012000
Simonsiella muelleri	Species	Bacteria		Proteobacteria	Betaproteobacteria	Neisseriales	Neisseriaceae	Simonsiella	Simonsiella muelleri	18255000	17623000	0	0	15152000	15372000	16387000	15832000	0	0	14396000	19673000	49112000	53366000	36718000	36033000	20504000	20438000	35138000	30681000	43548000	53023000	38509000	30569000	0	0	37309000	39812000	35295000	41541000	16887000	18078000	26252000	25130000	33523000	19036000	0	43942000	29512000	21012000
Rothia mucilaginosa	Species	Bacteria		Actinobacteria	Actinobacteria	Micrococcales	Micrococcaceae	Rothia	Rothia mucilaginosa	155864000	84627500	0	51525600	118346300	48479400	101522400	59020700	12047000	18256200	43592200	29718300	63217200	69474000	13409900	17425800	34742200	25592800	65147000	108351000	69898500	60993000	305108500	267378400	33695000	41336000	24723000	101722400	13018000	0	15691000	38899000	0	0	0	0	59784000	47712000	211169100	228171600
Bacteria	Superkingdom	Bacteria								71032476600	61396651500	32219323600	36279638500	27298412480	32569950700	31082039400	30947070100	19023936900	17885284700	47187169000	36104602000	46101193200	55774593900	42837206300	40408882500	29048768670	34867151430	54554422000	40353265200	45072882800	40131113600	92200093500	98371827630	23417201310	24983029070	81801969210	79535541500	66520052700	70645861000	25301224100	22826257850	31905968100	28512020600	43123007100	44367677200	55063215800	38665872410	81391222100	80257950100
Fusobacterium	Genus	Bacteria		Fusobacteria	Fusobacteriia	Fusobacteriales	Fusobacteriaceae	Fusobacterium		372564400	297811000	224509100	314986200	188008400	171602300	337187900	429714300	684691400	290361100	305576500	321623400	1116214600	1278521700	1089024700	1073558800	1379126000	1397330300	1223425000	1182145600	141177500	175008000	265739800	318510900	2832056900	2948662400	850445900	814693900	85572000	186686300	0	42624000	49756900	92056100	18254000	43747700	1047015900	671233000	4177938900	4313269200
Fusobacteriaceae	Family	Bacteria		Fusobacteria	Fusobacteriia	Fusobacteriales	Fusobacteriaceae			372564400	297811000	224509100	314986200	188008400	171602300	337187900	429714300	684691400	290361100	305576500	321623400	1116214600	1278521700	1089024700	1073558800	1379126000	1397330300	1223425000	1194040600	141177500	175008000	265739800	318510900	2832056900	2948662400	850445900	814693900	85572000	186686300	0	42624000	49756900	92056100	18254000	43747700	1047015900	671233000	4204358900	4337821200
Rothia	Genus	Bacteria		Actinobacteria	Actinobacteria	Micrococcales	Micrococcaceae	Rothia		316693200	191653500	0	71098600	145760700	75490200	147518600	70199700	36977400	42242200	63790500	39375600	116676500	145082900	32262000	26712500	70442600	75640700	132050000	133942000	89540700	231968800	442043500	438175600	33695000	41336000	97063200	155770300	13018000	103920000	173516700	47660700	0	0	0	0	66991100	53952900	340279600	376581300
Lawsonella clevelandensis	Species	Bacteria		Actinobacteria	Actinobacteria	Corynebacteriales		Lawsonella	Lawsonella clevelandensis	61661000	80827000	0	0	0	39847000	69782000	45505000	17609000	16277000	0	31142000	0	0	0	40213000	41838000	47005000	99294000	74905000	0	55988000	118550000	122940000	0	23918000	69228000	61494000	41386000	18736000	19820000	0	30732000	13215000	17377000	23905000	49642000	73377000	112980000	113300000
Lawsonella	Genus	Bacteria		Actinobacteria	Actinobacteria	Corynebacteriales		Lawsonella		61661000	80827000	0	0	0	39847000	69782000	45505000	17609000	16277000	0	31142000	0	0	0	40213000	41838000	47005000	99294000	74905000	0	55988000	118550000	122940000	0	23918000	69228000	61494000	41386000	18736000	19820000	0	30732000	13215000	17377000	23905000	49642000	73377000	112980000	113300000
Micrococcaceae	Family	Bacteria		Actinobacteria	Actinobacteria	Micrococcales	Micrococcaceae			333743200	191653500	0	71098600	145760700	75490200	162946600	85257700	36977400	42242200	63790500	39375600	116676500	167357900	32262000	26712500	70442600	75640700	132050000	146359000	89540700	261842800	483703500	474089600	33695000	41336000	118906300	190240600	25968000	123426800	185425700	53539500	0	0	0	0	66991100	61855200	355723600	401751500
Streptococcus	Genus	Bacteria		Firmicutes	Bacilli	Lactobacillales	Streptococcaceae	Streptococcus		11883488200	387829800	274217000	297382300	1497175200	1451256600	243074000	122544700	75963000	16417000	310815200	327910300	110671100	271034100	6243440100	817954800	579987800	558869500	565868000	675242000	7469883900	2363744500	9569354600	11125075200	107455000	119828000	899903300	824952800	1894019900	1586349900	73724500	218194000	396149100	300178800	150609000	482270000	1012071800	1383249100	453797800	377587000
Streptococcaceae	Family	Bacteria		Firmicutes	Bacilli	Lactobacillales	Streptococcaceae			11883488200	387829800	274217000	297382300	1497175200	1451256600	243074000	122544700	75963000	16417000	310815200	327910300	110671100	271034100	6243440100	817954800	579987800	558869500	565868000	675242000	7489628900	2379525500	9601312600	11162339200	107455000	119828000	899903300	824952800	1894019900	1586349900	73724500	218194000	396149100	300178800	150609000	482270000	1012071800	1383249100	453797800	377587000
Oribacterium	Genus	Bacteria		Firmicutes	Clostridia	Clostridiales	Lachnospiraceae	Oribacterium		139866000	29215000	0	0	0	10851000	26500000	12343000	0	4603900	48974000	94526000	4346500	46779000	7357400	6276100	148535000	91547200	72393000	64097000	0	0	40349500	196119700	159516800	144318100	128948800	20553900	42658500	31475500	0	0	0	0	0	0	0	0	217173700	258554400
Mycoplasmatales	Order	Bacteria		Tenericutes	Mollicutes	Mycoplasmatales				156400000	185090000	336160000	0	286340000	303560000	0	85789000	84123000	0	81564000	0	46794000	0	207110000	0	0	105850000	127830000	113470000	329120000	0	382910000	390930000	42738000	43317000	288390000	250870000	184910000	160340000	0	322880000	60735000	62825000	107310000	95269000	212550000	206570000	101590000	115390000
Mycoplasmataceae	Family	Bacteria		Tenericutes	Mollicutes	Mycoplasmatales	Mycoplasmataceae			156400000	185090000	336160000	0	286340000	303560000	0	85789000	84123000	0	81564000	0	46794000	0	207110000	0	0	105850000	127830000	113470000	329120000	0	382910000	390930000	42738000	43317000	288390000	250870000	184910000	160340000	0	322880000	60735000	62825000	107310000	95269000	212550000	206570000	101590000	115390000
Mycoplasma	Genus	Bacteria		Tenericutes	Mollicutes	Mycoplasmatales	Mycoplasmataceae	Mycoplasma		156400000	185090000	336160000	0	286340000	303560000	0	85789000	84123000	0	81564000	0	46794000	0	207110000	0	0	105850000	127830000	113470000	329120000	0	382910000	390930000	42738000	43317000	288390000	250870000	184910000	160340000	0	322880000	60735000	62825000	107310000	95269000	212550000	206570000	101590000	115390000
Mycoplasma hominis	Species	Bacteria		Tenericutes	Mollicutes	Mycoplasmatales	Mycoplasmataceae	Mycoplasma	Mycoplasma hominis	156400000	185090000	336160000	0	286340000	303560000	0	85789000	84123000	0	81564000	0	46794000	0	207110000	0	0	105850000	127830000	113470000	329120000	0	382910000	390930000	42738000	43317000	288390000	250870000	184910000	160340000	0	322880000	60735000	62825000	107310000	95269000	212550000	206570000	101590000	115390000
Tenericutes	Phylum	Bacteria		Tenericutes						156400000	185090000	336160000	0	286340000	303560000	0	85789000	84123000	0	81564000	0	46794000	0	207110000	0	0	105850000	127830000	113470000	329120000	0	382910000	390930000	42738000	43317000	288390000	250870000	184910000	160340000	0	322880000	60735000	62825000	107310000	95269000	212550000	206570000	101590000	115390000
Mollicutes	Class	Bacteria		Tenericutes	Mollicutes					156400000	185090000	336160000	0	286340000	303560000	0	85789000	84123000	0	81564000	0	46794000	0	207110000	0	0	105850000	127830000	113470000	329120000	0	382910000	390930000	42738000	43317000	288390000	250870000	184910000	160340000	0	322880000	60735000	62825000	107310000	95269000	212550000	206570000	101590000	115390000
Streptococcus mitis	Species	Bacteria		Firmicutes	Bacilli	Lactobacillales	Streptococcaceae	Streptococcus	Streptococcus mitis	11381000000	4294800	233590000	220570000	557085000	572833600	154780500	22367000	59364000	0	141680000	144210000	27977000	194298000	6128812000	664278800	208580000	195020000	503188000	612673000	6933526000	1898973000	8518900000	9857400000	0	0	791480000	737910000	1173900000	857250000	18710000	137282000	346196500	266107000	150609000	482270000	972691500	1341793000	250840000	243390000
Fusobacterium periodonticum	Species	Bacteria		Fusobacteria	Fusobacteriia	Fusobacteriales	Fusobacteriaceae	Fusobacterium	Fusobacterium periodonticum	24473400	19659000	0	19709300	14923000	27673000	12007000	32221300	24123000	27390000	42661000	23528000	89736000	146100000	53779000	76588000	109196500	108605500	235224000	282643000	13544000	42335000	23662800	23592000	413063000	447119000	37482000	67195400	18634000	57875000	0	29409000	17646000	15220000	18254000	19467000	104014800	77346600	422418700	395892800
Corynebacterium accolens	Species	Bacteria		Actinobacteria	Actinobacteria	Corynebacteriales	Corynebacteriaceae	Corynebacterium	Corynebacterium accolens	0	0	0	0	12736000	0	0	0	0	0	0	0	0	0	0	0	0	0	0	0	0	0	0	0	0	0	9134300	8740900	0	0	0	0	0	0	0	0	0	3422400	0	0
Porphyromonas sp. oral taxon 278	Species	Bacteria		Bacteroidetes	Bacteroidia	Bacteroidales	Porphyromonadaceae	Porphyromonas	Porphyromonas sp. oral taxon 278	0	0	2942100	0	3105500	0	3671700	0	2182700	2704300	0	0	0	8545500	5702400	4642900	0	0	0	0	0	0	0	0	0	0	0	0	4075100	0	0	0	0	0	0	0	7243800	6864000	23928700	14247000
Haemophilus sp. CCUG 60358	Species	Bacteria		Proteobacteria	Gammaproteobacteria	Pasteurellales	Pasteurellaceae	Haemophilus	Haemophilus sp. CCUG 60358	76975000	81224500	0	38438000	0	56246000	17048000	81889700	214021800	226825900	32336100	28178900	110462000	105723900	412032000	119451000	0	10723000	48971000	101493000	53897000	21395000	0	7674300	259623900	619282000	0	0	0	0	0	0	0	6528500	0	0	144017000	42300000	623565000	1186469000
Actinobacteria	Phylum	Bacteria		Actinobacteria						4650058500	6607382300	1790051800	2451327300	1566331000	2977846900	5590452900	1685278500	3286431200	1495084200	5948991200	2548356500	988355400	1141014500	392851400	820446900	2113455700	6028190900	5412725100	3600660000	1272591700	1456267800	8051103900	6737481200	1761166100	1872093600	7630949010	12031135000	8072854500	9941531200	6192563700	1812617000	1791169000	1963322000	6997381700	7575364600	1318959000	1465341910	8033629200	8097609300
Oribacterium parvum	Species	Bacteria		Firmicutes	Clostridia	Clostridiales	Lachnospiraceae	Oribacterium	Oribacterium parvum	0	0	0	0	0	10851000	0	12343000	0	4603900	48974000	94526000	4346500	0	0	0	25202000	37517200	0	0	0	0	19682500	21128700	135142900	125093400	20308700	20553900	19147900	14966700	0	0	0	0	0	0	0	0	2336600	30239000
Streptococcus australis	Species	Bacteria		Firmicutes	Bacilli	Lactobacillales	Streptococcaceae	Streptococcus	Streptococcus australis	0	0	0	0	0	0	6179800	7833100	0	0	0	0	7898500	9874300	0	0	0	0	0	0	0	0	0	0	12059000	11474000	0	0	0	0	0	0	0	0	0	0	0	0	14178000	17068000
Pedobacter	Genus	Bacteria		Bacteroidetes	Sphingobacteriia	Sphingobacteriales	Sphingobacteriaceae	Pedobacter		0	0	0	0	0	6703200	0	0	0	0	0	0	0	0	0	0	0	0	0	0	0	0	0	0	0	0	0	0	0	11655000	0	0	0	0	0	0	0	0	0	0
Sphingobacteriaceae	Family	Bacteria		Bacteroidetes	Sphingobacteriia	Sphingobacteriales	Sphingobacteriaceae			0	0	0	0	0	6703200	0	0	0	0	0	0	0	0	0	0	0	0	0	0	0	0	0	0	0	0	0	0	0	11655000	0	0	0	0	0	0	0	0	0	0
Pedobacter sp. PACM 27299	Species	Bacteria		Bacteroidetes	Sphingobacteriia	Sphingobacteriales	Sphingobacteriaceae	Pedobacter	Pedobacter sp. PACM 27299	0	0	0	0	0	6703200	0	0	0	0	0	0	0	0	0	0	0	0	0	0	0	0	0	0	0	0	0	0	0	11655000	0	0	0	0	0	0	0	0	0	0
Sphingobacteriales	Order	Bacteria		Bacteroidetes	Sphingobacteriia	Sphingobacteriales				0	0	0	0	0	6703200	0	0	0	0	0	0	0	0	0	0	0	0	0	0	0	0	0	0	0	0	0	0	0	11655000	0	0	0	0	0	0	0	0	0	0
Sphingobacteriia	Class	Bacteria		Bacteroidetes	Sphingobacteriia					0	0	0	0	0	6703200	0	0	0	0	0	0	0	0	0	0	0	0	0	0	0	0	0	0	0	0	0	0	0	11655000	0	0	0	0	0	0	0	0	0	0
Actinomyces	Genus	Bacteria		Actinobacteria	Actinobacteria	Actinomycetales	Actinomycetaceae	Actinomyces		478558200	3600808800	188690400	518719000	178874000	1588948600	4060250800	708575800	1852074000	47747300	3908301600	765546800	254696600	321452900	46304500	57290000	407466000	4082896200	3398326000	138350000	82701000	103170800	2860107900	919192200	344534800	391029200	2702897900	6191491100	2710449200	2917475000	5336832300	75584400	158644600	162551000	5351180500	5558790700	428163900	176205910	5287945600	4972132000
Kingella	Genus	Bacteria		Proteobacteria	Betaproteobacteria	Neisseriales	Neisseriaceae	Kingella		9438800	9222500	5219200	6012400	4462700	0	12695000	11976000	10165000	10134000	0	0	37312000	37295000	9734200	0	0	0	18967000	0	0	9385500	0	0	4042600	0	0	0	0	0	3570800	0	0	0	0	0	0	0	150614000	153989000
Kingella oralis	Species	Bacteria		Proteobacteria	Betaproteobacteria	Neisseriales	Neisseriaceae	Kingella	Kingella oralis	9438800	9222500	5219200	6012400	4462700	0	12695000	11976000	10165000	10134000	0	0	37312000	37295000	9734200	0	0	0	18967000	0	0	9385500	0	0	4042600	0	0	0	0	0	3570800	0	0	0	0	0	0	0	150614000	153989000
Campylobacter concisus	Species	Bacteria		Proteobacteria	Epsilonproteobacteria	Campylobacterales	Campylobacteraceae	Campylobacter	Campylobacter concisus	0	9057100	0	0	0	0	0	0	0	0	56526400	76897500	3427300	2931800	0	0	29008000	17961000	0	0	0	3053600	44171000	54676000	5355700	6774700	55290400	82335400	34704700	40549600	0	5811400	0	0	0	0	0	8240700	5063900	0
Haemophilus parainfluenzae	Species	Bacteria		Proteobacteria	Gammaproteobacteria	Pasteurellales	Pasteurellaceae	Haemophilus	Haemophilus parainfluenzae	203613500	186718900	12481000	45646400	13383100	9642400	30797700	65204000	25378300	52753600	18264800	10732600	79214400	90617500	101550000	120892600	101973100	102142300	14726000	68390000	11111000	14649000	16169000	13957100	510263800	281617400	160650700	126379700	0	1415400	0	0	21302300	22560600	0	0	43833000	53784000	578579500	542469900
Haemophilus	Genus	Bacteria		Proteobacteria	Gammaproteobacteria	Pasteurellales	Pasteurellaceae	Haemophilus		620069000	496846200	39524000	237675200	167634400	267431800	174558600	341245000	364317700	402383000	65185200	46386900	413639200	372573400	852210100	544367900	142195600	160873430	314404000	401778500	206415000	93619000	210240200	157453400	1495212200	1475037000	420009600	370653400	0	1415400	0	6313700	88815800	153184000	0	11869000	472293600	479446500	2633840400	3256700900
Pasteurellaceae	Family	Bacteria		Proteobacteria	Gammaproteobacteria	Pasteurellales	Pasteurellaceae			836041400	638477600	75779000	323564200	253125400	324563600	272676200	433909000	399800700	439754000	71774100	46386900	493614200	519539900	1080271100	700952900	206968600	211308430	438957000	617301500	239621000	137725000	257654700	223589600	2009161300	2005138800	648525000	651987100	0	1415400	0	14900200	112733900	186098100	17589000	27485500	682683400	633580500	3415049400	3919412900
Pasteurellales	Order	Bacteria		Proteobacteria	Gammaproteobacteria	Pasteurellales				836041400	638477600	75779000	323564200	253125400	324563600	272676200	433909000	399800700	439754000	71774100	46386900	493614200	519539900	1080271100	700952900	206968600	211308430	438957000	617301500	239621000	137725000	257654700	223589600	2009161300	2005138800	648525000	651987100	0	1415400	0	14900200	112733900	186098100	17589000	27485500	682683400	633580500	3415049400	3919412900
Campylobacter showae	Species	Bacteria		Proteobacteria	Epsilonproteobacteria	Campylobacterales	Campylobacteraceae	Campylobacter	Campylobacter showae	8024700	0	37567000	33980000	841380	0	5559100	0	11534000	14593900	0	1374400	240798700	232620400	9824600	0	29083300	43235500	58282000	42497000	0	0	36896000	74279000	534116500	482770900	83968000	76179000	26615000	0	0	0	0	0	0	0	0	8136200	46155100	54986300
Clostridiales	Order	Bacteria		Firmicutes	Clostridia	Clostridiales				1130350700	866104000	693556000	147378000	197311700	723101700	314966600	444510400	211462000	217232300	1014996000	1368290100	674952500	658659200	338792800	558605300	460663000	1167993400	1671861000	1671933000	784095000	779157000	2046828400	2505153900	955178600	953276600	3631975000	3474377200	857468200	1242688200	407284900	777118100	292911300	453906300	259074100	1083648400	2386664400	428592900	1835410600	1926065500
Clostridia	Class	Bacteria		Firmicutes	Clostridia					1130350700	866104000	693556000	147378000	197311700	723101700	314966600	444510400	211462000	217232300	1014996000	1368290100	674952500	658659200	338792800	558605300	460663000	1167993400	1671861000	1671933000	784095000	779157000	2046828400	2505153900	955178600	953276600	3631975000	3474377200	857468200	1242688200	407284900	777118100	292911300	453906300	259074100	1083648400	2386664400	428592900	1835410600	1926065500
Campylobacteraceae	Family	Bacteria		Proteobacteria	Epsilonproteobacteria	Campylobacterales	Campylobacteraceae			15605700	32343800	37567000	33980000	5583680	0	27192300	23117200	15553400	17389900	199945400	200362900	281787000	265062200	13808400	0	161430300	147565500	58282000	49270600	0	3053600	349062200	433406500	648014200	571943000	293274500	272789200	107538400	65302600	0	5811400	0	0	0	0	8821500	16376900	98434500	87146700
Campylobacter	Genus	Bacteria		Proteobacteria	Epsilonproteobacteria	Campylobacterales	Campylobacteraceae	Campylobacter		15605700	32343800	37567000	33980000	5583680	0	27192300	23117200	15553400	17389900	199945400	200362900	281787000	265062200	13808400	0	161430300	147565500	58282000	49270600	0	3053600	349062200	433406500	648014200	571943000	293274500	272789200	107538400	65302600	0	5811400	0	0	0	0	8821500	16376900	98434500	87146700
Varibaculum cambriense	Species	Bacteria		Actinobacteria	Actinobacteria	Actinomycetales	Actinomycetaceae	Varibaculum	Varibaculum cambriense	59858000	45323000	0	0	51319000	44571400	17267000	27977000	17601000	10812000	103094000	117097000	0	13701000	0	0	39130000	44040900	0	60365300	95799000	96569000	180680000	136526000	12061000	16074000	191050000	195496000	27808000	118115000	0	0	42218900	23119300	0	0	9853200	0	39127000	41748000
Varibaculum	Genus	Bacteria		Actinobacteria	Actinobacteria	Actinomycetales	Actinomycetaceae	Varibaculum		59858000	45323000	0	0	51319000	44571400	17267000	27977000	17601000	10812000	103094000	117097000	0	13701000	0	0	39130000	44040900	0	60365300	95799000	96569000	180680000	136526000	12061000	16074000	191050000	195496000	27808000	118115000	0	0	42218900	23119300	0	0	9853200	0	39127000	41748000
Campylobacterales	Order	Bacteria		Proteobacteria	Epsilonproteobacteria	Campylobacterales				15605700	32343800	37567000	33980000	5583680	0	27192300	23117200	15553400	17389900	199945400	200362900	281787000	265062200	13808400	0	161430300	147565500	58282000	49270600	0	3053600	349062200	433406500	648014200	594347000	293274500	272789200	107538400	65302600	0	5811400	0	0	0	0	8821500	16376900	98434500	87146700
Epsilonproteobacteria	Class	Bacteria		Proteobacteria	Epsilonproteobacteria					15605700	32343800	37567000	33980000	5583680	0	27192300	23117200	15553400	17389900	199945400	200362900	281787000	265062200	13808400	0	161430300	147565500	58282000	49270600	0	3053600	349062200	433406500	648014200	594347000	293274500	272789200	107538400	65302600	0	5811400	0	0	0	0	8821500	16376900	98434500	87146700
Veillonella	Genus	Bacteria		Firmicutes	Negativicutes	Veillonellales	Veillonellaceae	Veillonella		2618093100	2253980100	84056200	223632600	696551600	893303200	253157900	423184900	138702400	106145700	1323559400	1029169600	983113200	1246926600	522938100	388373200	314882200	507438600	450902700	443733600	475726100	448937700	4972229200	3679473700	528989200	489226100	2473943600	2421441300	3735568200	3339582100	73750000	159479250	929823200	830440400	119229200	96005200	332130400	721805000	1814274000	1734191700
Selenomonas	Genus	Bacteria		Firmicutes	Negativicutes	Selenomonadales	Selenomonadaceae	Selenomonas		152601700	74939500	17961000	16509700	15606300	59298600	172037400	272525600	26134900	14258100	2304348200	2205702900	82320400	76554000	0	0	106616600	115934800	24530900	22236000	70622800	65639700	1997399000	1685597700	446808000	485011100	1973225000	1899343200	1034593800	1012634600	16864000	28864400	22918000	19810000	0	0	0	0	364835600	354972300
Negativicutes	Class	Bacteria		Firmicutes	Negativicutes					3780245100	2962207100	138596200	299140700	953250900	1245959300	716637700	1069190900	305924600	208373400	5078825800	4902190500	1730357100	1882286000	648663700	506187700	765784300	980141500	731139600	568580600	709878900	671141400	9762839800	8002592130	1263423900	1429157600	6749705600	6483106600	7808831900	6489137000	563610000	270903450	1210403300	965446000	153044300	117109600	510294400	872395500	2821288500	2807295400
Selenomonadales	Order	Bacteria		Firmicutes	Negativicutes	Selenomonadales				241360500	132592000	54540000	70042700	15606300	95132100	243669400	408879600	95210600	20432700	2896981400	3070602900	93206400	99697400	0	0	160510100	186819200	24530900	22236000	95275800	67125700	2611390000	2329645300	459676000	548125900	2643874200	2841183800	1929995200	1363515200	450864000	35313600	46955300	22460900	0	0	0	0	500445000	468129800
Selenomonadaceae	Family	Bacteria		Firmicutes	Negativicutes	Selenomonadales	Selenomonadaceae			241360500	132592000	54540000	70042700	15606300	95132100	243669400	408879600	95210600	20432700	2855296400	3025815900	93206400	99697400	0	0	160510100	186819200	24530900	22236000	95275800	67125700	2586251000	2302059300	459676000	548125900	2612665200	2808869800	1917823200	1349772200	450864000	35313600	38576500	19810000	0	0	0	0	500445000	457328800
Actinobacteria	Class	Bacteria		Actinobacteria	Actinobacteria					3138741500	4990563300	653334800	1118728800	914101000	2379135800	4901564500	1493178900	1981290800	231978200	5291762500	1890668300	851432400	1051202500	197597400	425515900	1198982600	4946194300	4208027400	2112229000	754598700	888888800	7603359100	6298972500	1661263400	1834436500	7198966410	11736051800	7551124500	9399156500	5651473700	1197050000	1227468000	1377039000	5497881700	6226299600	954938000	1040408910	7281994200	7344521300
Veillonellaceae	Family	Bacteria		Firmicutes	Negativicutes	Veillonellales	Veillonellaceae			3256204100	2606130100	84056200	223632600	813851600	1027167200	347476300	523806100	171646400	145311700	1636976400	1333057600	1367144700	1543936600	585577100	433204200	447581200	635248900	578412700	530085600	534374100	500022700	6473935800	5048238830	689282900	715419600	3611325000	3227498800	5380295100	4603014800	101878000	225597750	1036445300	925792500	134613200	112524200	456253400	832361500	2088065500	2107763700
Veillonellales	Order	Bacteria		Firmicutes	Negativicutes	Veillonellales				3256204100	2606130100	84056200	223632600	813851600	1027167200	347476300	523806100	171646400	145311700	1636976400	1333057600	1367144700	1543936600	585577100	433204200	447581200	635248900	578412700	530085600	534374100	500022700	6473935800	5048238830	689282900	715419600	3611325000	3227498800	5380295100	4603014800	101878000	225597750	1036445300	925792500	134613200	112524200	456253400	832361500	2088065500	2107763700
Actinomycetaceae	Family	Bacteria		Actinobacteria	Actinobacteria	Actinomycetales	Actinomycetaceae			1723760900	3940860300	528334600	857874600	633548000	2068483400	4245724500	907894000	1894169800	162387100	4963772200	1582026300	543949300	607196200	86964300	183652200	912842700	4633932400	3562287300	642881300	433612900	427166800	5654766500	4130983200	1192912400	1220626800	5777843110	9679926000	7024339500	7995031000	5355593600	381965100	988227700	979396400	5419095500	5996349400	814700700	500082810	5981460000	5908982400
Actinomycetales	Order	Bacteria		Actinobacteria	Actinobacteria	Actinomycetales				1723760900	3940860300	528334600	857874600	633548000	2068483400	4245724500	907894000	1894169800	162387100	4963772200	1582026300	543949300	607196200	86964300	183652200	912842700	4633932400	3562287300	642881300	433612900	427166800	5654766500	4130983200	1192912400	1220626800	5777843110	9679926000	7024339500	7995031000	5355593600	381965100	988227700	979396400	5419095500	5996349400	814700700	500082810	5981460000	5908982400
Prevotella	Genus	Bacteria		Bacteroidetes	Bacteroidia	Bacteroidales	Prevotellaceae	Prevotella		6341209100	2497378100	1870657000	1801794500	917624400	1160057000	1230586500	1217990900	781609600	1147889300	3760510200	3112113200	1465214100	2047525300	516409500	995141700	1130510300	2422850600	1472262300	1802580000	1753725900	1854035600	11380346300	11395622600	860661310	868527770	9569814700	10755025700	6893365100	7464633500	1900471700	1689343600	1573385600	1720193800	1846785500	1764543600	3815421000	2746958700	3363175800	2757061400
Alloprevotella	Genus	Bacteria		Bacteroidetes	Bacteroidia	Bacteroidales	Prevotellaceae	Alloprevotella		22471300	32093900	49301100	50736000	13376000	17618000	23196700	24110100	28597200	27616100	87000000	55710000	47838400	43519700	34229000	26575300	43276800	54660000	7415300	0	0	32771000	100643200	114475100	57686800	45905100	112698600	80653000	21149500	26189000	11827000	0	32726200	31174500	0	0	63793500	58528400	388149600	395592400
Prevotellaceae	Family	Bacteria		Bacteroidetes	Bacteroidia	Bacteroidales	Prevotellaceae			6563249600	2529472000	1919958100	1852530500	931000400	1177675000	1260109300	1242101000	810206800	1175505400	4145402200	3288764200	1702489500	2292265000	550638500	1021717000	1180737900	2491443600	1498994900	1883935000	1753725900	1910461600	12295331200	12190276100	949974210	951227370	10363145800	11534931700	7238616600	7613983400	1912298700	1689343600	1634090400	1781074200	1846785500	1764543600	3927858700	2828755800	3865184800	3273923800
Fusobacteriales	Order	Bacteria		Fusobacteria	Fusobacteriia	Fusobacteriales				769720100	463773600	252047100	514187700	335789800	371425800	459022700	631552700	728405600	447473400	957129400	1015786800	1288628200	1551175800	1274814600	1309404400	1863995800	1953529700	1306334100	1334780600	382320900	274903300	4902210400	4948266800	3209368100	3476644500	3301592100	3563203900	4013953000	3830598900	51600700	202025400	88365000	305157700	39613800	244504600	1099522000	825230700	5010354600	5007905000
Fusobacteriia	Class	Bacteria		Fusobacteria	Fusobacteriia					769720100	463773600	252047100	514187700	335789800	371425800	459022700	631552700	728405600	447473400	957129400	1015786800	1288628200	1551175800	1274814600	1309404400	1863995800	1953529700	1306334100	1334780600	382320900	274903300	4902210400	4948266800	3209368100	3476644500	3301592100	3563203900	4013953000	3830598900	51600700	202025400	88365000	305157700	39613800	244504600	1099522000	825230700	5010354600	5007905000
Fusobacteria	Phylum	Bacteria		Fusobacteria						769720100	463773600	252047100	514187700	335789800	371425800	459022700	631552700	728405600	447473400	957129400	1015786800	1288628200	1551175800	1274814600	1309404400	1863995800	1953529700	1306334100	1334780600	382320900	274903300	4902210400	4948266800	3209368100	3476644500	3301592100	3563203900	4013953000	3830598900	51600700	202025400	88365000	305157700	39613800	244504600	1099522000	825230700	5010354600	5007905000
Prevotella melaninogenica	Species	Bacteria		Bacteroidetes	Bacteroidia	Bacteroidales	Prevotellaceae	Prevotella	Prevotella melaninogenica	75227300	57953000	0	0	8673800	8713500	0	0	0	0	50832000	71812100	15540000	45596000	0	8012000	24464000	34440000	17295000	17155000	13149000	13167000	85996500	83689000	20684200	15703000	213641300	231034500	98591400	98322400	0	10321000	28065000	46004000	0	0	35987000	43846000	0	0
Bacteroidia	Class	Bacteria		Bacteroidetes	Bacteroidia					7575778700	2949084500	3426205700	2019230800	1072482000	1402605800	1607044700	1576387800	942826200	1264150000	4892889800	3977848900	2220847300	2909173100	832287900	1853400300	1353389700	2728608900	2420206300	1990673600	1919172900	2192080400	15437119300	15218804400	2863858910	3163562370	13271230000	14540463900	8446950100	8890784200	1939353400	1748034900	1935188400	2041849700	1877530200	2216721700	4988315800	3810797700	5702551300	5202209100
Bacteroidetes	Phylum	Bacteria		Bacteroidetes						7655987600	2970073300	3430477100	2073296300	1084758000	1440520000	1620921700	1598667900	980674800	1304780400	4945186000	4091575800	2329233300	3023580900	965879700	1992817800	1425025300	2814500300	2420206300	2029657600	1919172900	2192080400	15840406000	15575635800	3015408110	3290445870	13688698000	14951632700	8683225100	9123647600	1942151200	1748034900	1975579700	2046487100	1880310500	2216721700	5052937100	3829605600	5924388500	5415056600
Bacteroidales	Order	Bacteria		Bacteroidetes	Bacteroidia	Bacteroidales				7551056000	2933903500	3412074700	2006348800	1061860000	1386079800	1572354700	1543778800	919694400	1249990900	4852199700	3950437900	2173505300	2865833100	832287900	1831789900	1331175700	2702434800	2398543300	1990673600	1885744900	2171659400	15428440100	15218804400	2823207910	3114551370	13184911800	14475349200	8404211200	8851774800	1926633400	1735643900	1921213400	2025235700	1877530200	2216721700	4949355800	3796233700	5665991600	5137633100
Prevotella baroniae	Species	Bacteria		Bacteroidetes	Bacteroidia	Bacteroidales	Prevotellaceae	Prevotella	Prevotella baroniae	2290400000	0	16029000	20235000	0	46491000	79490000	59029000	0	0	207000000	77096000	0	0	0	0	63958000	149365000	0	466870000	0	637180000	76540000	99430000	10292000	9829900	62238000	77614000	468211000	493957000	0	390870000	417094000	60411000	563750000	641953000	2338598000	1248359000	786710000	53469000
Tannerellaceae	Family	Bacteria		Bacteroidetes	Bacteroidia	Bacteroidales	Tannerellaceae			65383500	38024600	30552900	34898100	24767800	19841600	111691000	92482000	37117100	33049200	98340000	104623100	29823000	42073100	22638000	21054000	118179700	118123000	52087000	51516000	0	9930800	308125500	260676100	122430500	207621000	646312900	706423500	10542500	19694500	9189400	0	0	10944000	0	0	36508000	43732100	221713400	200369000
Tannerella	Genus	Bacteria		Bacteroidetes	Bacteroidia	Bacteroidales	Tannerellaceae	Tannerella		65383500	38024600	30552900	34898100	24767800	19841600	111691000	92482000	37117100	33049200	98340000	104623100	29823000	42073100	22638000	21054000	118179700	118123000	52087000	51516000	0	9930800	308125500	260676100	122430500	207621000	646312900	706423500	10542500	19694500	9189400	0	0	10944000	0	0	36508000	43732100	221713400	200369000
Actinomyces sp. oral taxon 178	Species	Bacteria		Actinobacteria	Actinobacteria	Actinomycetales	Actinomycetaceae	Actinomyces	Actinomyces sp. oral taxon 178	25392000	20907000	0	0	67850000	57797000	13446000	0	0	0	0	0	0	44738000	0	0	0	74795000	22251000	0	0	0	3391600	84903000	0	21997000	135780000	124380000	185650000	201020000	0	11659000	4590300	0	9904800	11153000	29523000	0	4363600	0
Tannerella sp. oral taxon HOT-286	Species	Bacteria		Bacteroidetes	Bacteroidia	Bacteroidales	Tannerellaceae	Tannerella	Tannerella sp. oral taxon HOT-286	59082200	30380800	17614900	21113100	17586300	19841600	101417000	92482000	37117100	29203400	98340000	92902100	29823000	32546000	22638000	21054000	103188700	105451000	52087000	51516000	0	9930800	285663500	260676100	122430500	190631000	599648900	659452500	10542500	19694500	9189400	0	0	10944000	0	0	36508000	43732100	213560000	200369000
Clostridiales Family XIII. Incertae Sedis	Family	Bacteria		Firmicutes	Clostridia	Clostridiales	Clostridiales Family XIII. Incertae Sedis			0	0	0	0	0	416880000	0	0	0	0	0	0	11019000	9002700	0	0	0	332310000	0	0	0	0	0	0	12137000	263558200	0	0	0	447440000	0	221750000	198620000	256850000	0	0	113080000	0	0	476200000
[Eubacterium] brachy	Species	Bacteria		Firmicutes	Clostridia	Clostridiales	Clostridiales Family XIII. Incertae Sedis		[Eubacterium] brachy	0	0	0	0	0	416880000	0	0	0	0	0	0	0	0	0	0	0	332310000	0	0	0	0	0	0	0	253640000	0	0	0	447440000	0	221750000	198620000	256850000	0	0	113080000	0	0	476200000
Prevotella ruminicola	Species	Bacteria		Bacteroidetes	Bacteroidia	Bacteroidales	Prevotellaceae	Prevotella	Prevotella ruminicola	0	0	0	0	0	0	0	0	0	0	10199000	9297700	0	0	0	0	0	0	0	0	0	0	26799000	26381000	0	0	0	0	0	0	0	0	0	0	0	0	0	0	0	0
Prevotella intermedia	Species	Bacteria		Bacteroidetes	Bacteroidia	Bacteroidales	Prevotellaceae	Prevotella	Prevotella intermedia	86460000	0	0	0	0	117790000	123380000	122800000	0	0	3060600	28056000	0	0	0	0	0	354350000	0	0	170990000	177470000	0	0	0	0	59184000	0	253750000	304490000	468660000	0	0	0	374230000	0	0	0	486980000	0
Alloiococcus	Genus	Bacteria		Firmicutes	Bacilli	Lactobacillales	Carnobacteriaceae	Alloiococcus		56426000	0	0	0	0	0	0	14999000	0	0	0	0	0	19948000	0	22693000	15869000	23503000	25887000	36159000	0	0	23345000	17640000	20084000	27968600	33286000	30140000	27875000	57532000	0	27968000	62110000	59174000	33745000	57007000	0	42607000	38622000	39205000
Alloiococcus otitis	Species	Bacteria		Firmicutes	Bacilli	Lactobacillales	Carnobacteriaceae	Alloiococcus	Alloiococcus otitis	56426000	0	0	0	0	0	0	14999000	0	0	0	0	0	19948000	0	22693000	15869000	23503000	25887000	36159000	0	0	23345000	17640000	20084000	27968600	33286000	30140000	27875000	57532000	0	27968000	62110000	59174000	33745000	57007000	0	42607000	38622000	39205000
Carnobacteriaceae	Family	Bacteria		Firmicutes	Bacilli	Lactobacillales	Carnobacteriaceae			56426000	0	0	0	0	0	0	14999000	0	0	0	0	0	19948000	0	22693000	15869000	23503000	25887000	36159000	0	0	23345000	17640000	20084000	27968600	33286000	30140000	27875000	57532000	0	27968000	62110000	59174000	33745000	57007000	0	42607000	38622000	39205000
Prevotella maculosa	Species	Bacteria		Bacteroidetes	Bacteroidia	Bacteroidales	Prevotellaceae	Prevotella	Prevotella maculosa	7013800	2341500	0	6505600	0	0	4633400	3537700	2414900	1177700	6579600	7548000	7345100	18231000	0	2520000	0	3542700	0	0	0	0	27961000	26495000	0	0	37834000	46559000	8137500	14653000	0	0	0	5482300	0	0	17205000	13991000	2444100	8938700
Selenomonas sp. oral taxon 136	Species	Bacteria		Firmicutes	Negativicutes	Selenomonadales	Selenomonadaceae	Selenomonas	Selenomonas sp. oral taxon 136	0	0	0	0	0	0	0	0	0	0	17227000	0	0	0	0	0	0	0	0	0	0	0	0	14602000	0	0	15300000	12540000	6975300	0	0	0	0	0	0	0	0	0	0	0
Micrococcales	Order	Bacteria		Actinobacteria	Actinobacteria	Micrococcales				397658500	260290500	0	71098600	145760700	75490200	162946600	85257700	36977400	42242200	177577500	39375600	116676500	167357900	32262000	26712500	70442600	75640700	154774000	150831700	89540700	261842800	641756700	720156500	205521000	218212400	286830100	727343100	44465100	549048800	194426800	710109500	70990000	265050000	11243000	179730000	79036100	397725200	406148600	757335500
Lachnospiraceae	Family	Bacteria		Firmicutes	Clostridia	Clostridiales	Lachnospiraceae			741101700	626493000	12329000	11290000	111532700	91090700	80982600	249519700	105145000	127352800	516744100	968724100	239243500	311177500	64622800	431062300	249936000	277698400	446961000	296041000	742857000	675736000	1352139400	1758917100	497773400	355766500	3298661200	3173479000	483194200	604017200	198725900	16148100	20509300	32090300	2419100	399820000	2027996400	94106700	1206685600	839241500
Spirochaetales	Order	Bacteria		Spirochaetes	Spirochaetia	Spirochaetales				403280000	100350000	0	0	0	276110000	0	34247000	260500000	0	712557000	96051000	280500000	0	0	27943000	0	847810000	0	0	0	31142000	676013000	588710000	475091600	475837000	734770000	698700000	497087600	0	17633000	693134000	562912000	668760000	849350000	766590000	336230000	333888900	790264000	22200000
Spirochaetaceae	Family	Bacteria		Spirochaetes	Spirochaetia	Spirochaetales	Spirochaetaceae			403280000	100350000	0	0	0	276110000	0	34247000	260500000	0	712557000	96051000	280500000	0	0	27943000	0	847810000	0	0	0	31142000	676013000	588710000	475091600	475837000	734770000	698700000	497087600	0	17633000	693134000	562912000	668760000	849350000	766590000	336230000	333888900	790264000	22200000
Treponema	Genus	Bacteria		Spirochaetes	Spirochaetia	Spirochaetales	Spirochaetaceae	Treponema		403280000	100350000	0	0	0	276110000	0	34247000	260500000	0	712557000	96051000	280500000	0	0	27943000	0	847810000	0	0	0	31142000	676013000	588710000	475091600	475837000	734770000	698700000	497087600	0	17633000	693134000	562912000	668760000	849350000	766590000	336230000	333888900	790264000	22200000
Spirochaetia	Class	Bacteria		Spirochaetes	Spirochaetia					403280000	100350000	0	0	0	276110000	0	34247000	260500000	0	712557000	96051000	280500000	0	0	27943000	0	847810000	0	0	0	31142000	676013000	588710000	475091600	475837000	734770000	698700000	497087600	0	17633000	693134000	562912000	668760000	849350000	766590000	336230000	333888900	790264000	22200000
Enterococcus	Genus	Bacteria		Firmicutes	Bacilli	Lactobacillales	Enterococcaceae	Enterococcus		28937000	122750000	0	0	188630000	0	0	0	0	0	103650000	80029000	0	0	0	0	15710000	0	141520000	372801000	266600000	276360000	375360000	37783000	57765000	24965000	16645000	225331000	43378000	51018000	0	17719000	15336000	35070000	21907000	19290000	729642000	729710000	100500000	156682000
Enterococcaceae	Family	Bacteria		Firmicutes	Bacilli	Lactobacillales	Enterococcaceae			28937000	122750000	0	0	188630000	0	0	0	0	0	103650000	80029000	0	0	0	0	15710000	0	141520000	372801000	266600000	276360000	375360000	37783000	57765000	24965000	16645000	225331000	43378000	51018000	0	17719000	15336000	35070000	21907000	19290000	729642000	729710000	100500000	156682000
Spirochaetes	Phylum	Bacteria		Spirochaetes						409270100	109133900	0	8177100	0	285159600	0	34247000	260500000	0	728332000	113029000	292320000	14475000	0	27943000	0	869578000	0	0	0	31142000	676013000	588710000	606671600	575127000	734770000	698700000	497087600	0	17633000	693134000	562912000	668760000	849350000	766590000	336230000	333888900	849748000	89707000
Enterococcus faecalis	Species	Bacteria		Firmicutes	Bacilli	Lactobacillales	Enterococcaceae	Enterococcus	Enterococcus faecalis	0	122750000	0	0	188630000	0	0	0	0	0	103650000	80029000	0	0	0	0	0	0	141520000	304870000	266600000	276360000	341340000	0	30737000	0	0	206040000	43378000	0	0	0	0	35070000	0	0	719050000	729710000	100500000	122200000
Treponema denticola	Species	Bacteria		Spirochaetes	Spirochaetia	Spirochaetales	Spirochaetaceae	Treponema	Treponema denticola	403280000	0	0	0	0	276110000	0	0	260500000	0	674640000	0	280500000	0	0	0	0	847810000	0	0	0	0	608970000	588710000	320700000	259510000	734770000	698700000	494910000	0	0	632710000	526860000	668760000	849350000	766590000	336230000	327090000	734380000	0
Porphyromonadaceae	Family	Bacteria		Bacteroidetes	Bacteroidia	Bacteroidales	Porphyromonadaceae			162551300	117344200	25856700	32013200	22411500	74032200	114023100	128166900	35337600	25640100	10876700	41734200	302461000	346440400	197717900	186253500	19691700	8734500	93167400	38895600	35144000	37868000	155790000	144924800	1372454100	1560986300	187937200	190185600	70141100	59594200	0	3433800	7169000	3304600	5304900	15711500	774014300	779189500	813338200	919313000
Porphyromonas	Genus	Bacteria		Bacteroidetes	Bacteroidia	Bacteroidales	Porphyromonadaceae	Porphyromonas		162551300	117344200	25856700	32013200	22411500	74032200	114023100	128166900	35337600	25640100	10876700	41734200	302461000	346440400	197717900	186253500	19691700	8734500	93167400	38895600	35144000	37868000	155790000	144924800	1372454100	1560986300	187937200	190185600	70141100	59594200	0	3433800	7169000	3304600	5304900	15711500	774014300	779189500	813338200	919313000
Prevotella oulorum	Species	Bacteria		Bacteroidetes	Bacteroidia	Bacteroidales	Prevotellaceae	Prevotella	Prevotella oulorum	0	0	0	0	0	0	0	0	0	0	0	0	0	0	13615000	11315000	0	298060000	0	0	21490000	23829000	0	0	6551600	7026300	5103000	7733700	519010000	544773300	0	0	0	0	0	0	21878000	23566000	0	0
Schaalia cardiffensis	Species	Bacteria		Actinobacteria	Actinobacteria	Actinomycetales	Actinomycetaceae	Schaalia	Schaalia cardiffensis	799820000	0	0	0	0	0	0	0	0	0	0	0	0	0	0	0	0	0	0	0	0	0	211220000	256810000	164200000	196820000	0	263900000	0	236890000	0	217360000	401060000	362310000	0	399800000	0	0	0	292000000
Lachnoanaerobaculum	Genus	Bacteria		Firmicutes	Clostridia	Clostridiales	Lachnospiraceae	Lachnoanaerobaculum		93703500	114149000	0	0	17342000	20273000	25566000	23671000	0	4420200	175516100	170693100	72857000	73077500	9220400	20865200	68794000	54705800	102935000	115994000	13767000	0	176718000	217613100	134618500	121351600	1419834100	1339686500	284073700	322276500	3246900	0	20509300	25568700	2419100	0	14246800	46206700	195533100	89328300
Veillonella atypica	Species	Bacteria		Firmicutes	Negativicutes	Veillonellales	Veillonellaceae	Veillonella	Veillonella atypica	222223700	74923900	0	0	0	51645000	21076000	32191000	16203000	0	488938300	369323000	29322000	0	0	0	63142000	53058000	20147000	23405000	0	0	1108138000	1229501200	11113400	4390700	70302400	61252000	1716568200	1110087600	25563000	44417200	79102000	112800800	14923000	0	0	5249700	38470700	34736000
Lachnospiraceae bacterium oral taxon 500	Species	Bacteria		Firmicutes	Clostridia	Clostridiales	Lachnospiraceae		Lachnospiraceae bacterium oral taxon 500	320186000	344450000	0	0	18183000	0	0	166090000	100330000	109410000	35552000	380033000	0	23482000	0	376980000	0	29112000	215476000	35215000	729090000	662390000	868081000	884920700	57191000	0	1120147000	1088804000	23324000	137900000	120610000	0	0	0	0	399820000	1931700000	0	356802000	23240000
Schaalia	Genus	Bacteria		Actinobacteria	Actinobacteria	Actinomycetales	Actinomycetaceae	Schaalia		799820000	0	0	0	0	0	0	0	0	0	8591000	7062200	0	0	0	0	0	0	0	0	0	0	211220000	279797000	164200000	196820000	29818000	274594000	81185100	324579800	0	217360000	401060000	362310000	0	399800000	0	0	32019000	292000000
Fusobacterium sp. oral taxon 370	Species	Bacteria		Fusobacteria	Fusobacteriia	Fusobacteriales	Fusobacteriaceae	Fusobacterium	Fusobacterium sp. oral taxon 370	0	0	0	0	0	0	0	0	0	0	0	0	0	0	13060000	15612000	0	0	0	0	0	0	0	0	0	0	0	0	0	0	0	0	0	0	0	0	5568200	0	55455000	66337000
Leptotrichia	Genus	Bacteria		Fusobacteria	Fusobacteriia	Fusobacteriales	Leptotrichiaceae	Leptotrichia		326739100	142973800	27538000	191144000	127144400	188266500	115917500	192545600	30968400	141521800	624179500	672232400	160799600	253761200	185789900	198325300	433455800	491457400	58042100	129477000	241143400	83543000	4081464000	3436466900	334951200	459889700	2183509500	2489811900	3358465900	3217013800	46372400	159401400	36583000	205529700	21359800	200756900	44646400	150021000	645449700	540190800
Leptotrichiaceae	Family	Bacteria		Fusobacteria	Fusobacteriia	Fusobacteriales	Leptotrichiaceae			371529900	142973800	27538000	191144000	147781400	188266500	115917500	192545600	30968400	141521800	624179500	672232400	160799600	253761200	185789900	198325300	473367800	515038400	58042100	140740000	241143400	99895300	4209620600	3597772900	357568200	500568700	2281196700	2577404400	3517945900	3402022800	46372400	159401400	38608100	213101600	21359800	200756900	44646400	153997700	704160700	568866800
Capnocytophaga sp. oral taxon 329	Species	Bacteria		Bacteroidetes	Flavobacteriia	Flavobacteriales	Flavobacteriaceae	Capnocytophaga	Capnocytophaga sp. oral taxon 329	0	0	0	0	0	0	0	0	0	0	0	0	0	0	0	5236100	0	0	0	0	0	0	0	0	0	0	0	0	0	0	0	0	0	0	0	0	0	0	11907000	13495000
Neisseria sp. oral taxon 014	Species	Bacteria		Proteobacteria	Betaproteobacteria	Neisseriales	Neisseriaceae	Neisseria	Neisseria sp. oral taxon 014	8993400	0	0	0	0	0	5564300	0	0	7115700	0	5614200	0	0	0	0	0	0	0	0	0	0	0	6677700	0	0	0	0	24285000	23738400	0	3960700	28801000	29926000	8638500	8166300	2509100	0	0	0
Prevotella oralis	Species	Bacteria		Bacteroidetes	Bacteroidia	Bacteroidales	Prevotellaceae	Prevotella	Prevotella oralis	0	0	0	0	0	0	0	0	0	0	16888000	16474000	0	0	0	0	0	0	0	0	0	0	31600000	28040000	6864900	5128000	24325000	22843000	19041000	23014000	0	4454700	0	3472000	0	0	0	4487200	0	0
Veillonella dispar	Species	Bacteria		Firmicutes	Negativicutes	Veillonellales	Veillonellaceae	Veillonella	Veillonella dispar	44630000	12663000	0	0	0	0	0	0	0	0	14325000	0	26405000	25447000	0	0	0	8974100	20470000	21028000	0	0	176673000	166877200	49361000	49197000	86173700	79481700	31112200	74720100	0	0	41844000	94950100	0	0	0	0	55286000	22961000
Filifactor alocis	Species	Bacteria		Firmicutes	Clostridia	Clostridiales	Peptostreptococcaceae	Filifactor	Filifactor alocis	0	0	0	0	0	0	0	0	0	0	0	0	0	0	0	0	17673000	17295000	0	0	0	0	0	0	71975000	71606000	0	0	0	0	0	0	0	0	0	4602400	21158000	18420000	0	0
Filifactor	Genus	Bacteria		Firmicutes	Clostridia	Clostridiales	Peptostreptococcaceae	Filifactor		0	0	0	0	0	0	0	0	0	0	0	0	0	0	0	0	17673000	17295000	0	0	0	0	0	0	71975000	71606000	0	0	0	0	0	0	0	0	0	4602400	21158000	18420000	0	0
Leptotrichia sp. oral taxon 212	Species	Bacteria		Fusobacteria	Fusobacteriia	Fusobacteriales	Leptotrichiaceae	Leptotrichia	Leptotrichia sp. oral taxon 212	17838200	17473000	0	0	0	0	0	0	0	0	0	0	0	0	0	0	0	0	0	0	5743600	0	27679000	25197000	0	2565400	16936000	59060000	30854000	0	0	0	0	0	0	0	0	0	29631400	0
Prevotella pallens	Species	Bacteria		Bacteroidetes	Bacteroidia	Bacteroidales	Prevotellaceae	Prevotella	Prevotella pallens	76257300	98113100	0	0	7608000	7651700	57180000	46702600	2337200	28260000	30926000	42551000	37529000	35424000	38849000	15677000	14513900	19982800	0	0	0	0	899013000	816896700	19038800	5195800	854031100	885453600	273895000	337095400	0	4270600	49311700	36469500	0	9091900	12260000	10293000	41135300	19600300
Leptotrichia wadei	Species	Bacteria		Fusobacteria	Fusobacteriia	Fusobacteriales	Leptotrichiaceae	Leptotrichia	Leptotrichia wadei	44772700	26990000	0	0	43594000	43463000	29685000	31398000	0	0	289616600	305745000	0	0	0	0	29808900	18074000	58042100	37855000	20643000	21432000	1055725200	978023400	248433900	325392600	868831700	788297700	1619925600	1687474200	20195400	0	6364400	0	9758800	4876900	7489200	0	129188700	106176300
Prevotella sp. C561	Species	Bacteria		Bacteroidetes	Bacteroidia	Bacteroidales	Prevotellaceae	Prevotella	Prevotella sp. C561	63053600	17220000	0	0	0	0	0	0	0	0	49851000	44136000	0	0	0	0	0	0	0	0	0	0	337731800	343009900	26699000	27917000	112201700	88392900	175263200	268359600	0	44088000	27863800	164690000	24488000	2829400	5888100	2543800	67174000	17240700
Neisseria lactamica	Species	Bacteria		Proteobacteria	Betaproteobacteria	Neisseriales	Neisseriaceae	Neisseria	Neisseria lactamica	25262000	0	0	0	0	0	13120000	0	0	0	0	0	0	0	0	0	0	0	0	0	0	66307000	37052000	0	0	0	19080000	18382000	0	11902000	103350000	0	0	0	0	0	0	0	66071000	62058000
Prevotella sp. oral taxon 473	Species	Bacteria		Bacteroidetes	Bacteroidia	Bacteroidales	Prevotellaceae	Alloprevotella	Prevotella sp. oral taxon 473	5179300	0	2799100	4719000	0	0	0	0	4676200	6096100	0	0	33298100	16969700	14445000	7109300	9047000	7349800	7415300	0	0	32771000	42771700	39184400	3309500	3910100	86470600	67529000	16380000	26189000	11827000	0	32726200	31174500	0	0	53257500	45813400	373331500	377719500
Haemophilus sputorum	Species	Bacteria		Proteobacteria	Gammaproteobacteria	Pasteurellales	Pasteurellaceae	Haemophilus	Haemophilus sputorum	0	0	0	0	0	0	0	0	0	0	0	0	0	0	0	26599000	0	0	0	11618000	0	0	0	0	76684500	93799000	13088000	37410000	0	0	0	0	0	7083900	0	0	13281800	2731800	134696000	136341700
Lachnoanaerobaculum saburreum	Species	Bacteria		Firmicutes	Clostridia	Clostridiales	Lachnospiraceae	Lachnoanaerobaculum	Lachnoanaerobaculum saburreum	0	0	0	0	0	0	0	0	0	0	7279100	6868700	0	0	0	0	0	0	0	0	0	0	27996400	3872000	0	0	141224000	22519000	0	0	0	0	0	0	0	0	0	0	5734400	0
Agrobacterium	Genus	Bacteria		Proteobacteria	Alphaproteobacteria	Rhizobiales	Rhizobiaceae	Agrobacterium		23628000	0	0	0	0	0	0	0	0	0	0	0	0	0	0	0	0	0	0	0	0	0	12452000	0	0	0	13724000	0	0	39218000	0	58579000	0	52783000	0	85274000	0	0	0	80662000
Megasphaera	Genus	Bacteria		Firmicutes	Negativicutes	Veillonellales	Veillonellaceae	Megasphaera		112878200	27075000	0	0	0	0	0	0	0	0	19181000	0	0	0	0	0	0	0	0	0	0	0	413715600	334720030	0	6694400	343382900	352068900	763919700	657690300	0	0	14819100	8452900	0	0	0	0	0	12999000
Megasphaera micronuciformis	Species	Bacteria		Firmicutes	Negativicutes	Veillonellales	Veillonellaceae	Megasphaera	Megasphaera micronuciformis	112878200	27075000	0	0	0	0	0	0	0	0	19181000	0	0	0	0	0	0	0	0	0	0	0	413715600	334720030	0	6694400	343382900	352068900	763919700	657690300	0	0	14819100	8452900	0	0	0	0	0	12999000
Kytococcus	Genus	Bacteria		Actinobacteria	Actinobacteria	Micrococcales	Dermacoccaceae	Kytococcus		0	0	0	0	0	0	0	0	0	0	93985000	0	0	0	0	0	0	0	0	0	0	0	117690000	104070000	25376000	23937000	139740000	282480000	0	149400000	0	254830000	70990000	163480000	0	179730000	0	190260000	0	185330000
Kytococcus sedentarius	Species	Bacteria		Actinobacteria	Actinobacteria	Micrococcales	Dermacoccaceae	Kytococcus	Kytococcus sedentarius	0	0	0	0	0	0	0	0	0	0	93985000	0	0	0	0	0	0	0	0	0	0	0	117690000	104070000	25376000	23937000	139740000	282480000	0	149400000	0	254830000	70990000	163480000	0	179730000	0	190260000	0	185330000
Dermacoccaceae	Family	Bacteria		Actinobacteria	Actinobacteria	Micrococcales	Dermacoccaceae			0	0	0	0	0	0	0	0	0	0	93985000	0	0	0	0	0	0	0	0	0	0	0	117690000	104070000	25376000	23937000	139740000	282480000	0	149400000	0	254830000	70990000	163480000	0	179730000	0	190260000	0	185330000
Prevotella histicola	Species	Bacteria		Bacteroidetes	Bacteroidia	Bacteroidales	Prevotellaceae	Prevotella	Prevotella histicola	23757900	0	0	0	0	0	0	0	0	0	0	0	0	0	0	0	6106600	0	0	0	0	0	61352900	64287000	0	0	41744600	55929300	172204000	199291000	0	0	6951800	6594200	9255400	8263300	0	0	0	0
Stomatobaculum longum	Species	Bacteria		Firmicutes	Clostridia	Clostridiales	Lachnospiraceae	Stomatobaculum	Stomatobaculum longum	15536200	0	0	0	0	0	0	0	0	0	0	0	0	0	0	0	0	0	0	0	0	0	17697600	30610600	26246000	21543400	66780300	18302400	76529500	56072400	0	0	0	0	0	0	22257600	24151000	72885000	70248300
Stomatobaculum	Genus	Bacteria		Firmicutes	Clostridia	Clostridiales	Lachnospiraceae	Stomatobaculum		15536200	0	0	0	0	0	0	0	0	0	0	0	0	0	0	0	0	0	0	0	0	0	17697600	30610600	26246000	21543400	66780300	18302400	76529500	56072400	0	0	0	0	0	0	22257600	24151000	72885000	70248300
Actinomyces graevenitzii	Species	Bacteria		Actinobacteria	Actinobacteria	Actinomycetales	Actinomycetaceae	Actinomyces	Actinomyces graevenitzii	44927000	0	0	0	0	9451600	0	0	0	0	21213700	49809500	0	3779800	0	10284000	0	0	0	0	0	0	346959400	322977900	127235600	124984200	1510836800	1403883600	905866400	929746900	1324200	41424000	11769000	11046500	0	8434300	9161900	18527610	29122000	53578300
Prevotella sp. oral taxon 306	Species	Bacteria		Bacteroidetes	Bacteroidia	Bacteroidales	Prevotellaceae	Prevotella	Prevotella sp. oral taxon 306	2903100	0	0	0	0	0	0	0	0	0	0	0	0	0	0	0	0	0	0	0	0	0	155935000	209182000	0	0	65043000	87159200	21100700	16276000	0	0	0	0	0	0	16031000	0	0	0
Mitsuokella	Genus	Bacteria		Firmicutes	Negativicutes	Selenomonadales	Selenomonadaceae	Mitsuokella		0	0	0	0	0	0	0	0	0	0	0	0	0	0	0	0	0	0	0	0	0	0	0	0	0	0	0	0	660280000	0	434000000	0	0	0	0	0	0	0	0	0
Prevotella sp. F0091	Species	Bacteria		Bacteroidetes	Bacteroidia	Bacteroidales	Prevotellaceae	Prevotella	Prevotella sp. F0091	0	0	0	0	0	0	0	0	0	0	0	0	0	0	0	0	0	0	0	0	0	0	0	0	0	0	0	0	0	0	0	0	0	0	0	0	0	22863000	0	0
Lautropia	Genus	Bacteria		Proteobacteria	Betaproteobacteria	Burkholderiales	Burkholderiaceae	Lautropia		0	0	0	0	0	0	0	0	0	0	0	0	0	0	0	0	0	0	0	0	0	0	18197400	10452000	0	15458400	7636100	14633200	18298400	21940800	0	0	0	0	0	0	0	0	0	0
Lautropia mirabilis	Species	Bacteria		Proteobacteria	Betaproteobacteria	Burkholderiales	Burkholderiaceae	Lautropia	Lautropia mirabilis	0	0	0	0	0	0	0	0	0	0	0	0	0	0	0	0	0	0	0	0	0	0	18197400	10452000	0	15458400	7636100	14633200	18298400	21940800	0	0	0	0	0	0	0	0	0	0
Candidatus Saccharibacteria	Phylum	Bacteria		Candidatus Saccharibacteria						0	0	0	0	0	0	0	0	0	0	0	0	0	0	0	0	0	0	0	0	0	0	0	0	0	0	11298000	0	0	0	0	0	0	0	0	0	0	0	0	0
Treponema vincentii	Species	Bacteria		Spirochaetes	Spirochaetia	Spirochaetales	Spirochaetaceae	Treponema	Treponema vincentii	0	0	0	0	0	0	0	0	0	0	0	0	0	0	0	0	0	0	0	0	0	0	0	0	8296600	0	0	0	0	0	0	0	0	0	0	0	0	0	0	0
Chloroflexi	Phylum	Bacteria		Chloroflexi						0	0	0	0	0	0	0	0	0	0	0	0	0	0	0	0	0	0	0	0	0	0	0	0	0	0	0	0	0	0	0	0	0	0	15676000	0	0	0	0	0
Schaalia odontolytica	Species	Bacteria		Actinobacteria	Actinobacteria	Actinomycetales	Actinomycetaceae	Schaalia	Schaalia odontolytica	0	0	0	0	0	0	0	0	0	0	0	0	0	0	0	0	0	0	0	0	0	0	0	0	0	0	14079000	10694000	81185100	87689800	0	0	0	0	0	0	0	0	32019000	0
Veillonella sp. AS16	Species	Bacteria		Firmicutes	Negativicutes	Veillonellales	Veillonellaceae	Veillonella	Veillonella sp. AS16	0	0	0	0	0	0	0	0	0	0	0	0	0	0	0	0	0	0	0	0	0	0	22319000	27856000	0	0	22481000	22499000	21049000	30686000	0	0	0	0	0	0	0	0	0	0
Aggregatibacter	Genus	Bacteria		Proteobacteria	Gammaproteobacteria	Pasteurellales	Pasteurellaceae	Aggregatibacter		0	0	0	0	0	0	0	0	0	0	0	0	0	0	0	0	0	0	0	0	0	0	6026400	0	0	0	0	0	0	0	0	0	0	0	0	0	0	0	15404000	15129000
Leptotrichia sp. oral taxon 847	Species	Bacteria		Fusobacteria	Fusobacteriia	Fusobacteriales	Leptotrichiaceae	Leptotrichia	Leptotrichia sp. oral taxon 847	0	0	0	0	0	0	0	0	0	0	0	0	0	0	0	0	0	0	0	0	0	0	631843000	249861000	0	0	116018700	468041600	160305000	157009000	0	128950000	0	200610000	0	195880000	0	0	0	0
Corynebacterium durum	Species	Bacteria		Actinobacteria	Actinobacteria	Corynebacteriales	Corynebacteriaceae	Corynebacterium	Corynebacterium durum	0	0	0	0	0	0	0	0	0	0	0	0	0	0	0	0	0	0	0	0	0	0	0	0	13093000	12509000	0	0	0	0	0	4130700	0	0	0	0	0	0	0	0
Gemella sanguinis	Species	Bacteria		Firmicutes	Bacilli	Bacillales		Gemella	Gemella sanguinis	0	0	0	0	0	0	0	0	0	0	0	0	0	0	0	0	0	0	0	0	0	0	0	0	9902600	0	0	0	0	0	0	0	0	0	0	0	0	0	0	0
Prevotella sp. ICM33	Species	Bacteria		Bacteroidetes	Bacteroidia	Bacteroidales	Prevotellaceae	Prevotella	Prevotella sp. ICM33	0	0	0	0	0	0	0	0	0	0	0	0	0	0	0	0	0	0	0	0	0	0	9241200	16429000	8348500	12770000	23925000	33073000	0	0	0	0	4707400	0	0	0	11019000	8630000	0	0
Aggregatibacter aphrophilus	Species	Bacteria		Proteobacteria	Gammaproteobacteria	Pasteurellales	Pasteurellaceae	Aggregatibacter	Aggregatibacter aphrophilus	0	0	0	0	0	0	0	0	0	0	0	0	0	0	0	0	0	0	0	0	0	0	6026400	0	0	0	0	0	0	0	0	0	0	0	0	0	0	0	15404000	15129000
Haemophilus parahaemolyticus	Species	Bacteria		Proteobacteria	Gammaproteobacteria	Pasteurellales	Pasteurellaceae	Haemophilus	Haemophilus parahaemolyticus	0	0	0	0	0	0	0	0	0	0	0	0	0	0	0	0	0	0	0	0	0	0	0	0	0	0	0	0	0	0	0	0	0	0	0	0	0	5263500	0	0
Haemophilus paraphrohaemolyticus	Species	Bacteria		Proteobacteria	Gammaproteobacteria	Pasteurellales	Pasteurellaceae	Haemophilus	Haemophilus paraphrohaemolyticus	0	0	0	0	0	0	0	0	0	0	0	0	0	0	0	0	0	0	0	0	0	0	0	0	0	0	0	0	0	0	0	0	0	0	0	0	26127000	34686000	0	0
Caldilinea	Genus	Bacteria		Chloroflexi	Caldilineae	Caldilineales	Caldilineaceae	Caldilinea		0	0	0	0	0	0	0	0	0	0	0	0	0	0	0	0	0	0	0	0	0	0	0	0	0	0	0	0	0	0	0	0	0	0	15676000	0	0	0	0	0
Clostridiaceae	Family	Bacteria		Firmicutes	Clostridia	Clostridiales	Clostridiaceae			0	0	0	0	0	0	0	0	0	0	0	0	0	0	0	0	0	0	0	0	0	0	20130000	22019000	0	0	0	0	0	0	0	0	0	0	0	0	0	0	0	0
Porphyromonas sp. oral taxon 279	Species	Bacteria		Bacteroidetes	Bacteroidia	Bacteroidales	Porphyromonadaceae	Porphyromonas	Porphyromonas sp. oral taxon 279	0	0	0	0	0	0	0	0	0	0	0	0	0	0	0	0	0	0	0	0	0	0	0	0	23271100	22865300	0	0	0	0	0	0	0	0	0	0	10982000	24858000	11636000	10971000
Faecalibacterium	Genus	Bacteria		Firmicutes	Clostridia	Clostridiales	Ruminococcaceae	Faecalibacterium		0	0	0	0	0	0	0	0	0	0	0	0	0	0	0	0	0	0	0	0	0	0	163440000	148440000	0	0	6440800	4833200	0	0	0	0	0	0	0	0	0	0	0	0
Streptococcus infantis	Species	Bacteria		Firmicutes	Bacilli	Lactobacillales	Streptococcaceae	Streptococcus	Streptococcus infantis	0	0	0	0	0	0	0	0	0	0	0	0	0	0	0	0	0	0	0	0	0	0	23601000	19862000	0	0	7522700	5580700	0	0	0	0	0	0	0	0	0	0	0	0
Mitsuokella sp. oral taxon 131	Species	Bacteria		Firmicutes	Negativicutes	Selenomonadales	Selenomonadaceae	Mitsuokella	Mitsuokella sp. oral taxon 131	0	0	0	0	0	0	0	0	0	0	0	0	0	0	0	0	0	0	0	0	0	0	0	0	0	0	0	0	660280000	0	434000000	0	0	0	0	0	0	0	0	0
Mogibacterium	Genus	Bacteria		Firmicutes	Clostridia	Clostridiales	Clostridiales Family XIII. Incertae Sedis	Mogibacterium		0	0	0	0	0	0	0	0	0	0	0	0	0	0	0	0	0	0	0	0	0	0	0	0	12137000	9918200	0	0	0	0	0	0	0	0	0	0	0	0	0	0
Caldilineaceae	Family	Bacteria		Chloroflexi	Caldilineae	Caldilineales	Caldilineaceae			0	0	0	0	0	0	0	0	0	0	0	0	0	0	0	0	0	0	0	0	0	0	0	0	0	0	0	0	0	0	0	0	0	0	15676000	0	0	0	0	0
Caldilineales	Order	Bacteria		Chloroflexi	Caldilineae	Caldilineales				0	0	0	0	0	0	0	0	0	0	0	0	0	0	0	0	0	0	0	0	0	0	0	0	0	0	0	0	0	0	0	0	0	0	15676000	0	0	0	0	0
Caldilineae	Class	Bacteria		Chloroflexi	Caldilineae					0	0	0	0	0	0	0	0	0	0	0	0	0	0	0	0	0	0	0	0	0	0	0	0	0	0	0	0	0	0	0	0	0	0	15676000	0	0	0	0	0
Ruminococcaceae	Family	Bacteria		Firmicutes	Clostridia	Clostridiales	Ruminococcaceae			0	0	0	0	0	0	0	0	0	0	0	0	0	0	0	0	0	0	0	0	0	0	163440000	148440000	0	0	6440800	4833200	0	0	0	0	0	0	0	0	0	0	0	0
Porphyromonas uenonis	Species	Bacteria		Bacteroidetes	Bacteroidia	Bacteroidales	Porphyromonadaceae	Porphyromonas	Porphyromonas uenonis	0	0	0	0	0	0	0	0	0	0	0	0	0	0	0	0	0	0	0	0	0	0	145380000	136700000	0	0	0	49240000	66066000	55877000	0	0	0	0	0	0	0	0	18044000	18109000
Caldilinea aerophila	Species	Bacteria		Chloroflexi	Caldilineae	Caldilineales	Caldilineaceae	Caldilinea	Caldilinea aerophila	0	0	0	0	0	0	0	0	0	0	0	0	0	0	0	0	0	0	0	0	0	0	0	0	0	0	0	0	0	0	0	0	0	0	15676000	0	0	0	0	0
Faecalibacterium prausnitzii	Species	Bacteria		Firmicutes	Clostridia	Clostridiales	Ruminococcaceae	Faecalibacterium	Faecalibacterium prausnitzii	0	0	0	0	0	0	0	0	0	0	0	0	0	0	0	0	0	0	0	0	0	0	163440000	148440000	0	0	6440800	4833200	0	0	0	0	0	0	0	0	0	0	0	0
Gemella	Genus	Bacteria		Firmicutes	Bacilli	Bacillales		Gemella		0	0	0	0	0	0	0	0	0	0	0	0	0	0	0	0	0	0	0	0	0	0	0	0	9902600	0	0	0	0	0	0	0	0	0	0	0	0	0	0	0
Atopobium	Genus	Bacteria		Actinobacteria	Coriobacteriia	Coriobacteriales	Atopobiaceae	Atopobium		0	0	0	0	0	0	0	0	0	0	0	0	0	0	0	0	0	0	0	0	0	0	0	9888500	0	0	9112600	9389100	0	6622700	0	0	0	0	0	0	0	0	0	0
Atopobium minutum	Species	Bacteria		Actinobacteria	Coriobacteriia	Coriobacteriales	Atopobiaceae	Atopobium	Atopobium minutum	0	0	0	0	0	0	0	0	0	0	0	0	0	0	0	0	0	0	0	0	0	0	0	9888500	0	0	9112600	9389100	0	6622700	0	0	0	0	0	0	0	0	0	0
Haemophilus pittmaniae	Species	Bacteria		Proteobacteria	Gammaproteobacteria	Pasteurellales	Pasteurellaceae	Haemophilus	Haemophilus pittmaniae	0	0	0	0	0	0	0	0	0	0	0	0	0	0	0	0	0	0	0	0	0	0	0	0	0	0	0	0	0	0	0	0	0	0	0	0	0	0	21312000	14870000
Prevotella saccharolytica	Species	Bacteria		Bacteroidetes	Bacteroidia	Bacteroidales	Prevotellaceae	Prevotella	Prevotella saccharolytica	0	0	0	0	0	0	0	0	0	0	0	0	0	0	0	0	0	0	0	0	0	0	0	0	7657500	10089000	0	0	0	0	4914100	0	0	0	0	0	0	0	0	0
Oribacterium sp. oral taxon 078	Species	Bacteria		Firmicutes	Clostridia	Clostridiales	Lachnospiraceae	Oribacterium	Oribacterium sp. oral taxon 078	0	0	0	0	0	0	0	0	0	0	0	0	0	0	0	0	0	0	0	0	0	0	7544800	19675000	0	0	0	0	4074900	4661800	0	0	0	0	0	0	0	0	0	0
Neisseria weaveri	Species	Bacteria		Proteobacteria	Betaproteobacteria	Neisseriales	Neisseriaceae	Neisseria	Neisseria weaveri	0	0	0	0	0	0	0	0	0	0	0	0	0	0	0	0	0	0	0	0	0	0	0	0	0	0	0	0	0	0	0	0	0	0	10992000	0	0	0	0	0
Neisseria bacilliformis	Species	Bacteria		Proteobacteria	Betaproteobacteria	Neisseriales	Neisseriaceae	Neisseria	Neisseria bacilliformis	0	0	0	0	0	0	0	0	0	0	0	0	0	0	0	0	0	0	0	0	0	0	0	0	0	0	0	0	0	0	0	0	0	0	0	0	0	89212000	0	0
Sanguibacteraceae	Family	Bacteria		Actinobacteria	Actinobacteria	Micrococcales	Sanguibacteraceae			0	0	0	0	0	0	0	0	0	0	0	0	0	0	0	0	0	0	0	0	0	0	0	104470000	146450000	149740000	0	246020000	0	261710000	0	401740000	0	101570000	0	0	0	145610000	0	108460000
Catonella	Genus	Bacteria		Firmicutes	Clostridia	Clostridiales	Lachnospiraceae	Catonella		0	0	0	0	0	0	0	0	0	0	0	0	0	0	0	0	0	0	0	0	0	0	25680000	23663000	0	0	4170800	0	0	0	0	0	0	0	0	0	0	0	0	0
Prevotella bivia	Species	Bacteria		Bacteroidetes	Bacteroidia	Bacteroidales	Prevotellaceae	Prevotella	Prevotella bivia	0	0	0	0	0	0	0	0	0	0	0	0	0	0	0	0	0	0	0	0	0	0	20915000	19246000	0	0	12675000	16360000	14440000	11904000	0	0	0	0	0	0	0	0	0	0
Catonella morbi	Species	Bacteria		Firmicutes	Clostridia	Clostridiales	Lachnospiraceae	Catonella	Catonella morbi	0	0	0	0	0	0	0	0	0	0	0	0	0	0	0	0	0	0	0	0	0	0	25680000	23663000	0	0	4170800	0	0	0	0	0	0	0	0	0	0	0	0	0
Leptotrichia sp. oral taxon 225	Species	Bacteria		Fusobacteria	Fusobacteriia	Fusobacteriales	Leptotrichiaceae	Leptotrichia	Leptotrichia sp. oral taxon 225	0	0	0	0	0	0	0	0	0	0	0	0	0	0	0	0	0	0	0	0	0	0	17804000	11893000	0	0	0	0	0	0	0	0	0	0	0	0	0	0	0	0
Neisseria macacae	Species	Bacteria		Proteobacteria	Betaproteobacteria	Neisseriales	Neisseriaceae	Neisseria	Neisseria macacae	0	0	0	0	0	0	0	0	0	0	0	0	0	0	0	0	0	0	0	0	0	0	23119000	17458000	0	0	0	0	0	0	0	0	0	0	0	0	0	0	0	0
Peptoniphilus	Genus	Bacteria		Firmicutes	Tissierellia	Tissierellales	Peptoniphilaceae	Peptoniphilus		0	0	0	0	0	0	0	0	0	0	0	0	0	0	0	0	0	0	0	0	0	0	0	0	0	0	0	0	0	0	0	0	5004900	0	0	0	0	0	0	0
Sanguibacter	Genus	Bacteria		Actinobacteria	Actinobacteria	Micrococcales	Sanguibacteraceae	Sanguibacter		0	0	0	0	0	0	0	0	0	0	0	0	0	0	0	0	0	0	0	0	0	0	0	104470000	146450000	149740000	0	246020000	0	261710000	0	401740000	0	101570000	0	0	0	145610000	0	108460000
Candidatus Saccharibacteria oral taxon TM7x	Species	Bacteria		Candidatus Saccharibacteria					Candidatus Saccharibacteria oral taxon TM7x	0	0	0	0	0	0	0	0	0	0	0	0	0	0	0	0	0	0	0	0	0	0	0	0	0	0	11298000	0	0	0	0	0	0	0	0	0	0	0	0	0
Sanguibacter keddieii	Species	Bacteria		Actinobacteria	Actinobacteria	Micrococcales	Sanguibacteraceae	Sanguibacter	Sanguibacter keddieii	0	0	0	0	0	0	0	0	0	0	0	0	0	0	0	0	0	0	0	0	0	0	0	104470000	146450000	149740000	0	246020000	0	261710000	0	401740000	0	101570000	0	0	0	145610000	0	108460000
Alloprevotella rava	Species	Bacteria		Bacteroidetes	Bacteroidia	Bacteroidales	Prevotellaceae	Alloprevotella	Alloprevotella rava	0	0	0	0	0	0	0	0	0	0	0	0	0	0	0	0	0	0	0	0	0	0	47926000	49501000	0	0	13471000	2403000	0	0	0	0	0	0	0	0	0	0	0	0
Porphyromonas catoniae	Species	Bacteria		Bacteroidetes	Bacteroidia	Bacteroidales	Porphyromonadaceae	Porphyromonas	Porphyromonas catoniae	0	0	0	0	0	0	0	0	0	0	0	0	0	0	0	0	0	0	0	0	0	0	0	0	0	0	0	0	0	0	0	0	0	0	0	0	7764500	0	0	0
									Intensity Sum	457244219300	389024083400	267552983000	262715426300	225696323960	229575494500	231891793800	230384965400	182033455100	167394004400	333474774000	286125063400	328494306600	354069038100	305132793200	273248431000	253859144670	286053247280	385483063800	344106916100	302765891600	268934290900	545338048900	539122473710	215421831560	225123700620	452247643750	471849099900	415320448800	426873120600	212652965200	201101237300	249241504900	246874888400	331434474000	334378378400	343438425300	263562541950	493799215400	485068131100
[truncated: 44 more columns]

## Sheet: Normalized
Supplementary Table 3: Relative abundance of bacterial and human proteins identified in MIH and Control saliva samples. The ratio MIH/control is marked in red for values>2 and in green for values <0.5. T-test p values<0.05 are highlighted in yellow. The relative abundance is expressed as normalized Intensity (ppm) within each sample.
MIH	MIH	MIH	MIH	MIH	MIH	MIH	MIH	MIH	MIH	MIH	MIH	MIH	MIH	MIH	MIH	MIH	MIH	MIH	MIH	Control	Control	Control	Control	Control	Control	Control	Control	Control	Control	Control	Control	Control	Control	Control	Control	Control	Control	Control	Control
LFQ intensity 12593_1	LFQ intensity 12593_2	LFQ intensity 12594_1	LFQ intensity 12594_2	LFQ intensity 12595_1	LFQ intensity 12595_2	LFQ intensity 12596_1	LFQ intensity 12596_2	LFQ intensity 12597_1	LFQ intensity 12597_2	LFQ intensity 12598_1	LFQ intensity 12598_2	LFQ intensity 12599_1	LFQ intensity 12599_2	LFQ intensity 12600_1	LFQ intensity 12600_2	LFQ intensity 12601_1	LFQ intensity 12601_2	LFQ intensity 12602_1	LFQ intensity 12602_2	LFQ intensity 12603_1	LFQ intensity 12603_2	LFQ intensity 12604_1	LFQ intensity 12604_2	LFQ intensity 12605_1	LFQ intensity 12605_2	LFQ intensity 12606_1	LFQ intensity 12606_2	LFQ intensity 12607_1	LFQ intensity 12607_2	LFQ intensity 12608_1	LFQ intensity 12608_2	LFQ intensity 12609_1	LFQ intensity 12609_2	LFQ intensity 12610_1	LFQ intensity 12610_2	LFQ intensity 12611_1	LFQ intensity 12611_2	LFQ intensity 12612_1	LFQ intensity 12612_2	Mean MIH	Mean Control	Ratio MIH/Control	T test p value	Name	Rank	Superkingdom	Kingdom	Phylum	Class
0	0	0	0	154.743	137.127	0	0	0	0	0	0	0	0	143.442	0	0	0	0	0	0	0	0	0	0	0	0	0	0	0	0	0	0	0	0	0	0	0	0	0	21.7656	0	Only in MIH	0.083235	Dietzia	Genus	Bacteria		Actinobacteria	Actinobacteria
0	0	0	0	154.743	137.127	0	0	0	0	0	0	0	0	143.442	0	0	0	0	0	0	0	0	0	0	0	0	0	0	0	0	0	0	0	0	0	0	0	0	0	21.7656	0	Only in MIH	0.083235	Dietziaceae	Family	Bacteria		Actinobacteria	Actinobacteria
0	0	0	0	0	0	0	0	0	0	25.7621	24.6822	0	0	0	0	0	0	0	0	0	0	0	0	0	0	0	0	0	0	0	0	0	0	0	0	0	0	0	0	2.52221	0	Only in MIH	0.162652	Schaalia meyeri	Species	Bacteria		Actinobacteria	Actinobacteria
0	0	0	0	0	0	0	0	119.039	0	0	0	0	0	0	0	0	0	0	0	0	0	0	0	0	0	0	0	0	0	0	0	0	0	0	0	0	0	0	0	5.95193	0	Only in MIH	0.329877	Gardnerella	Genus	Bacteria		Actinobacteria	Actinobacteria
0	0	0	0	0	0	0	0	119.039	0	0	0	0	0	0	0	0	0	0	0	0	0	0	0	0	0	0	0	0	0	0	0	0	0	0	0	0	0	0	0	5.95193	0	Only in MIH	0.329877	Gardnerella vaginalis	Species	Bacteria		Actinobacteria	Actinobacteria
30.0498	39.1928	0	0	0	0	0	38.1599	59.5605	45.8463	0	23.8948	0	0	0	0	0	0	0	0	0	0	0	0	0	0	0	0	0	0	0	0	0	0	0	0	0	0	0	0	11.8352	0	Only in MIH	0.0142611	Capnocytophaga haemolytica	Species	Bacteria		Bacteroidetes	Flavobacteriia
0	0	0	0	0	0	0	0	0	0	0	0	65.6541	55.2879	0	0	0	0	0	0	0	0	0	0	0	0	0	0	0	0	0	0	0	0	0	0	0	0	0	0	6.0471	0	Only in MIH	0.164175	Neisseria sp. oral taxon 020	Species	Bacteria		Proteobacteria	Betaproteobacteria
0	0	0	0	0	0	54.6515	0	0	0	0	0	0	0	0	0	0	87.9693	0	0	0	0	0	0	0	0	0	0	0	0	0	0	0	0	0	0	0	0	0	0	7.13104	0	Only in MIH	0.174461	Prevotella marshii	Species	Bacteria		Bacteroidetes	Bacteroidia
0	0	0	85.4537	0	0	0	0	179.928	228.981	0	0	0	0	0	0	0	0	0	0	0	0	0	0	0	0	0	0	0	0	0	0	0	0	0	0	0	0	0	0	24.7181	0	Only in MIH	0.104536	Neisseria sp. 74A18	Species	Bacteria		Proteobacteria	Betaproteobacteria
0	0	0	0	0	0	0	0	0	0	59.9805	520.867	0	0	0	0	0	0	0	0	0	0	0	0	0	0	0	0	0	0	0	0	0	0	0	0	0	0	0	0	29.0424	0	Only in MIH	0.278956	Selenomonas sp. oral taxon 478	Species	Bacteria		Firmicutes	Negativicutes
0	0	49.792	51.7366	0	0	0	0	14.7561	0	0	0	0	0	0	0	0	0	0	0	0	0	0	0	0	0	0	0	0	0	0	0	0	0	0	0	0	0	0	0	5.81423	0	Only in MIH	0.114622	Prevotella enoeca	Species	Bacteria		Bacteroidetes	Bacteroidia
0	0	0	0	0	0	0	0	0	0	136.706	147.065	0	0	0	0	0	0	0	0	0	0	0	0	0	0	0	0	0	0	0	0	0	0	0	0	0	0	0	0	14.1886	0	Only in MIH	0.162845	Selenomonas sp. oral taxon 138	Species	Bacteria		Firmicutes	Negativicutes
0	0	0	56.1101	0	0	0	0	0	0	0	0	0	0	0	0	0	0	72.6439	0	0	0	0	0	0	0	0	0	0	0	0	0	0	0	0	0	0	0	0	0	6.4377	0	Only in MIH	0.166188	Corynebacterium sp. KPL1855	Species	Bacteria		Actinobacteria	Actinobacteria
0	0	0	0	0	0	0	0	0	0	0	0	0	0	0	0	0	0	0	8.96442	0	0	0	0	0	0	0	0	0	0	0	0	0	0	0	0	0	0	0	0	0.448221	0	Only in MIH	0.329877	Scardovia inopinata	Species	Bacteria		Actinobacteria	Actinobacteria
41.1878	48.7623	0	0	0	0	0	0	0	0	0	29.6196	0	0	0	0	29.5337	27.2764	0	0	0	0	0	0	0	0	0	0	0	0	0	0	0	0	0	0	0	0	0	0	8.81898	0	Only in MIH	0.0252725	Actinomyces sp. oral taxon 170	Species	Bacteria		Actinobacteria	Actinobacteria
0	0	0	0	0	0	0	0	0	0	37.4301	55.8497	0	24.6383	30.002	0	0	0	0	0	0	0	0	0	0	0	0	0	0	0	0	0	0	0	0	0	0	0	0	0	7.39601	0	Only in MIH	0.0541385	Prevotella disiens	Species	Bacteria		Bacteroidetes	Bacteroidia
0	0	0	0	0	0	0	0	0	0	0	0	97.3716	103.425	0	0	0	0	0	0	0	0	0	0	0	0	0	0	0	0	0	0	0	0	0	0	0	0	0	0	10.0398	0	Only in MIH	0.162751	Neisseria sicca	Species	Bacteria		Proteobacteria	Betaproteobacteria
0	0	0	0	0	0	0	0	0	0	386.866	0	0	0	0	0	0	0	0	0	0	0	0	0	0	0	0	0	0	0	0	0	0	0	0	0	0	0	0	0	19.3433	0	Only in MIH	0.329877	Selenomonas sp. F0473	Species	Bacteria		Firmicutes	Negativicutes
0	0	0	0	0	0	0	0	0	0	0	0	0	0	0	0	0	0	0	8.96442	0	0	0	0	0	0	0	0	0	0	0	0	0	0	0	0	0	0	0	0	0.448221	0	Only in MIH	0.329877	Scardovia	Genus	Bacteria		Actinobacteria	Actinobacteria
252.501	240.533	676.907	831.858	35.1623	40.6533	2562.18	2885.54	13.8425	16.5382	7.72922	21.0583	0	0	73.2619	68.8531	33.959	19.1292	84.4525	96.6047	72.7148	0	0	0	63.2016	115.541	0	0	0	0	0	0	0	0	0	0	0	0	0	0	398.038	12.5729	31.6585	0.0512217	Actinomyces sp. oral taxon 414	Species	Bacteria		Actinobacteria	Actinobacteria
0	0	0	114.097	54.4936	83.9942	0	50.3929	0	0	0	0	0	0	0	0	0	67.9336	0	0	0	0	0	28.0697	0	0	0	0	0	0	0	0	0	0	0	0	0	0	0	0	18.5456	1.40348	13.2139	0.0434777	Streptococcus salivarius	Species	Bacteria		Firmicutes	Bacilli
0	0	0	0	0	0	0	0	0	0	1061.61	0	0	0	0	0	0	0	0	0	0	0	0	0	0	0	0	18.7081	65.5776	58.32	0	0	0	0	0	0	0	0	0	0	53.0805	7.13028	7.44437	0.398848	Actinomyces sp. oral taxon 181	Species	Bacteria		Actinobacteria	Actinobacteria
1119.48	1205.85	290.213	231.273	0	58.4078	719.821	761.185	0	0	74.7883	122.237	0	29.6066	0	0	16.4985	0	0	46.2055	119.523	0	16.1944	16.3911	0	12.0822	40.8472	34.8387	0	6.39362	28.6076	0	297.375	190.031	0	39.5449	0	0	0	0	233.778	40.0915	5.83112	0.0407692	Corynebacterium matruchotii	Species	Bacteria		Actinobacteria	Actinobacteria
0	257.244	0	0	0	0	0	0	0	0	113.703	151.416	0	0	0	0	0	0	0	0	0	0	122.638	0	0	0	0	0	0	0	0	0	0	0	0	0	0	0	0	0	26.1181	6.13192	4.25937	0.235393	Treponema socranskii	Species	Bacteria		Spirochaetes	Spirochaetia
14.1629	22.1022	0	15.5807	0	0	0	0	2542.44	0	0	0	500.313	476.987	0	0	166.514	120.863	0	0	0	0	0	0	0	0	0	0	0	0	0	0	0	0	0	0	918.799	0	8.6424	9.02679	192.948	46.8234	4.12077	0.293818	Fusobacterium nucleatum	Species	Bacteria		Fusobacteria	Fusobacteriia
37.7275	82.2717	173.805	175.159	59.2655	76.7416	99.5238	104.076	131.41	128.559	260.889	194.705	44.2635	74.5994	64.8373	71.2392	134.838	165.081	0	0	0	0	0	0	232.098	169.178	0	0	0	0	0	0	0	0	0	0	30.587	48.0569	29.911	20.287	103.95	26.5059	3.92175	0.000516721	Alloprevotella tannerae	Species	Bacteria		Bacteroidetes	Bacteroidia
267.114	269.19	0	214.266	0	101.866	0	43.4215	12.9993	74.3515	22.8833	38.637	1679.97	1124.31	34.3686	36.9298	41.1803	35.3398	0	0	42.5025	0	22.8254	30.635	275.13	272.064	86.1589	0	0	0	0	0	0	0	0	0	0	0	198.002	194.462	199.841	56.089	3.56294	0.158813	Neisseria subflava	Species	Bacteria		Proteobacteria	Betaproteobacteria
1119.48	1205.85	290.213	287.383	56.4298	58.4078	719.821	761.185	0	0	74.7883	216.741	0	29.6066	0	0	16.4985	0	72.6439	46.2055	119.523	0	16.1944	101.103	60.7784	67.6473	136.163	294.36	11.4997	6.39362	28.6076	20.5404	297.375	190.031	0	39.5449	0	12.9351	0	0	247.763	70.1349	3.53266	0.0577374	Corynebacteriaceae	Family	Bacteria		Actinobacteria	Actinobacteria
1119.48	1205.85	290.213	287.383	56.4298	58.4078	719.821	761.185	0	0	74.7883	216.741	0	29.6066	0	0	16.4985	0	72.6439	46.2055	119.523	0	16.1944	101.103	60.7784	67.6473	136.163	294.36	11.4997	6.39362	28.6076	20.5404	297.375	190.031	0	39.5449	0	12.9351	0	0	247.763	70.1349	3.53266	0.0577374	Corynebacterium	Genus	Bacteria		Actinobacteria	Actinobacteria
194.851	177.278	41.7375	58.1846	109.666	102.632	61.4063	57.4416	123.692	176.238	197.974	288.805	489.505	698.329	44.282	137.535	1318.6	1347.34	0	0	0	0	181.484	119.669	0	223.952	276.053	110.519	141.674	76.8099	0	0	0	0	0	0	0	0	446.741	355.099	281.275	96.6	2.91175	0.0609473	Leptotrichia sp. oral taxon 215	Species	Bacteria		Fusobacteria	Fusobacteriia
52.3913	64.8839	0	0	0	0	0	78.1276	0	0	0	0	0	0	0	0	0	0	0	0	0	0	7.38139	0	31.0465	31.0745	0	0	0	0	0	0	0	0	0	0	0	0	0	0	9.77014	3.47512	2.81145	0.290205	Pasteurellaceae bacterium NI1060	Species	Bacteria		Proteobacteria	Gammaproteobacteria
198.672	206.231	0	120.176	89.7365	90.4343	201.078	249.295	58.7755	115.266	0	0	517.593	475.001	507.898	565.044	0	0	121.453	166.942	203.002	208.88	0	0	146.35	137.929	0	0	0	0	0	0	0	0	0	0	119.715	122.721	198.267	194.967	184.18	66.5916	2.76581	0.0169431	Neisseria flavescens	Species	Bacteria		Proteobacteria	Betaproteobacteria
1016.06	0	3775.7	4088.83	2062.42	1906.74	306.8	293.055	0	0	0	0	0	0	1304.09	0	124.345	0	0	0	0	319.978	0	0	0	0	0	0	0	97.1119	0	72.0135	117.963	101.063	40.1822	89.5507	3944.43	475.92	185.942	227.92	743.902	283.604	2.62303	0.190671	Anaerococcus tetradius	Species	Bacteria		Firmicutes	Tissierellia
1131.03	188.602	4029.77	4368.13	2225.53	2074.55	399.718	415.8	45.7614	58.0343	77.727	73.1359	0	0	1413.19	155.983	124.345	42.5697	0	55.6137	410.452	793.471	0	90.2689	0	0	0	0	85.823	97.1119	0	72.0135	117.963	101.063	40.1822	176.173	3944.43	653.71	185.942	227.92	843.974	349.826	2.41255	0.176181	Anaerococcus	Genus	Bacteria		Firmicutes	Tissierellia
1131.03	188.602	4029.77	4368.13	2225.53	2074.55	399.718	415.8	45.7614	58.0343	77.727	73.1359	0	0	1413.19	155.983	124.345	42.5697	0	55.6137	410.452	793.471	0	90.2689	0	0	0	0	85.823	97.1119	0	72.0135	137.874	101.063	40.1822	176.173	3944.43	653.71	185.942	227.92	843.974	350.822	2.40571	0.176992	Peptoniphilaceae	Family	Bacteria		Firmicutes	Tissierellia
1131.03	188.602	4029.77	4368.13	2225.53	2074.55	399.718	415.8	45.7614	58.0343	77.727	73.1359	0	0	1413.19	155.983	124.345	42.5697	0	55.6137	410.452	793.471	0	90.2689	0	0	0	0	85.823	97.1119	0	72.0135	137.874	101.063	40.1822	176.173	3944.43	653.71	185.942	227.92	843.974	350.822	2.40571	0.176992	Tissierellia	Class	Bacteria		Firmicutes	Tissierellia
1131.03	188.602	4029.77	4368.13	2225.53	2074.55	399.718	415.8	45.7614	58.0343	77.727	73.1359	0	0	1413.19	155.983	124.345	42.5697	0	55.6137	410.452	793.471	0	90.2689	0	0	0	0	85.823	97.1119	0	72.0135	137.874	101.063	40.1822	176.173	3944.43	653.71	185.942	227.92	843.974	350.822	2.40571	0.176992	Tissierellales	Order	Bacteria		Firmicutes	Tissierellia
4707.65	5602.17	1877.38	3368.62	3032.26	3638.56	5871.79	6568.29	5596.77	6204.11	353.147	514.448	24727.2	21898.7	8064.84	9476.44	445.568	479.936	22875.5	4673.93	2858.91	2568.03	471.591	810.602	2438.63	3180.12	3469.78	3194.11	142.201	99.8952	657.017	408.905	923.608	1190.86	257.78	364.422	2625.97	3952.95	19034.9	19031.5	6998.87	3384.09	2.06817	0.0892695	Neisseria	Genus	Bacteria		Proteobacteria	Betaproteobacteria
69.8761	53.8041	15.9647	205.795	54.3917	135.951	0	38.1599	207.921	242.723	19.5625	23.8948	199.486	190.472	399.144	415.982	282.186	267.216	0	113.06	0	0	0	0	435.16	336.766	0	0	0	0	0	0	0	0	0	0	81.5304	0	304.473	300.021	146.78	72.8975	2.0135	0.0941995	Flavobacteriaceae	Family	Bacteria		Bacteroidetes	Flavobacteriia
69.8761	53.8041	15.9647	205.795	54.3917	135.951	0	38.1599	207.921	242.723	19.5625	23.8948	199.486	190.472	399.144	415.982	282.186	267.216	0	113.06	0	0	0	0	435.16	336.766	0	0	0	0	0	0	0	0	0	0	81.5304	0	304.473	300.021	146.78	72.8975	2.0135	0.0941995	Flavobacteriales	Order	Bacteria		Bacteroidetes	Flavobacteriia
69.8761	53.8041	15.9647	205.795	54.3917	135.951	0	38.1599	207.921	242.723	19.5625	23.8948	199.486	190.472	399.144	415.982	282.186	267.216	0	113.06	0	0	0	0	435.16	336.766	0	0	0	0	0	0	0	0	0	0	81.5304	0	304.473	300.021	146.78	72.8975	2.0135	0.0941995	Flavobacteriia	Class	Bacteria		Bacteroidetes	Flavobacteriia
69.8761	53.8041	15.9647	205.795	54.3917	135.951	0	38.1599	207.921	242.723	19.5625	23.8948	199.486	190.472	399.144	415.982	282.186	267.216	0	113.06	0	0	0	0	435.16	336.766	0	0	0	0	0	0	0	0	0	0	81.5304	0	304.473	300.021	146.78	72.8975	2.0135	0.0941995	Capnocytophaga	Genus	Bacteria		Bacteroidetes	Flavobacteriia
5881.18	6573.88	2206.51	4839.61	3478.16	4282.83	7795.09	8414.33	7535.1	9070.85	396.316	617.451	31005.4	30604.6	11058.5	12526.8	583.182	609.882	24386.5	6326.87	4404.57	4411.63	840.719	1140.86	2985.23	3562.35	4441.79	4034.88	259.807	251.989	759.932	724.412	1467.18	1925.78	470.867	485.182	3253.53	4572.73	25733.1	24157.2	8909.65	4494.18	1.98248	0.100863	Neisseriaceae	Family	Bacteria		Proteobacteria	Betaproteobacteria
1254.01	1413.05	290.213	287.383	211.173	369.103	1019.22	957.615	96.735	97.2377	74.7883	325.582	0	29.6066	143.442	147.166	181.306	164.016	330.227	263.443	119.523	207.303	233.052	329.14	60.7784	173.891	288.867	424.382	110.939	50.2008	121.811	20.5404	419.638	243.561	52.3227	110.89	144.115	290.267	228.055	232.81	382.766	193.104	1.98217	0.0648369	Corynebacteriales	Order	Bacteria		Actinobacteria	Actinobacteria
388.86	0	0	0	0	0	536.861	0	0	210.187	0	0	0	0	0	0	279.553	592.487	796.481	639.487	136.07	137.931	0	0	0	0	0	30.7347	0	0	369.113	0	0	0	547.737	0	0	126.91	179.515	214.255	172.196	87.1133	1.97669	0.223599	Lactobacillus reuteri	Species	Bacteria		Firmicutes	Bacilli
5881.18	6573.88	2206.51	4839.61	3478.16	4282.83	7795.09	8414.33	7535.1	9070.85	396.316	617.451	31065.2	30650.8	11111.9	12526.8	583.182	609.882	24386.5	6326.87	4404.57	4411.63	847.527	1148.38	2985.23	3685.99	4450.21	4034.88	269.82	266.955	759.932	724.412	1467.18	1925.78	470.867	485.182	3253.53	4572.73	25804	24590.9	8917.63	4527.99	1.96945	0.104325	Neisseriales	Order	Bacteria		Proteobacteria	Betaproteobacteria
152.531	206.803	0	60.9823	0	0	0	0	0	50.172	869.481	1051.43	0	0	14.6589	0	0	0	0	0	0	0	0	0	0	0	470.808	473.487	0	23.0575	0	0	0	0	0	0	131.617	161.443	0	0	120.303	63.0207	1.90894	0.44255	Actinomyces sp. oral taxon 172	Species	Bacteria		Actinobacteria	Actinobacteria
3202.02	3961.07	4046.74	4558.42	2484.36	2419.17	2116.66	135.073	6985.84	7052.37	1745.4	2050.4	216.944	133.551	316.18	1316.55	3403.08	3198.22	3106.68	4044.11	1481.15	1555.53	634.026	601.398	23.1764	15.392	632.353	522.56	851.719	879.488	2324.3	2616.94	1998.93	2089.44	4515.04	3888.54	962.978	1309.56	1365.65	1411.09	2824.64	1483.96	1.90345	0.0144758	Eggerthellaceae	Family	Bacteria		Actinobacteria	Coriobacteriia
3202.02	3961.07	4046.74	4558.42	2484.36	2419.17	2116.66	135.073	6985.84	7052.37	1745.4	2050.4	216.944	133.551	316.18	1316.55	3403.08	3198.22	3106.68	4044.11	1481.15	1555.53	634.026	601.398	23.1764	15.392	632.353	522.56	851.719	879.488	2324.3	2616.94	1998.93	2089.44	4515.04	3888.54	962.978	1309.56	1365.65	1411.09	2824.64	1483.96	1.90345	0.0144758	Eggerthellales	Order	Bacteria		Actinobacteria	Coriobacteriia
3153.12	3920.57	3959.22	4436.36	2419.58	2356.09	2000.71	0	6773.48	6818.64	1731.35	2036.42	0	0	0	978.816	3385.26	3181.18	2980.16	3917.26	1207.9	1285.07	544.861	560.244	23.1764	15.392	534.688	432.857	851.719	879.488	2324.3	2616.94	1998.93	2089.44	4515.04	3888.54	933.198	1190.93	1240.76	1279.45	2702.41	1420.65	1.90224	0.0197128	Cryptobacterium curtum	Species	Bacteria		Actinobacteria	Coriobacteriia
3153.12	3920.57	3959.22	4436.36	2419.58	2356.09	2000.71	0	6773.48	6818.64	1731.35	2036.42	0	0	0	978.816	3385.26	3181.18	2980.16	3917.26	1207.9	1285.07	544.861	560.244	23.1764	15.392	534.688	432.857	851.719	879.488	2324.3	2616.94	1998.93	2089.44	4515.04	3888.54	933.198	1190.93	1240.76	1279.45	2702.41	1420.65	1.90224	0.0197128	Cryptobacterium	Genus	Bacteria		Actinobacteria	Coriobacteriia
408.827	487.064	0	0	475.821	541.116	231.409	295.883	0	0	47.1265	35.8969	493.254	536.467	157.689	196.561	0	0	197.943	191.142	65.063	71.6275	45.5032	54.7824	114.098	40.5173	17.2377	26.7702	0	0	0	92.9432	0	0	10.0129	12.007	307.794	86.9182	692.133	678.378	214.81	115.789	1.85518	0.138599	Veillonella sp. oral taxon 158	Species	Bacteria		Firmicutes	Negativicutes
3276.68	4062.43	4210.83	5035.29	2843.88	2582.61	2896.17	797.915	7169.78	7467.76	1947.81	2269.49	333.184	220.519	600.447	1433.12	3403.08	3546.66	3125.16	4316.7	1704.02	2100.8	803.718	794.893	149.352	167.273	952.872	607.535	1217.94	1223.53	2544.47	3060.98	2242.61	2374.82	4515.04	4026.32	1056.79	1606.05	1496.55	1526.09	3076.98	1708.58	1.80089	0.0128489	Coriobacteriia	Class	Bacteria		Actinobacteria	Coriobacteriia
240.891	0	0	0	0	0	0	0	119.039	0	0	0	0	0	0	230.23	0	0	0	1664.32	0	0	0	0	198.141	201.049	0	8.60492	0	21.4502	0	82.9881	0	39.5735	29.4485	30.7913	0	177.102	464.669	28.6913	112.724	64.1255	1.75787	0.583284	Bifidobacteriales	Order	Bacteria		Actinobacteria	Actinobacteria
240.891	0	0	0	0	0	0	0	119.039	0	0	0	0	0	0	230.23	0	0	0	1664.32	0	0	0	0	198.141	201.049	0	8.60492	0	21.4502	0	82.9881	0	39.5735	29.4485	30.7913	0	177.102	464.669	28.6913	112.724	64.1255	1.75787	0.583284	Bifidobacteriaceae	Family	Bacteria		Actinobacteria	Actinobacteria
51.5513	90.0674	0	194.758	289.008	0	0	168.031	2832.89	4200.87	653.783	0	100.781	0	162.188	0	944.973	173.175	0	127.549	235.724	538.326	22.7778	68.413	167.713	192.898	487.868	179.425	343.302	272.488	0	1840.56	339.252	361.232	166.546	254.502	0	0	66.1578	280.597	499.481	290.889	1.71708	0.42626	Rhizobiaceae	Family	Bacteria		Proteobacteria	Alphaproteobacteria
51.5513	90.0674	0	194.758	289.008	0	0	168.031	2832.89	4200.87	653.783	0	100.781	0	162.188	0	944.973	173.175	0	127.549	235.724	538.326	22.7778	68.413	167.713	192.898	487.868	179.425	343.302	272.488	0	1840.56	339.252	361.232	166.546	254.502	0	0	66.1578	280.597	499.481	290.889	1.71708	0.42626	Rhizobiales	Order	Bacteria		Proteobacteria	Alphaproteobacteria
103.722	164.439	0	194.758	376.683	72.1244	0	252.107	2894.31	4281.2	653.783	0	100.781	0	162.188	0	944.973	173.175	96.5879	127.549	235.724	538.326	22.7778	68.413	288.1	192.898	487.868	179.425	343.302	272.488	0	1840.56	457.326	361.232	284.338	254.502	0	0	128.444	338.925	529.919	314.732	1.68371	0.416584	Alphaproteobacteria	Class	Bacteria		Proteobacteria	Alphaproteobacteria
240.891	0	0	0	0	0	0	0	0	0	0	0	0	0	0	230.23	0	0	0	1655.36	0	0	0	0	198.141	201.049	0	8.60492	0	21.4502	0	82.9881	0	39.5735	29.4485	30.7913	0	177.102	464.669	28.6913	106.324	64.1255	1.65806	0.632611	Bifidobacterium scardovii	Species	Bacteria		Actinobacteria	Actinobacteria
240.891	0	0	0	0	0	0	0	0	0	0	0	0	0	0	230.23	0	0	0	1655.36	0	0	0	0	198.141	201.049	0	8.60492	0	21.4502	0	82.9881	0	39.5735	29.4485	30.7913	0	177.102	464.669	28.6913	106.324	64.1255	1.65806	0.632611	Bifidobacterium	Genus	Bacteria		Actinobacteria	Actinobacteria
0	0	0	0	212.644	72.1636	0	85.7163	0	53.2797	0	88.5697	0	0	110.509	0	0	97.7359	0	0	0	0	0	0	0	0	0	0	0	0	352.071	0	0	0	0	0	89.5952	0	0	0	36.0309	22.0833	1.63159	0.53308	Shuttleworthia	Genus	Bacteria		Firmicutes	Clostridia
0	0	0	0	0	0	0	0	0	67.0992	0	49.8838	0	0	0	0	0	0	0	0	0	0	0	0	0	0	0	0	0	0	0	0	0	0	0	0	28.6343	43.5252	0	0	5.84915	3.60798	1.62117	0.643842	Brochothrix	Genus	Bacteria		Firmicutes	Bacilli
0	0	0	0	0	0	0	0	0	67.0992	0	49.8838	0	0	0	0	0	0	0	0	0	0	0	0	0	0	0	0	0	0	0	0	0	0	0	0	28.6343	43.5252	0	0	5.84915	3.60798	1.62117	0.643842	Brochothrix thermosphacta	Species	Bacteria		Firmicutes	Bacilli
0	0	0	0	0	0	0	0	0	67.0992	0	49.8838	0	0	0	0	0	0	0	0	0	0	0	0	0	0	0	0	0	0	0	0	0	0	0	0	28.6343	43.5252	0	0	5.84915	3.60798	1.62117	0.643842	Listeriaceae	Family	Bacteria		Firmicutes	Bacilli
133.41	175.949	0	0	0	0	0	0	0	0	59.3808	0	0	0	0	0	0	0	58.9494	12.9716	0	0	0	0	0	0	0	0	0	0	0	0	0	0	33.853	0	34.9677	0	101.785	101.28	22.033	13.5943	1.62076	0.52491	Intrasporangiaceae	Family	Bacteria		Actinobacteria	Actinobacteria
133.41	175.949	0	0	0	0	0	0	0	0	59.3808	0	0	0	0	0	0	0	58.9494	12.9716	0	0	0	0	0	0	0	0	0	0	0	0	0	0	33.853	0	34.9677	0	101.785	101.28	22.033	13.5943	1.62076	0.52491	Arsenicicoccus	Genus	Bacteria		Actinobacteria	Actinobacteria
133.41	175.949	0	0	0	0	0	0	0	0	59.3808	0	0	0	0	0	0	0	58.9494	12.9716	0	0	0	0	0	0	0	0	0	0	0	0	0	0	33.853	0	34.9677	0	101.785	101.28	22.033	13.5943	1.62076	0.52491	Arsenicicoccus sp. oral taxon 190	Species	Bacteria		Actinobacteria	Actinobacteria
0	0	0	0	0	0	0	0	0	0	74.6533	0	0	0	0	0	0	0	0	0	0	0	40.2783	0	0	0	6.13193	0	0	0	0	0	0	0	0	0	0	0	0	0	3.73267	2.32051	1.60855	0.741744	Prevotella fusca	Species	Bacteria		Bacteroidetes	Bacteroidia
135.013	34.7427	0	0	0	0	0	0	0	0	0	0	0	0	24.1121	22.9685	165.454	145.7	35.0288	0	0	0	0	0	0	0	0	0	0	0	0	0	0	0	0	0	0	0	144.988	205.239	28.151	17.5113	1.60758	0.538293	Oribacterium sinus	Species	Bacteria		Firmicutes	Clostridia
8.7193	13.0109	0	0	0	0	0	0	0	8.98718	503.864	338.132	0	0	0	0	31.3063	0	0	0	0	0	0	0	25.8335	20.3506	35.7915	153.948	148.808	155.558	0	0	0	0	0	0	0	0	27.0279	7.97576	45.201	28.7647	1.57141	0.610207	Selenomonas flueggei	Species	Bacteria		Firmicutes	Negativicutes
406.336	477.625	1668.27	360.889	0	614.961	647.554	570.19	425.037	424.74	1338.66	1180.78	744.183	697.02	898.527	0	455.646	1751.43	3177.57	3912.62	0	215.578	327.802	348.622	1230.28	1149.46	74.6733	216.978	752.318	238.302	735.706	2681.34	50.5691	488.547	414.438	1659.43	0	0	1016.7	1207.74	987.602	640.424	1.54211	0.209406	Peptostreptococcus	Genus	Bacteria		Firmicutes	Clostridia
406.336	477.625	1668.27	360.889	0	614.961	647.554	570.19	425.037	424.74	1338.66	1180.78	744.183	697.02	898.527	0	455.646	1751.43	3177.57	3912.62	0	215.578	327.802	348.622	1230.28	1149.46	74.6733	216.978	752.318	238.302	735.706	2681.34	50.5691	488.547	414.438	1659.43	0	0	1016.7	1207.74	987.602	640.424	1.54211	0.209406	Peptostreptococcus anaerobius	Species	Bacteria		Firmicutes	Clostridia
114.976	188.602	254.073	279.291	163.109	167.81	92.9178	122.745	45.7614	58.0343	77.727	73.1359	0	0	109.103	155.983	0	42.5697	0	55.6137	410.452	473.493	0	90.2689	0	0	0	0	85.823	0	0	0	0	0	0	86.6228	0	177.79	0	0	100.073	66.2224	1.51116	0.351742	Anaerococcus lactolyticus	Species	Bacteria		Firmicutes	Tissierellia
0	0	0	0	0	0	467.217	451.842	7.73704	0	0	0	0	0	0	0	0	0	0	0	222.878	230.274	0	0	0	0	160.517	0	0	0	0	0	0	0	0	0	0	0	0	0	46.3398	30.6835	1.51025	0.665797	Olsenella sp. oral taxon 807	Species	Bacteria		Actinobacteria	Coriobacteriia
83.6803	0	0	99.9485	0	0	117.189	0	140.013	148.524	64.4846	0	460.952	258.384	55.6413	274.058	94.1743	95.2689	0	186.295	0	0	119.582	118.958	347.968	60.8999	45.7397	49.1912	12.7722	15.2446	0	56.7973	22.6703	0	21.2841	0	44.3389	0	243.275	232.358	103.931	69.554	1.49424	0.325088	Erysipelothrix	Genus	Bacteria		Firmicutes	Erysipelotrichia
83.6803	0	0	99.9485	0	0	117.189	0	140.013	148.524	64.4846	0	460.952	258.384	55.6413	274.058	94.1743	95.2689	0	186.295	0	0	119.582	118.958	347.968	60.8999	45.7397	49.1912	12.7722	15.2446	0	56.7973	22.6703	0	21.2841	0	44.3389	0	243.275	232.358	103.931	69.554	1.49424	0.325088	Erysipelothrix rhusiopathiae	Species	Bacteria		Firmicutes	Erysipelotrichia
83.6803	0	0	99.9485	0	0	117.189	0	140.013	148.524	64.4846	0	460.952	258.384	55.6413	274.058	94.1743	95.2689	0	186.295	0	0	119.582	118.958	347.968	60.8999	45.7397	49.1912	12.7722	15.2446	0	56.7973	22.6703	0	21.2841	0	44.3389	0	243.275	232.358	103.931	69.554	1.49424	0.325088	Erysipelotrichia	Class	Bacteria		Firmicutes	Erysipelotrichia
83.6803	0	0	99.9485	0	0	117.189	0	140.013	148.524	64.4846	0	460.952	258.384	55.6413	274.058	94.1743	95.2689	0	186.295	0	0	119.582	118.958	347.968	60.8999	45.7397	49.1912	12.7722	15.2446	0	56.7973	22.6703	0	21.2841	0	44.3389	0	243.275	232.358	103.931	69.554	1.49424	0.325088	Erysipelotrichales	Order	Bacteria		Firmicutes	Erysipelotrichia
83.6803	0	0	99.9485	0	0	117.189	0	140.013	148.524	64.4846	0	460.952	258.384	55.6413	274.058	94.1743	95.2689	0	186.295	0	0	119.582	118.958	347.968	60.8999	45.7397	49.1912	12.7722	15.2446	0	56.7973	22.6703	0	21.2841	0	44.3389	0	243.275	232.358	103.931	69.554	1.49424	0.325088	Erysipelotrichaceae	Family	Bacteria		Firmicutes	Erysipelotrichia
0	0	0	0	0	0	16.7932	0	11.867	0	0	0	27.9283	34.8974	0	0	0	0	0	0	0	0	0	0	0	0	0	0	0	0	0	0	0	0	0	0	0	0	28.3161	33.103	4.5743	3.07096	1.48953	0.633255	Cardiobacterium valvarum	Species	Bacteria		Proteobacteria	Gammaproteobacteria
0	0	0	0	0	0	16.7932	0	11.867	0	0	0	27.9283	34.8974	0	0	0	0	0	0	0	0	0	0	0	0	0	0	0	0	0	0	0	0	0	0	0	0	28.3161	33.103	4.5743	3.07096	1.48953	0.633255	Cardiobacterium	Genus	Bacteria		Proteobacteria	Gammaproteobacteria
0	0	0	0	0	0	16.7932	0	11.867	0	0	0	27.9283	34.8974	0	0	0	0	0	0	0	0	0	0	0	0	0	0	0	0	0	0	0	0	0	0	0	0	28.3161	33.103	4.5743	3.07096	1.48953	0.633255	Cardiobacteriaceae	Family	Bacteria		Proteobacteria	Gammaproteobacteria
0	0	0	0	0	0	16.7932	0	11.867	0	0	0	27.9283	34.8974	0	0	0	0	0	0	0	0	0	0	0	0	0	0	0	0	0	0	0	0	0	0	0	0	28.3161	33.103	4.5743	3.07096	1.48953	0.633255	Cardiobacteriales	Order	Bacteria		Proteobacteria	Gammaproteobacteria
1572.52	1840.52	1009.86	1136.32	1726.52	1645.65	1216.12	1171.2	488.723	616.151	831.637	1122.8	0	0	0	1213.29	978.456	763.15	1089.88	1170.65	1893.5	0	1272.56	1539.67	310.614	0	0	0	881.536	898.497	0	1707	1122.58	0	1052.66	1151.55	0	0	790.159	722.821	979.673	667.157	1.46843	0.109114	Prevotella salivae	Species	Bacteria		Bacteroidetes	Bacteroidia
406.336	477.625	1668.27	360.889	0	614.961	647.554	570.19	425.037	424.74	1338.66	1180.78	744.183	697.02	898.527	0	525.264	1811.78	3177.57	3912.62	0	215.578	327.802	348.622	1564.4	1467.53	74.6733	216.978	752.318	238.302	735.706	2681.34	50.5691	488.547	414.438	1673.16	61.4236	69.6192	1016.7	1207.74	994.1	680.272	1.46133	0.26188	Peptostreptococcaceae	Family	Bacteria		Firmicutes	Clostridia
28.0032	32.1971	0	0	28.5113	32.8302	29.4855	29.9293	24.958	30.8559	0	63.8113	27.0988	0	0	0	0	0	0	0	33.6401	0	0	105.857	0	0	0	0	74.893	0	0	0	0	0	0	0	0	0	0	13.6086	16.384	11.3999	1.4372	0.517255	Prevotella scopos	Species	Bacteria		Bacteroidetes	Bacteroidia
9372.72	10624.4	3806.64	6500.98	9986.72	10254.8	15066.1	15824	11175.8	14079.4	6891.31	7891.04	43926.6	43374.4	17589.6	19243.6	12262.9	10674.3	33229.9	16779.4	9796.45	10204.8	5723.92	5465.63	3946.86	3754.65	12144.3	11700.4	12083.8	10757.5	8005.07	9133.11	11932.8	13217.4	10731.9	10584.8	8977.74	11723.6	32424.6	31343.4	15927.7	11682.6	1.36337	0.170783	Betaproteobacteria	Class	Bacteria		Proteobacteria	Betaproteobacteria
37.6773	0	331.661	157.117	0	72.621	62.0482	23.8009	159.015	98.6415	20.1392	102.609	548.655	254.029	0	122.251	304.83	135.211	0	77.7013	135.659	167.352	60.2409	27.1497	0	0	78.4827	0	0	83.214	245.042	0	242.963	179.67	224.533	242.525	0	88.9289	37.6559	46.9812	125.4	93.0199	1.3481	0.395668	Eubacterium	Genus	Bacteria		Firmicutes	Clostridia
37.6773	0	331.661	157.117	0	72.621	62.0482	23.8009	159.015	98.6415	20.1392	102.609	548.655	254.029	0	122.251	304.83	135.211	0	77.7013	135.659	167.352	60.2409	27.1497	0	0	78.4827	0	0	83.214	245.042	0	242.963	179.67	224.533	242.525	0	88.9289	37.6559	46.9812	125.4	93.0199	1.3481	0.395668	Eubacterium limosum	Species	Bacteria		Firmicutes	Clostridia
37.6773	0	331.661	157.117	0	72.621	62.0482	23.8009	159.015	98.6415	20.1392	102.609	548.655	254.029	0	122.251	304.83	135.211	0	77.7013	135.659	167.352	60.2409	27.1497	0	0	78.4827	0	0	83.214	245.042	0	242.963	179.67	224.533	242.525	0	88.9289	37.6559	46.9812	125.4	93.0199	1.3481	0.395668	Eubacteriaceae	Family	Bacteria		Firmicutes	Clostridia
52.1709	74.3713	0	0	87.6753	72.1244	0	84.0759	61.4228	80.3314	0	0	0	0	0	0	0	0	96.5879	0	0	0	0	0	120.387	0	0	0	0	0	0	0	118.074	0	117.792	0	0	0	62.2862	58.3279	30.438	23.8433	1.27658	0.623529	Caulobacteraceae	Family	Bacteria		Proteobacteria	Alphaproteobacteria
52.1709	74.3713	0	0	87.6753	72.1244	0	84.0759	61.4228	80.3314	0	0	0	0	0	0	0	0	96.5879	0	0	0	0	0	120.387	0	0	0	0	0	0	0	118.074	0	117.792	0	0	0	62.2862	58.3279	30.438	23.8433	1.27658	0.623529	Caulobacterales	Order	Bacteria		Proteobacteria	Alphaproteobacteria
52.1709	74.3713	0	0	87.6753	72.1244	0	84.0759	61.4228	80.3314	0	0	0	0	0	0	0	0	96.5879	0	0	0	0	0	120.387	0	0	0	0	0	0	0	118.074	0	117.792	0	0	0	62.2862	58.3279	30.438	23.8433	1.27658	0.623529	Brevundimonas	Genus	Bacteria		Proteobacteria	Alphaproteobacteria
2535.02	3233.04	15732.6	15610.8	6693.95	6770.32	3933.38	6245.37	1550.43	3037.98	2517.13	2981.56	1082.45	966.393	5592.65	6132.15	6556.39	5671.54	6101.95	6766.39	5631.58	6919.11	3440.09	3468.04	1787.75	3779.52	1288.28	1299.82	5043.08	4831.28	7159.55	7802.04	5235.93	4119.5	4560.81	4490.22	3551.06	4854.45	4094.62	4019.62	5485.58	4368.82	1.25562	0.265121	Pseudomonas aeruginosa	Species	Bacteria		Proteobacteria	Gammaproteobacteria
140422	156996	266538	267011	238534	246728	273144	263627	368865	413280	229718	270278	192350	161918	196311	213217	286206	251751	233736	260188	179554	203042	61113.1	62969.3	476107	461580	78432.3	72636.3	116037	119990	259414	283802	274131	273977	236911	225945	131675	177577	120504	122789	246541	196909	1.25205	0.112063	Homo sapiens	Species	Eukaryota	Metazoa	Chordata	Mammalia
2580.03	3233.04	15732.6	15610.8	6693.95	6770.32	4017.61	6245.37	1550.43	3037.98	2613.47	2981.56	1200.39	1080.94	5592.65	6132.15	6556.39	5671.54	6218.36	6927.25	5631.58	7024.54	3526.51	3557.02	1787.75	3779.52	1366.78	1380.85	5158.24	4948.69	7159.55	7978.99	5235.93	4238.56	4647.63	4588.18	3613.2	4854.45	4195.84	4104.36	5522.34	4438.91	1.24408	0.277965	Pseudomonadales	Order	Bacteria		Proteobacteria	Gammaproteobacteria
2580.03	3233.04	15732.6	15610.8	6693.95	6770.32	4017.61	6245.37	1550.43	3037.98	2613.47	2981.56	1200.39	1080.94	5592.65	6132.15	6556.39	5671.54	6218.36	6927.25	5631.58	7024.54	3526.51	3557.02	1787.75	3779.52	1366.78	1380.85	5158.24	4948.69	7159.55	7978.99	5235.93	4238.56	4647.63	4588.18	3613.2	4854.45	4195.84	4104.36	5522.34	4438.91	1.24408	0.277965	Pseudomonas	Genus	Bacteria		Proteobacteria	Gammaproteobacteria
2580.03	3233.04	15732.6	15610.8	6693.95	6770.32	4017.61	6245.37	1550.43	3037.98	2613.47	2981.56	1200.39	1080.94	5592.65	6132.15	6556.39	5671.54	6218.36	6927.25	5631.58	7024.54	3526.51	3557.02	1787.75	3779.52	1366.78	1380.85	5158.24	4948.69	7159.55	7978.99	5235.93	4238.56	4647.63	4588.18	3613.2	4854.45	4195.84	4104.36	5522.34	4438.91	1.24408	0.277965	Pseudomonadaceae	Family	Bacteria		Proteobacteria	Gammaproteobacteria
0	0	0	0	0	0	0	16.4124	0	0	0	0	115.777	119.317	86.6836	75.6495	0	0	0	0	27.1045	0	0	0	0	0	0	0	0	0	0	0	0	0	0	0	0	0	166.629	140.284	20.692	16.7009	1.23897	0.778179	Neisseria mucosa	Species	Bacteria		Proteobacteria	Betaproteobacteria
70.295	77.5116	0	0	22.6211	21.6256	42.7811	34.896	0	0	126.237	136.318	0	0	0	0	0	32.4974	0	0	0	0	0	133.114	0	0	0	0	0	0	0	0	0	0	0	0	51.6808	41.5939	113.699	122.148	28.2392	23.1118	1.22185	0.71514	Enterocloster asparagiformis	Species	Bacteria		Firmicutes	Clostridia
70.295	77.5116	0	0	22.6211	21.6256	42.7811	34.896	0	0	126.237	136.318	0	0	0	0	0	32.4974	0	0	0	0	0	133.114	0	0	0	0	0	0	0	0	0	0	0	0	51.6808	41.5939	113.699	122.148	28.2392	23.1118	1.22185	0.71514	Enterocloster	Genus	Bacteria		Firmicutes	Clostridia
41578.8	45988.6	39779	38330.4	50049.6	34428.3	44265.2	43010	35457.8	39288.6	34017.6	33767.1	34679.4	36153.3	46160.2	53284.8	45698.4	34940.9	32665.6	51929	40148.3	45621.1	28497.9	28364.6	10312.7	10628.8	31424	29253.7	36069.7	35558.3	32542.2	33946.6	42059.3	42276.5	47845	45284.2	45427.6	59167.2	27940.6	28322	40773.6	35034.5	1.16381	0.0662475	Lactobacillus	Genus	Bacteria		Firmicutes	Bacilli
41625.4	45988.6	39779	38380.4	50049.6	34428.3	44265.2	43010	35457.8	39288.6	34017.6	33767.1	34679.4	36153.3	46160.2	53328.7	45698.4	34940.9	32665.6	51984.2	40148.3	45621.1	28642.6	28364.6	10312.7	10628.8	31424	29253.7	36069.7	35558.3	32609.7	33946.6	42059.3	42276.5	47845	45284.2	45427.6	59167.2	27979.1	28363.4	40783.4	35049.1	1.16361	0.066409	Lactobacillaceae	Family	Bacteria		Firmicutes	Bacilli
41190	45988.6	39779	38330.4	50049.6	34428.3	43612.2	42905.2	35457.8	39078.5	34017.6	33767.1	34679.4	36153.3	46160.2	53284.8	45418.9	34297.2	31869.1	51289.5	40012.2	45483.2	28497.9	28364.6	10213.9	10628.8	31424	29222.9	36069.7	35558.3	32173.1	33946.6	42059.3	42276.5	47297.3	45284.2	45427.6	59040.2	27761	28107.8	40587.8	34942.5	1.16156	0.0700824	Lactobacillus iners	Species	Bacteria		Firmicutes	Bacilli
74.6651	101.354	164.083	476.866	359.523	163.445	726.599	662.842	183.941	415.391	202.402	219.097	116.239	86.968	284.266	116.568	0	348.444	18.4877	272.596	222.878	545.265	133.466	146.143	126.176	151.881	278.157	35.454	366.224	328.554	220.171	444.04	243.679	285.379	0	137.781	93.8076	296.494	130.895	115	249.689	215.072	1.16095	0.525579	Olsenella	Genus	Bacteria		Actinobacteria	Coriobacteriia
74.6651	101.354	164.083	476.866	359.523	163.445	726.599	662.842	183.941	415.391	202.402	219.097	116.239	86.968	284.266	116.568	0	348.444	18.4877	272.596	222.878	545.265	133.466	164.485	126.176	151.881	298.258	55.3062	366.224	344.039	220.171	444.04	243.679	285.379	0	137.781	93.8076	296.494	130.895	115	249.689	218.761	1.14138	0.569967	Atopobiaceae	Family	Bacteria		Actinobacteria	Coriobacteriia
74.6651	101.354	164.083	476.866	359.523	163.445	779.505	662.842	183.941	415.391	202.402	219.097	116.239	86.968	284.266	116.568	0	348.444	18.4877	272.596	222.878	545.265	169.692	193.495	126.176	151.881	320.519	84.9753	366.224	344.039	220.171	444.04	243.679	285.379	0	137.781	93.8076	296.494	130.895	115	252.334	224.619	1.12339	0.616983	Coriobacteriales	Order	Bacteria		Actinobacteria	Coriobacteriia
16702.5	41640.4	47887.7	42000.3	36093.5	37469.7	29233.9	42469.6	30880.6	28647.4	26422.3	29009.6	70343.3	69258.9	38885.4	41916.5	32763.6	27578.8	51850.9	27406.3	35760.9	40576.8	22991.1	22673.9	20328.7	20673.1	30509.7	28005.1	25036.4	21979.3	39905.4	45177	37976.1	39135	36787.2	34920.4	48860.5	20417.2	58705.6	58760.6	38423	34459	1.11504	0.335711	Proteobacteria	Phylum	Bacteria		Proteobacteria
67738.9	47297.5	40803.9	39512.4	57518.9	40749.8	45308.1	43603.7	35875.1	39386.7	35260.4	35192.8	35016.3	36970.9	66621.6	56480	48107.5	36973	34567.8	55128.6	65663.7	55454.9	46935.1	49172.1	11172.9	11396.2	33519.1	31538.1	40791.7	39521.2	32956.3	35258.8	43943.5	43874.1	48466.1	46951.2	50483.9	67314.2	29176	29541.8	44905.7	40656.5	1.10451	0.29981	Lactobacillales	Order	Bacteria		Firmicutes	Bacilli
74.6651	101.354	164.083	476.866	359.523	163.445	259.382	210.999	176.204	415.391	202.402	219.097	116.239	86.968	284.266	116.568	0	348.444	18.4877	272.596	0	314.99	133.466	146.143	126.176	151.881	117.64	35.454	366.224	328.554	220.171	444.04	243.679	285.379	0	137.781	93.8076	296.494	130.895	115	203.349	184.389	1.10283	0.636577	Olsenella sp. oral taxon 809	Species	Bacteria		Actinobacteria	Coriobacteriia
67855	47437.5	40803.9	39540.8	57574.4	40888.1	45591.5	43718.6	35897.8	39453.8	35482.2	35475.4	35016.3	36970.9	66690.1	56579	48153.1	37013.4	34637	55128.6	65851	55737.7	47532.3	49749.6	11265.5	11490.4	33830.8	32064.7	41086.1	39886.1	33114.2	35401.6	43985.8	44002.5	48481.6	46951.2	50592.5	67455.5	29297.4	29650.4	44995.4	40871.3	1.1009	0.314449	Bacilli	Class	Bacteria		Firmicutes	Bacilli
0	0	0	0	56.4298	0	0	0	0	0	0	0	0	0	0	0	0	0	0	0	0	0	0	0	0	0	20.1485	18.4816	0	0	0	0	0	0	0	0	0	12.9351	0	0	2.82149	2.57826	1.09434	0.93929	Corynebacterium accolens	Species	Bacteria		Actinobacteria	Actinobacteria
0	0	0	0	0	29.1982	0	0	0	0	0	0	0	0	0	0	0	0	0	0	0	0	0	0	0	0	0	0	0	27.2509	0	0	0	0	0	0	0	0	0	0	1.45991	1.36255	1.07146	0.961369	Pedobacter	Genus	Bacteria		Bacteroidetes	Sphingobacteriia
0	0	0	0	0	29.1982	0	0	0	0	0	0	0	0	0	0	0	0	0	0	0	0	0	0	0	0	0	0	0	27.2509	0	0	0	0	0	0	0	0	0	0	1.45991	1.36255	1.07146	0.961369	Sphingobacteriaceae	Family	Bacteria		Bacteroidetes	Sphingobacteriia
0	0	0	0	0	29.1982	0	0	0	0	0	0	0	0	0	0	0	0	0	0	0	0	0	0	0	0	0	0	0	27.2509	0	0	0	0	0	0	0	0	0	0	1.45991	1.36255	1.07146	0.961369	Pedobacter sp. PACM 27299	Species	Bacteria		Bacteroidetes	Sphingobacteriia
0	0	0	0	0	29.1982	0	0	0	0	0	0	0	0	0	0	0	0	0	0	0	0	0	0	0	0	0	0	0	27.2509	0	0	0	0	0	0	0	0	0	0	1.45991	1.36255	1.07146	0.961369	Sphingobacteriales	Order	Bacteria		Bacteroidetes	Sphingobacteriia
0	0	0	0	0	29.1982	0	0	0	0	0	0	0	0	0	0	0	0	0	0	0	0	0	0	0	0	0	0	0	27.2509	0	0	0	0	0	0	0	0	0	0	1.45991	1.36255	1.07146	0.961369	Sphingobacteriia	Class	Bacteria		Bacteroidetes	Sphingobacteriia
340.062	216.94	0	196.127	524.361	211.17	435.575	254.773	66.1801	109.061	130.721	103.865	192.445	195.206	43.9478	63.7727	136.856	89.3015	169.001	314.236	229.943	225.835	558.12	495.951	156.414	183.615	54.5342	215.08	31.2787	0	73.7869	193.43	0	0	0	0	173.558	180.33	426.254	468.85	189.68	183.349	1.03453	0.899407	Rothia mucilaginosa	Species	Bacteria		Actinobacteria	Actinobacteria
80185	57749.2	47970.1	45819.9	65252.4	51759.3	51018	51278.8	38925.9	42259.2	54237.6	58079	43178.7	44782.5	71630.9	61207.9	53280.9	44823.6	40926.4	62021.2	72237.2	62958	71083.2	71198.5	23019.4	23026.2	58458.7	54219	63291.4	59965.5	37709.8	41178	50305.5	50025.8	49784	50711.1	63133.5	73103.9	39629.6	40420.1	53319.3	52772.9	1.01035	0.896196	Firmicutes	Phylum	Bacteria		Firmicutes
0	0	0	0	0	0	0	0	0	67.0992	0	49.8838	0	0	0	0	0	0	0	0	0	0	0	0	45.9684	0	0	0	0	0	0	0	0	0	0	0	28.6343	43.5252	0	0	5.84915	5.9064	0.990307	0.991343	Bacillales	Order	Bacteria		Firmicutes	Bacilli
0	0	0	0	0	0	0	147.833	0	0	0	184.28	0	0	0	0	0	0	0	0	0	115.307	0	0	0	0	0	0	0	0	82.9191	0	143.428	0	0	0	0	0	0	0	16.6056	17.0827	0.972071	0.974755	Treponema maltophilum	Species	Bacteria		Spirochaetes	Spirochaetia
0	25335.3	17633.1	17396.4	16168.6	18055.5	0	15648.8	8862.11	0	14701.3	16837	19383	19821.5	9093.09	11193.1	10900.9	9481.53	9272.78	0	17761.9	20349.7	12333	12123	0	0	13778.6	12176.5	0	5734.03	21462.7	22857.1	19346	20033.6	12763.5	11615.5	21378.4	0	12024.1	12090.1	11989.2	12391.4	0.967544	0.868005	Enterobacteriaceae	Family	Bacteria		Proteobacteria	Gammaproteobacteria
0	25335.3	17633.1	17396.4	16168.6	18055.5	0	15648.8	8862.11	0	14701.3	16837	19383	19821.5	9093.09	11193.1	10900.9	9481.53	9272.78	0	17761.9	20349.7	12333	12123	0	0	13778.6	12176.5	0	5734.03	21462.7	22857.1	19346	20033.6	12763.5	11615.5	21378.4	0	12024.1	12090.1	11989.2	12391.4	0.967544	0.868005	Enterobacterales	Order	Bacteria		Proteobacteria	Gammaproteobacteria
0	25335.3	17633.1	17396.4	16168.6	18055.5	0	15648.8	8862.11	0	14701.3	16837	19383	19821.5	9093.09	11193.1	10900.9	9481.53	9272.78	0	17761.9	20349.7	12333	12123	0	0	13778.6	12176.5	0	5734.03	21462.7	22857.1	19346	20033.6	12763.5	11615.5	21378.4	0	12024.1	12090.1	11989.2	12391.4	0.967544	0.868005	Cronobacter	Genus	Bacteria		Proteobacteria	Gammaproteobacteria
6653.85	30269.7	43339	34411.4	25175.4	26371.8	11450.3	23912	12953.1	5757.54	17686.8	20057.5	22430.6	22475	18571.5	20099.4	18523.8	15926.3	16820.4	8852.29	24340	27922	16374.4	16109.1	11575.8	13014.8	16596.8	15164.9	12196.2	10702	28699.3	30910.2	25099.5	25026	25432.4	23442.3	39178.8	7801.74	23277.2	24394	20086.9	20862.9	0.962805	0.778391	Gammaproteobacteria	Class	Bacteria		Proteobacteria	Gammaproteobacteria
457.739	470.012	0	358.304	103.768	99.2832	462.594	443.409	394.779	332.336	315.046	387.069	0	882.352	0	631.733	0	455.356	496.52	681.076	691.225	1025.85	65.8732	427.534	123.024	101.491	604.204	45.713	526.582	0	333.332	367.402	645.61	750.34	595.793	116.57	0	25.4329	401.751	398.428	348.569	362.308	0.962079	0.87477	Prevotella multisaccharivorax	Species	Bacteria		Bacteroidetes	Bacteroidia
3342.72	3949.02	1459.79	1470.83	6397.09	5804.63	6580.66	6846.68	3091.68	4262.34	6382.49	7185.32	12155.2	12061.2	5860.4	6017.23	11645	10025.9	8572.1	10452.5	5122.34	5548.4	4734.1	4175.12	867.043	0	7564.83	7538.42	11747.7	10426.4	7245.14	8408.7	10319.9	11173.3	10261	10099.6	5546.94	6914.3	5763.15	6339.71	6678.14	6989.8	0.955412	0.763445	Burkholderia	Genus	Bacteria		Proteobacteria	Betaproteobacteria
3342.72	3949.02	1459.79	1470.83	6397.09	5804.63	6580.66	6846.68	3091.68	4262.34	6382.49	7185.32	12155.2	12061.2	5860.4	6017.23	11645	10025.9	8572.1	10452.5	5122.34	5548.4	4734.1	4175.12	867.043	0	7564.83	7538.42	11747.7	10426.4	7245.14	8408.7	10319.9	11173.3	10261	10099.6	5546.94	6914.3	5763.15	6339.71	6678.14	6989.8	0.955412	0.763445	Burkholderia cepacia	Species	Bacteria		Proteobacteria	Betaproteobacteria
0	0	10.9963	0	13.7596	0	15.7532	0	11.9907	16.1553	0	0	0	24.0109	18.6883	16.9915	0	0	0	0	0	0	0	0	0	0	0	0	9.79135	0	0	0	0	0	0	0	21.0294	25.9428	48.3011	29.2749	6.41729	6.71698	0.955383	0.933691	Porphyromonas sp. oral taxon 278	Species	Bacteria		Bacteroidetes	Bacteroidia
3342.72	3949.02	1459.79	1470.83	6397.09	5804.63	6580.66	6846.68	3091.68	4262.34	6382.49	7185.32	12155.2	12061.2	5860.4	6017.23	11645	10025.9	8572.1	10452.5	5122.34	5548.4	4767.39	4194.51	867.043	68.6662	7581.67	7569.36	11791.6	10477.7	7245.14	8408.7	10319.9	11173.3	10261	10099.6	5546.94	6914.3	5763.15	6339.71	6678.14	7003.02	0.953608	0.753627	Burkholderiaceae	Family	Bacteria		Proteobacteria	Betaproteobacteria
3342.72	3949.02	1459.79	1470.83	6397.09	5804.63	6580.66	6846.68	3091.68	4262.34	6382.49	7185.32	12155.2	12061.2	5860.4	6017.23	11645	10025.9	8572.1	10452.5	5122.34	5548.4	4767.39	4194.51	867.043	68.6662	7581.67	7569.36	11791.6	10477.7	7245.14	8408.7	10319.9	11173.3	10261	10099.6	5546.94	6914.3	5763.15	6339.71	6678.14	7003.02	0.953608	0.753627	Burkholderiales	Order	Bacteria		Proteobacteria	Betaproteobacteria
690.957	491.297	0	270.63	645.827	328.825	632.918	303.03	203.135	252.352	191.29	137.617	355.186	407.65	105.731	97.759	277.487	263.935	342.557	388.455	294.559	858.896	808.609	812.757	156.414	183.615	214.103	329.358	31.2787	242.978	815.962	236.999	0	0	0	0	194.481	203.917	686.869	773.804	319.332	342.23	0.933091	0.78376	Rothia	Genus	Bacteria		Actinobacteria	Actinobacteria
134.531	207.197	0	0	0	173.568	299.395	196.43	96.735	97.2377	0	108.841	0	0	0	147.166	164.808	164.016	257.583	217.237	0	207.303	216.858	228.037	0	106.244	152.704	130.022	99.4392	43.8072	93.2035	0	122.263	53.5291	52.3227	71.3451	144.115	277.332	228.055	232.81	113.237	122.969	0.920857	0.740756	Lawsonella clevelandensis	Species	Bacteria		Actinobacteria	Actinobacteria
134.531	207.197	0	0	0	173.568	299.395	196.43	96.735	97.2377	0	108.841	0	0	0	147.166	164.808	164.016	257.583	217.237	0	207.303	216.858	228.037	0	106.244	152.704	130.022	99.4392	43.8072	93.2035	0	122.263	53.5291	52.3227	71.3451	144.115	277.332	228.055	232.81	113.237	122.969	0.920857	0.740756	Lawsonella	Genus	Bacteria		Actinobacteria	Actinobacteria
154978	157388	120422	138095	120952	141870	133355	133589	104508	106845	141501	126185	140341	156714	140389	147883	114429	121663	141522	117031	148275	148591	168657	182467	108704	110975	180440	168169	159829	165179	118979	113506	126934	115492	129845	132416	159854	146139	164292	164915	132983	145683	0.912826	0.0582179	Bacteria	Superkingdom	Bacteria
20.5935	23.6416	19.5072	22.8856	19.773	0	54.467	51.6965	55.8414	60.5398	0	0	113.585	104.79	31.9015	0	0	0	49.2032	0	0	34.7511	0	0	18.766	0	0	0	0	0	16.7917	0	0	0	0	0	0	0	304.021	316.419	31.4213	34.5374	0.909775	0.891133	Kingella	Genus	Bacteria		Proteobacteria	Betaproteobacteria
20.5935	23.6416	19.5072	22.8856	19.773	0	54.467	51.6965	55.8414	60.5398	0	0	113.585	104.79	31.9015	0	0	0	49.2032	0	0	34.7511	0	0	18.766	0	0	0	0	0	16.7917	0	0	0	0	0	0	0	304.021	316.419	31.4213	34.5374	0.909775	0.891133	Kingella oralis	Species	Bacteria		Proteobacteria	Betaproteobacteria
728.157	491.297	0	270.63	645.827	328.825	699.111	368.03	203.135	252.352	191.29	137.617	355.186	470.237	105.731	97.759	277.487	263.935	342.557	424.466	294.559	969.508	884.815	879.373	156.414	183.615	262.285	402.242	62.394	288.588	871.964	266.232	0	0	0	0	194.481	233.784	718.044	825.524	332.681	374.691	0.887882	0.641124	Micrococcaceae	Family	Bacteria		Actinobacteria	Actinobacteria
812.856	763.429	839.12	1198.96	833.015	747.477	1446.68	1854.94	3761.35	1734.6	916.341	1124.07	3397.97	3592.35	3569.02	3928.87	5432.64	4875.73	3173.75	3428.42	464.427	647.991	486.105	590.795	13146.6	13098	1875.92	1722.58	205.606	436.497	0	211.953	197.951	372.886	54.9634	130.566	3039.58	2536.95	8433.35	8862.96	2371.58	2825.78	0.839265	0.663142	Fusobacterium	Genus	Bacteria		Fusobacteria	Fusobacteriia
812.856	763.429	839.12	1198.96	833.015	747.477	1446.68	1854.94	3761.35	1734.6	916.341	1124.07	3397.97	3592.35	3569.02	3928.87	5432.64	4875.73	3173.75	3462.92	464.427	647.991	486.105	590.795	13146.6	13098	1875.92	1722.58	205.606	436.497	0	211.953	197.951	372.886	54.9634	130.566	3039.58	2536.95	8486.68	8913.41	2373.3	2830.97	0.838336	0.661248	Fusobacteriaceae	Family	Bacteria		Fusobacteria	Fusobacteriia
39.8285	45.176	0	0	67.1345	66.9584	70.3072	68.3417	0	0	43.1697	68.7566	149.506	149.946	120.334	131.869	80.7692	71.3148	91.1532	88.9801	143.258	196.325	70.4426	56.7014	0	0	82.2966	84.1779	84.8042	97.1282	79.4111	89.895	104.44	101.792	100.939	56.8134	0	166.081	59.5713	43.1757	67.6773	80.8626	0.836941	0.398999	Simonsiella	Genus	Bacteria		Proteobacteria	Betaproteobacteria
39.8285	45.176	0	0	67.1345	66.9584	70.3072	68.3417	0	0	43.1697	68.7566	149.506	149.946	120.334	131.869	80.7692	71.3148	91.1532	88.9801	143.258	196.325	70.4426	56.7014	0	0	82.2966	84.1779	84.8042	97.1282	79.4111	89.895	104.44	101.792	100.939	56.8134	0	166.081	59.5713	43.1757	67.6773	80.8626	0.836941	0.398999	Simonsiella muelleri	Species	Bacteria		Proteobacteria	Betaproteobacteria
0	23.2176	0	0	0	0	0	0	0	0	169.507	268.755	10.4334	8.23769	0	0	114.268	62.6717	0	0	0	11.3064	80.7999	101.417	24.8615	30.0932	121.96	174.089	83.3859	94.8102	0	28.8979	0	0	0	0	0	31.1461	10.2217	0	32.8545	39.6494	0.828626	0.731952	Campylobacter concisus	Species	Bacteria		Proteobacteria	Epsilonproteobacteria
341.232	474.472	1256.42	0	1268.7	1322.27	0	370.324	462.129	0	244.588	0	142.45	0	678.754	0	0	369.345	331.61	329.082	1082.69	0	700.439	725.123	198.392	192.414	636.134	530.436	444.288	374.896	0	1605.56	241.626	254.481	323.114	284.333	617.052	780.74	205.064	237.105	379.569	471.695	0.804692	0.484104	Mycoplasmatales	Order	Bacteria		Tenericutes	Mollicutes
341.232	474.472	1256.42	0	1268.7	1322.27	0	370.324	462.129	0	244.588	0	142.45	0	678.754	0	0	369.345	331.61	329.082	1082.69	0	700.439	725.123	198.392	192.414	636.134	530.436	444.288	374.896	0	1605.56	241.626	254.481	323.114	284.333	617.052	780.74	205.064	237.105	379.569	471.695	0.804692	0.484104	Mycoplasmataceae	Family	Bacteria		Tenericutes	Mollicutes
341.232	474.472	1256.42	0	1268.7	1322.27	0	370.324	462.129	0	244.588	0	142.45	0	678.754	0	0	369.345	331.61	329.082	1082.69	0	700.439	725.123	198.392	192.414	636.134	530.436	444.288	374.896	0	1605.56	241.626	254.481	323.114	284.333	617.052	780.74	205.064	237.105	379.569	471.695	0.804692	0.484104	Mycoplasma	Genus	Bacteria		Tenericutes	Mollicutes
341.232	474.472	1256.42	0	1268.7	1322.27	0	370.324	462.129	0	244.588	0	142.45	0	678.754	0	0	369.345	331.61	329.082	1082.69	0	700.439	725.123	198.392	192.414	636.134	530.436	444.288	374.896	0	1605.56	241.626	254.481	323.114	284.333	617.052	780.74	205.064	237.105	379.569	471.695	0.804692	0.484104	Mycoplasma hominis	Species	Bacteria		Tenericutes	Mollicutes
341.232	474.472	1256.42	0	1268.7	1322.27	0	370.324	462.129	0	244.588	0	142.45	0	678.754	0	0	369.345	331.61	329.082	1082.69	0	700.439	725.123	198.392	192.414	636.134	530.436	444.288	374.896	0	1605.56	241.626	254.481	323.114	284.333	617.052	780.74	205.064	237.105	379.569	471.695	0.804692	0.484104	Tenericutes	Phylum	Bacteria		Tenericutes
341.232	474.472	1256.42	0	1268.7	1322.27	0	370.324	462.129	0	244.588	0	142.45	0	678.754	0	0	369.345	331.61	329.082	1082.69	0	700.439	725.123	198.392	192.414	636.134	530.436	444.288	374.896	0	1605.56	241.626	254.481	323.114	284.333	617.052	780.74	205.064	237.105	379.569	471.695	0.804692	0.484104	Mollicutes	Class	Bacteria		Tenericutes	Mollicutes
167.943	208.216	0	146.31	0	245	73.1432	353.492	1175.73	1355.04	96.9672	98.4846	336.268	297.06	1350.34	437.152	0	37.416	127.038	294.347	177.303	79.2178	0	14.2348	1205.19	2750.85	0	0	0	0	0	0	0	26.4446	0	0	418.094	159.875	1258.69	2437.97	339.997	426.394	0.797378	0.683144	Haemophilus sp. CCUG 60358	Species	Bacteria		Proteobacteria	Gammaproteobacteria
25927.2	994.189	1024.91	1131.96	6633.58	6321.48	1042.89	528.986	417.302	98.074	932.05	1146.04	336.904	761.544	20461.4	2993.45	2284.68	1950.08	1467.95	1958.32	24573.4	8752.08	17504.8	20635.5	498.812	532.276	1985.02	1744.27	4550.81	3709.09	346.689	1085	1576.03	1215.91	453.488	1439.35	2938.14	5228.05	916.011	775.871	3920.65	5023.03	0.780535	0.624325	Streptococcus	Genus	Bacteria		Firmicutes	Bacilli
305.158	74.8917	0	0	0	47.2655	113.696	53.2808	0	27.5034	146.86	330.366	13.2316	131.438	24.1121	22.9685	585.108	319.438	187.798	185.892	0	0	73.8094	363.776	740.486	641.061	284.437	43.4589	102.497	73.5938	0	0	0	0	0	0	0	0	438.375	531.281	128.45	164.639	0.780196	0.578435	Oribacterium	Genus	Bacteria		Firmicutes	Clostridia
25927.2	994.189	1024.91	1131.96	6633.58	6321.48	1042.89	528.986	417.302	98.074	932.05	1146.04	336.904	761.544	20461.4	2993.45	2284.68	1950.08	1467.95	1958.32	24638.4	8810.51	17563.2	20704.6	498.812	532.276	1985.02	1744.27	4550.81	3709.09	346.689	1085	1576.03	1215.91	453.488	1439.35	2938.14	5228.05	916.011	775.871	3920.65	5035.58	0.77859	0.621005	Streptococcaceae	Family	Bacteria		Firmicutes	Bacilli
10145.4	16937.8	6690.46	9330.73	6939.99	12971.1	23985.4	7274.81	18054	8931.53	17839.4	8906.44	3008.74	3205.99	1287.48	3002.57	8325.31	21034.3	14041.4	10442.5	4186.4	5392.03	14727.5	12497.1	8175.43	8315.84	16832.4	25438.5	19396.9	23244.6	29120.5	9013.46	7125.93	7952.7	21069.3	22608.9	3829.06	5538.32	16216.2	16639.1	10617.8	13866	0.765741	0.155234	Actinobacteria	Phylum	Bacteria		Actinobacteria
130.597	116.184	0	0	227.381	194.147	74.0828	120.768	96.691	64.5901	309.151	409.251	0	38.4967	0	0	154.141	153.673	0	175.07	315.147	357.56	330.509	253.237	55.9878	71.4007	421.42	413.354	66.815	276.168	0	0	167.962	93.6478	0	0	28.6047	0	78.9796	85.7843	113.211	150.829	0.750593	0.377879	Varibaculum cambriense	Species	Bacteria		Actinobacteria	Actinobacteria
130.597	116.184	0	0	227.381	194.147	74.0828	120.768	96.691	64.5901	309.151	409.251	0	38.4967	0	0	154.141	153.673	0	175.07	315.147	357.56	330.509	253.237	55.9878	71.4007	421.42	413.354	66.815	276.168	0	0	167.962	93.6478	0	0	28.6047	0	78.9796	85.7843	113.211	150.829	0.750593	0.377879	Varibaculum	Genus	Bacteria		Actinobacteria	Actinobacteria
1044.11	9230.55	705.245	1974.45	792.543	6921.25	17420.2	3058.69	10174.4	285.239	11719.9	2675.57	775.346	903.209	151.752	209.663	1605.09	14246.5	8815.76	401.238	272.059	382.004	5231.86	1704.98	1599.35	1736.95	5962.08	13091.2	6512.47	6821.44	25096.4	375.852	631.147	658.435	16112.6	16590.3	1243	665.978	10674	10216.8	4655.54	6278.95	0.741452	0.416353	Actinomyces	Genus	Bacteria		Actinobacteria	Actinobacteria
332.944	192.105	67.1306	62.8425	69.1473	258.297	738.114	1176.41	143.572	85.1769	6910.11	7708.88	250.599	215.099	0	0	419.983	404.534	63.6368	64.4882	232.325	243.04	3653.74	3126.56	2074.11	2154.42	4352.56	4015.94	2485.85	2367.67	79.3029	143.532	91.1763	80.2431	0	0	0	0	736.437	729.402	958.153	1328.32	0.72133	0.540682	Selenomonas	Genus	Bacteria		Firmicutes	Negativicutes
24830.9	11.0096	873.061	839.578	2468.29	2495.19	664.075	96.5511	326.116	0	424.86	504.01	85.1674	545.933	20085.7	2431.04	821.637	680.488	1305.34	1776.86	22809	7031.2	15583.2	18284.2	0	0	1745.85	1560.23	2820.56	2004.36	87.9837	682.651	1377.3	1077.9	453.488	1439.35	2823.81	5071.36	506.332	500.121	3063.29	4292.94	0.713565	0.563861	Streptococcus mitis	Species	Bacteria		Firmicutes	Bacilli
526.597	339.895	203.847	266.611	69.1473	414.383	1045.45	1765	523.039	122.064	8687.26	10731.7	283.738	280.127	0	0	632.28	651.872	63.6368	64.4882	313.426	248.542	4776.89	4321.18	2133.84	2434.78	5831.88	6007.36	4637.25	3188.08	2120.19	175.601	186.806	90.9809	0	0	0	0	1010.17	961.919	1333.56	1921.94	0.693858	0.471081	Selenomonadales	Order	Bacteria		Firmicutes	Negativicutes
526.597	339.895	203.847	266.611	69.1473	414.383	1045.45	1765	523.039	122.064	8562.26	10575.2	283.738	280.127	0	0	632.28	651.872	63.6368	64.4882	313.426	248.542	4730.9	4270.01	2133.84	2434.78	5763.04	5939.03	4608	3155.94	2120.19	175.601	153.472	80.2431	0	0	0	0	1010.17	939.725	1319.48	1903.85	0.69306	0.468341	Selenomonadaceae	Family	Bacteria		Firmicutes	Negativicutes
1352.86	1273.65	147.724	904.687	742.743	1164.9	748.931	1473.04	2001.38	2403.81	195.473	162.121	1259.2	1046.85	2792.92	1992.21	560.136	561.339	815.61	1165.23	679.036	346.637	384.582	292.055	6940.86	6552.12	926.461	783.704	0	3.30939	0	31.3956	353.342	620.492	0	35.4233	1371.11	1812.09	5316.52	6691.91	1138.24	1657.05	0.686906	0.379429	Haemophilus	Genus	Bacteria		Proteobacteria	Gammaproteobacteria
1824.06	1636.72	283.23	1231.61	1121.53	1413.76	1169.9	1873.05	2196.3	2627.06	215.231	162.121	1502.66	1459.79	3540.33	2565.26	815.289	737.323	1138.72	1790.28	788.273	509.945	471.315	414.729	9326.64	8906.83	1430.52	1378.55	0	3.30939	0	74.093	448.497	753.815	52.961	82.0311	1981.89	2394.64	6893.43	8053.66	1465.21	2198.26	0.666533	0.336708	Pasteurellaceae	Family	Bacteria		Proteobacteria	Gammaproteobacteria
1824.06	1636.72	283.23	1231.61	1121.53	1413.76	1169.9	1873.05	2196.3	2627.06	215.231	162.121	1502.66	1459.79	3540.33	2565.26	815.289	737.323	1138.72	1790.28	788.273	509.945	471.315	414.729	9326.64	8906.83	1430.52	1378.55	0	3.30939	0	74.093	448.497	753.815	52.961	82.0311	1981.89	2394.64	6893.43	8053.66	1465.21	2198.26	0.666533	0.336708	Pasteurellales	Order	Bacteria		Proteobacteria	Gammaproteobacteria
8247.69	7593.52	518.014	1138.65	4223.6	5427.23	3074.68	4615.35	1680.6	1244.81	15230	17133	5267.54	5288.79	2125.84	1852.48	3016.57	3420.03	1896.68	1648.98	2335.26	2484.99	17858.7	14843.7	5864.88	6348.32	14888.6	13707.8	18762.5	15172.4	2650.37	1347.1	4815.43	3910.67	460.821	349.516	1481.43	3297.26	5694.9	5768.47	4732.21	7102.16	0.666305	0.175037	Negativicutes	Class	Bacteria		Firmicutes	Negativicutes
2466.18	2220.23	2592.22	560.98	874.235	3149.73	1351.34	1918.81	1161.67	1297.73	3043.7	4782.14	2054.69	1850.68	1110.31	2044.31	1814.64	4075.5	4337.05	4848.89	2579.41	2884.93	3744.16	4646.73	4433.99	4234.46	8011.45	7346.17	2060.26	2905.57	1915.26	3864.31	1165.31	1838.61	780.08	3234.18	6928.7	1619.89	3704.86	3957.7	2377.75	3592.8	0.66181	0.0285788	Clostridiales	Order	Bacteria		Firmicutes	Clostridia
2466.18	2220.23	2592.22	560.98	874.235	3149.73	1351.34	1918.81	1161.67	1297.73	3043.7	4782.14	2054.69	1850.68	1110.31	2044.31	1814.64	4075.5	4337.05	4848.89	2579.41	2884.93	3744.16	4646.73	4433.99	4234.46	8011.45	7346.17	2060.26	2905.57	1915.26	3864.31	1165.31	1838.61	780.08	3234.18	6928.7	1619.89	3704.86	3957.7	2377.75	3592.8	0.66181	0.0285788	Clostridia	Class	Bacteria		Firmicutes	Clostridia
5712.12	5778	314.167	851.235	3086.23	3891.11	1086.16	1826.75	761.961	634.107	3968.99	3596.92	2992.79	3503.58	1713.8	1421.32	1240.38	1770.62	1169.71	1286.9	1564.98	1662.25	9095.46	6824.93	2455.6	2173.14	5457.05	5119.86	8975.55	7808.38	346.809	793.03	3699.18	3363.81	359.003	286.53	964.205	2728.09	3662.19	3563.44	2330.34	3545.17	0.657328	0.106618	Veillonella	Genus	Bacteria		Firmicutes	Negativicutes
0	0	0	0	0	0	26.514	33.813	0	0	0	0	24.0446	27.7445	0	0	0	0	0	0	0	0	0	0	55.9785	50.9675	0	0	0	0	0	0	0	0	0	0	0	0	28.6189	35.0715	5.6058	8.53183	0.657046	0.549452	Streptococcus australis	Species	Bacteria		Firmicutes	Bacilli
49.0276	82.2717	184.267	193.122	59.2655	76.7416	99.5238	104.076	157.099	164.977	260.889	194.705	145.629	122.28	112.177	97.2569	170.476	190.726	19.2364	0	0	121.339	184.102	212.336	267.785	203.911	248.592	170.532	50.8165	61.2333	55.6164	0	130.197	126.277	0	0	185.198	221.211	783.497	812.868	124.187	191.775	0.647566	0.210976	Alloprevotella	Genus	Bacteria		Bacteroidetes	Bacteroidia
0	0	0	0	0	0	0	0	0	0	30.584	32.4952	0	0	0	0	0	0	0	0	0	0	49.0221	48.9332	0	0	0	0	0	0	0	0	0	0	0	0	0	0	0	0	3.15396	4.89777	0.643959	0.666534	Prevotella ruminicola	Species	Bacteria		Bacteroidetes	Bacteroidia
444.241	478.648	46.6487	173.748	59.2969	42.001	132.135	281.465	139.416	315.146	54.7712	37.5102	241.144	254.614	332.806	442.427	401.692	356.407	38.2014	198.343	36.5515	54.2399	29.5772	25.8886	2368.67	1250.95	354.365	267.215	0	3.30939	0	0	84.7484	91.3848	0	0	127.251	203.279	1167.89	1114.67	223.533	359	0.622656	0.358718	Haemophilus parainfluenzae	Species	Bacteria		Proteobacteria	Gammaproteobacteria
6848.07	12793.1	2441.89	4258.33	4050.14	10363.2	21029.8	6445.57	10884.2	1385.82	15868.6	6607.84	2591.92	2953.64	647.578	1557.25	4723.02	17258.9	10916.2	6125.82	2482.38	3291.23	13908.5	11683.8	7711.68	8148.57	15879.6	24814.5	18143.3	21976.4	26576	5952.47	4883.32	5577.88	16554.3	18582.5	2772.27	3932.27	14699	15091.6	7487.55	12133.1	0.617118	0.0358782	Actinobacteria	Class	Bacteria		Actinobacteria	Actinobacteria
7104.35	6680.73	314.167	851.235	3605.96	4474.2	1490.82	2261.1	942.939	868.082	4908.85	4659	4161.85	4338.11	1919.09	1585.39	1763.11	2216.59	1500.49	1537.34	1757.91	1851.4	11842.5	9363.81	3199.69	3177.9	7965.9	6824.18	12927.4	10762.4	479.081	1121.81	4123.36	3750.05	405.325	335.831	1324.54	3145.95	4214.85	4331.06	2859.17	4645.25	0.615504	0.0819509	Veillonellaceae	Family	Bacteria		Firmicutes	Negativicutes
7104.35	6680.73	314.167	851.235	3605.96	4474.2	1490.82	2261.1	942.939	868.082	4908.85	4659	4161.85	4338.11	1919.09	1585.39	1763.11	2216.59	1500.49	1537.34	1757.91	1851.4	11842.5	9363.81	3199.69	3177.9	7965.9	6824.18	12927.4	10762.4	479.081	1121.81	4123.36	3750.05	405.325	335.831	1324.54	3145.95	4214.85	4331.06	2859.17	4645.25	0.615504	0.0819509	Veillonellales	Order	Bacteria		Firmicutes	Negativicutes
53.3958	50.3952	0	75.0215	66.1198	120.54	51.5152	139.089	132.52	163.626	127.929	82.2298	273.174	410.508	176.248	280.287	430.146	378.96	610.206	819.713	44.5552	156.751	43.2852	43.76	1917.46	1986.1	82.6782	142.077	44.7724	135.319	0	146.24	70.2023	61.6507	54.9634	58.0997	301.964	292.335	852.671	813.486	222.081	362.419	0.612775	0.328901	Fusobacterium periodonticum	Species	Bacteria		Fusobacteria	Fusobacteriia
142.653	97.4748	114.194	132.836	109.739	86.4273	479.202	399.215	203.903	197.434	294.895	365.655	90.787	118.216	74.1906	77.0508	465.533	412.169	135.121	149.405	0	36.7701	563.639	483.519	568.329	922.253	1425.64	1493.65	25.3307	46.0483	43.2131	0	0	44.3301	0	0	105.986	165.287	447.538	411.721	207.305	339.163	0.611225	0.237024	Tannerellaceae	Family	Bacteria		Bacteroidetes	Bacteroidia
142.653	97.4748	114.194	132.836	109.739	86.4273	479.202	399.215	203.903	197.434	294.895	365.655	90.787	118.216	74.1906	77.0508	465.533	412.169	135.121	149.405	0	36.7701	563.639	483.519	568.329	922.253	1425.64	1493.65	25.3307	46.0483	43.2131	0	0	44.3301	0	0	105.986	165.287	447.538	411.721	207.305	339.163	0.611225	0.237024	Tannerella	Genus	Bacteria		Bacteroidetes	Bacteroidia
3760.88	10102.3	1974.69	3265.41	2807.08	9010.04	18216	3919.09	10405.6	970.089	14885	5529.14	1655.89	1706.08	285.005	672.107	3595.86	16169.3	9241.1	1864.46	1426.44	1581.64	10344	7662.42	5537.57	5422.03	12744.8	20467.1	16877.6	18693.4	25184.7	1899.37	3931.54	3967.18	16317.1	17896.3	2365.15	1890.08	12073.8	12141.9	6001.75	9921.2	0.604942	0.065309	Actinomycetaceae	Family	Bacteria		Actinobacteria	Actinobacteria
3760.88	10102.3	1974.69	3265.41	2807.08	9010.04	18216	3919.09	10405.6	970.089	14885	5529.14	1655.89	1706.08	285.005	672.107	3595.86	16169.3	9241.1	1864.46	1426.44	1581.64	10344	7662.42	5537.57	5422.03	12744.8	20467.1	16877.6	18693.4	25184.7	1899.37	3931.54	3967.18	16317.1	17896.3	2365.15	1890.08	12073.8	12141.9	6001.75	9921.2	0.604942	0.065309	Actinomycetales	Order	Bacteria		Actinobacteria	Actinobacteria
55.3999	53.5944	0	0	300.625	251.756	57.6891	0	0	0	0	0	0	125.704	0	0	0	260.984	57.7224	0	0	0	6.20409	157.484	0	97.7107	299.505	262.987	446.066	470.011	0	57.9758	18.2619	0	29.8237	33.2864	85.7079	0	8.80812	0	58.1737	98.6916	0.58945	0.320892	Actinomyces sp. oral taxon 178	Species	Bacteria		Actinobacteria	Actinobacteria
128.905	77.8802	65.8371	80.3649	77.9202	86.4273	435.122	399.215	203.903	174.459	294.895	324.691	90.787	91.4468	74.1906	77.0508	406.48	367.952	135.121	149.405	0	36.7701	522.55	483.519	568.329	846.783	1322.71	1394.34	25.3307	46.0483	43.2131	0	0	44.3301	0	0	105.986	165.287	431.08	411.721	187.103	322.4	0.580343	0.194679	Tannerella sp. oral taxon HOT-286	Species	Bacteria		Bacteroidetes	Bacteroidia
13835.2	6401.95	6991.73	6858.35	4065.75	5053.05	5279.74	5257.68	4293.77	6857.41	11276.7	10876.8	4460.39	5753.08	1692.41	3641.89	4453.3	8454.11	3819.27	5227.79	5769.17	6864.81	20817.5	21137.4	3995.24	3858	21109.2	22740.3	16562.9	17453.3	8936.96	8400.46	6259.51	6967.88	5560.73	5266.32	11076.5	10382.2	6788.72	5665.24	6227.52	10780.6	0.577659	0.00861555	Prevotella	Genus	Bacteria		Bacteroidetes	Bacteroidia
14319.6	6484.22	7175.99	7051.47	4125.01	5129.79	5406.41	5361.75	4450.87	7022.39	12430.9	11494.1	5182.71	6440.74	1804.59	3739.15	4651.15	8693.45	3888.61	5463.73	5769.17	7073.74	22491.3	22611.3	4409.83	4225.35	22859.1	24389.3	17392.4	17802.5	8992.58	8400.46	6501.02	7214.48	5560.73	5266.32	11402.9	10691.4	7802.05	6727.3	6515.84	11379.2	0.572611	0.00886533	Prevotellaceae	Family	Bacteria		Bacteroidetes	Bacteroidia
34.0483	82.9123	140.41	129.341	24.7398	0	116.667	99.7895	85.4425	103.886	599.582	700.263	857.814	744.764	45.2537	0	635.905	514.903	151.192	142.893	0	11.3064	638.522	803.911	3008.12	2540.57	646.908	576.782	258.385	152.686	0	28.8979	0	0	0	0	25.6096	61.8972	198.694	179.07	260.49	456.568	0.57054	0.332036	Campylobacteraceae	Family	Bacteria		Proteobacteria	Epsilonproteobacteria
34.0483	82.9123	140.41	129.341	24.7398	0	116.667	99.7895	85.4425	103.886	599.582	700.263	857.814	744.764	45.2537	0	635.905	514.903	151.192	142.893	0	11.3064	638.522	803.911	3008.12	2540.57	646.908	576.782	258.385	152.686	0	28.8979	0	0	0	0	25.6096	61.8972	198.694	179.07	260.49	456.568	0.57054	0.332036	Campylobacter	Genus	Bacteria		Proteobacteria	Epsilonproteobacteria
1679.37	1188.87	942.046	1957.2	1487.79	1617.88	1969.4	2726.21	4001.49	2673.17	2870.17	3550.15	3922.83	4358.45	4177.9	4791.99	7342.64	6816.49	3388.82	3871.09	1257.71	1017.87	8967.37	9178.37	14898.1	15443.3	7282.69	7533.99	9644.43	8956.44	242.652	1004.6	351.549	1236.08	119.278	729.73	3192.01	3119	10113.6	10290.3	3266.7	5728.95	0.570209	0.0507005	Fusobacteriales	Order	Bacteria		Fusobacteria	Fusobacteriia
1679.37	1188.87	942.046	1957.2	1487.79	1617.88	1969.4	2726.21	4001.49	2673.17	2870.17	3550.15	3922.83	4358.45	4177.9	4791.99	7342.64	6816.49	3388.82	3871.09	1257.71	1017.87	8967.37	9178.37	14898.1	15443.3	7282.69	7533.99	9644.43	8956.44	242.652	1004.6	351.549	1236.08	119.278	729.73	3192.01	3119	10113.6	10290.3	3266.7	5728.95	0.570209	0.0507005	Fusobacteriia	Class	Bacteria		Fusobacteria	Fusobacteriia
1679.37	1188.87	942.046	1957.2	1487.79	1617.88	1969.4	2726.21	4001.49	2673.17	2870.17	3550.15	3922.83	4358.45	4177.9	4791.99	7342.64	6816.49	3388.82	3871.09	1257.71	1017.87	8967.37	9178.37	14898.1	15443.3	7282.69	7533.99	9644.43	8956.44	242.652	1004.6	351.549	1236.08	119.278	729.73	3192.01	3119	10113.6	10290.3	3266.7	5728.95	0.570209	0.0507005	Fusobacteria	Phylum	Bacteria		Fusobacteria
0	0	0	0	0	47.2655	0	53.2808	0	27.5034	146.86	330.366	13.2316	0	0	0	99.2755	130.91	0	0	0	0	36.0042	39.1909	627.341	555.665	44.7971	43.4589	46.0072	34.9941	0	0	0	0	0	0	0	0	4.71653	62.1355	42.4346	74.7155	0.567949	0.468547	Oribacterium parvum	Species	Bacteria		Firmicutes	Clostridia
34.0483	82.9123	140.41	129.341	24.7398	0	116.667	99.7895	85.4425	103.886	599.582	700.263	857.814	744.764	45.2537	0	635.905	514.903	151.192	142.893	0	11.3064	638.522	803.911	3008.12	2640.09	646.908	576.782	258.385	152.686	0	28.8979	0	0	0	0	25.6096	61.8972	198.694	179.07	260.49	461.544	0.564389	0.326875	Campylobacterales	Order	Bacteria		Proteobacteria	Epsilonproteobacteria
34.0483	82.9123	140.41	129.341	24.7398	0	116.667	99.7895	85.4425	103.886	599.582	700.263	857.814	744.764	45.2537	0	635.905	514.903	151.192	142.893	0	11.3064	638.522	803.911	3008.12	2640.09	646.908	576.782	258.385	152.686	0	28.8979	0	0	0	0	25.6096	61.8972	198.694	179.07	260.49	461.544	0.564389	0.326875	Epsilonproteobacteria	Class	Bacteria		Proteobacteria	Epsilonproteobacteria
16703.7	7613.68	12821.7	7891.8	4806.27	6274.71	6954.45	6900.94	5387.33	7794.67	14829.3	14300	7090.64	8495.57	3165.44	7293.06	5613.45	9820.7	6278.37	5886.35	6313.44	8116.47	28976.1	28890.7	13997.7	14616.2	30194.7	31613.5	20863.4	21332.3	9132.96	8692.31	7859.59	8289.57	5661.67	6615.86	14669.1	14474.2	11958.6	11126.9	8296.1	15169.8	0.546884	0.00319922	Bacteroidetes	Phylum	Bacteria		Bacteroidetes
16528.7	7559.88	12805.7	7686	4751.88	6109.56	6894.91	6804.76	5179.41	7551.94	14672.4	13902.5	6760.69	8174.11	2727.63	6782.84	5331.26	9520.99	6278.37	5773.29	6313.44	8116.47	28238.4	28228.8	13294.2	14052.6	29273.8	30744.1	20295.7	20787.8	9119.8	8692.31	7698.9	8270.79	5653.3	6615.86	14481.5	14403.1	11510.9	10689.6	8089.85	14824.1	0.545724	0.00296131	Bacteroidia	Class	Bacteria		Bacteroidetes	Bacteroidia
16474.8	7520.96	12752.9	7636.97	4704.82	6037.58	6746.08	6664	5052.34	7467.36	14550.4	13806.7	6616.57	8052.34	2727.63	6703.75	5243.76	9429.66	6222.18	5773.29	6203.47	8040.86	28222.5	28228.8	13105.5	13834.8	29083.4	30606.5	20193	20696.6	9059.99	8630.7	7643.3	8203.49	5653.3	6615.86	14368.4	14348	11437.1	10556.9	8009.2	14736.6	0.54349	0.00295062	Bacteroidales	Order	Bacteria		Bacteroidetes	Bacteroidia
15.3026	6.00236	0	24.7629	0	0	19.8793	15.2711	13.2662	7.0355	19.7304	26.3801	22.3599	51.2249	0	9.22238	0	12.3616	0	0	0	0	51.1477	49.1447	0	0	83.4546	98.4437	19.5522	34.2606	0	0	0	22.2068	0	0	49.9477	52.8796	4.93352	18.3674	12.14	24.2169	0.501301	0.115581	Prevotella maculosa	Species	Bacteria		Bacteroidetes	Bacteroidia
164.13	148.561	0	0	38.4313	37.9548	0	0	0	0	152.431	250.982	47.3068	128.114	0	29.3213	96.3684	120.172	44.8658	49.7524	43.2558	48.7526	157.309	155.232	96.0172	69.7528	471.252	488.496	236.888	229.891	0	51.3224	111.653	186.345	0	0	104.474	165.718	0	0	65.4195	130.818	0.500081	0.0771489	Prevotella melaninogenica	Species	Bacteria		Bacteroidetes	Bacteroidia
0	0	0	0	0	0	0	0	0	0	51.6591	0	0	0	0	0	0	0	0	0	0	0	0	27.0848	0	0	33.7489	26.5144	16.7597	0	0	0	0	0	0	0	0	0	0	0	2.58295	5.20539	0.496208	0.467423	Selenomonas sp. oral taxon 136	Species	Bacteria		Firmicutes	Negativicutes
0	0	0	0	0	1815.87	0	0	0	0	0	0	33.544	25.2955	0	0	0	1159.54	0	0	0	0	0	0	56.3406	1170.73	0	0	0	1046.17	0	1102.68	790.184	1040.41	0	0	328.281	0	0	978.502	151.712	325.665	0.465855	0.252553	Clostridiales Family XIII. Incertae Sedis	Family	Bacteria		Firmicutes	Clostridia
0	0	0	0	0	1815.87	0	0	0	0	0	0	0	0	0	0	0	1159.54	0	0	0	0	0	0	0	1126.67	0	0	0	1046.17	0	1102.68	790.184	1040.41	0	0	328.281	0	0	978.502	148.77	320.645	0.463973	0.257517	[Eubacterium] brachy	Species	Bacteria		Firmicutes	Clostridia
188.637	0	0	0	0	513.077	529.353	530.088	0	0	9.17791	98.055	0	0	0	0	0	1236.44	0	0	562.5	657.106	0	0	0	0	130.549	0	609.692	711.937	2203.87	0	0	0	1126.82	0	0	0	982.991	0	155.241	349.273	0.44447	0.197033	Prevotella intermedia	Species	Bacteria		Bacteroidetes	Bacteroidia
17.5082	0	140.41	129.341	3.72793	0	23.8509	0	63.362	87.1829	0	4.80349	733.038	653.61	32.1978	0	114.565	150.863	151.192	123.249	0	0	67.4921	137.778	2479.4	2144.47	185.217	161.072	63.9486	0	0	0	0	0	0	0	0	30.7511	93.1661	112.987	121.445	273.814	0.443531	0.361222	Campylobacter showae	Species	Bacteria		Proteobacteria	Epsilonproteobacteria
1616.93	1605.99	46.0806	42.9743	494.172	396.779	347.45	1077.1	577.614	760.797	1549.57	3385.67	728.303	874.338	211.786	1577.55	984.546	968.979	1159.48	858.569	2443.75	2502	2473.4	3262.56	2310.69	1580.32	7276.22	6709.96	1160.98	1412.27	934.508	80.2984	81.5936	129.986	7.28399	1193.27	5887.46	355.68	2435.75	1724.48	963.234	2198.12	0.438207	0.0232602	Lachnospiraceae	Family	Bacteria		Firmicutes	Clostridia
0	0	0	0	0	0	0	0	0	0	0	0	0	0	44.6199	41.4092	0	1040.03	0	0	70.6949	88.2301	0	0	30.4129	31.2108	11.2562	16.352	1247.04	1273.75	0	0	0	0	0	0	63.5138	89.0687	0	0	56.3028	146.076	0.385434	0.376164	Prevotella oulorum	Species	Bacteria		Bacteroidetes	Bacteroidia
0	0	0	0	0	0	0	0	0	0	0	0	0	0	42.801	57.1348	0	0	0	0	0	0	0	0	0	0	0	0	0	0	0	0	0	0	0	0	16.165	0	111.938	136.31	4.99679	13.2207	0.377953	0.382116	Fusobacterium sp. oral taxon 370	Species	Bacteria		Fusobacteria	Fusobacteriia
867.606	667.246	0	270.63	645.827	328.825	699.111	368.03	203.135	252.352	532.507	137.617	355.186	470.237	105.731	97.759	277.487	263.935	401.507	437.438	294.559	969.508	1173.93	1335.79	954.04	969.3	632.693	1537.88	106.837	1283.75	914.292	3531.1	282.424	1073.62	33.853	536.409	229.449	1503.22	819.829	1556.18	369.108	986.934	0.373995	0.00225233	Micrococcales	Order	Bacteria		Actinobacteria	Actinobacteria
0	0	0	0	0	0	0	0	0	0	0	0	0	0	0	19.1624	0	0	0	0	0	0	0	0	0	0	0	0	0	0	0	0	0	0	0	0	0	0	24.0348	27.7297	0.958121	2.58823	0.370184	0.427828	Capnocytophaga sp. oral taxon 329	Species	Bacteria		Bacteroidetes	Flavobacteriia
879.871	0	0	0	0	1202.7	0	0	1431.06	0	2023.06	0	853.896	0	0	0	0	2958.28	0	0	0	0	1113.96	1091.98	1488.71	1152.74	1620.76	1477.32	1189.13	0	0	3146.23	2096.04	2708.9	2557.42	2287.91	976.106	1236.25	1482.38	0	467.443	1281.29	0.364822	0.00702065	Treponema denticola	Species	Bacteria		Spirochaetes	Spirochaetia
879.871	257.244	0	0	0	1202.7	0	147.833	1431.06	0	2136.76	335.696	853.896	0	0	102.262	0	2958.28	0	0	0	115.307	1236.6	1091.98	2205.4	2113.67	1620.76	1477.32	1194.37	0	82.9191	3446.69	2239.47	2708.9	2557.42	2287.91	976.106	1261.95	1595.18	45.6168	515.28	1412.88	0.364702	0.0041267	Spirochaetales	Order	Bacteria		Spirochaetes	Spirochaetia
879.871	257.244	0	0	0	1202.7	0	147.833	1431.06	0	2136.76	335.696	853.896	0	0	102.262	0	2958.28	0	0	0	115.307	1236.6	1091.98	2205.4	2113.67	1620.76	1477.32	1194.37	0	82.9191	3446.69	2239.47	2708.9	2557.42	2287.91	976.106	1261.95	1595.18	45.6168	515.28	1412.88	0.364702	0.0041267	Spirochaetaceae	Family	Bacteria		Spirochaetes	Spirochaetia
879.871	257.244	0	0	0	1202.7	0	147.833	1431.06	0	2136.76	335.696	853.896	0	0	102.262	0	2958.28	0	0	0	115.307	1236.6	1091.98	2205.4	2113.67	1620.76	1477.32	1194.37	0	82.9191	3446.69	2239.47	2708.9	2557.42	2287.91	976.106	1261.95	1595.18	45.6168	515.28	1412.88	0.364702	0.0041267	Treponema	Genus	Bacteria		Spirochaetes	Spirochaetia
879.871	257.244	0	0	0	1202.7	0	147.833	1431.06	0	2136.76	335.696	853.896	0	0	102.262	0	2958.28	0	0	0	115.307	1236.6	1091.98	2205.4	2113.67	1620.76	1477.32	1194.37	0	82.9191	3446.69	2239.47	2708.9	2557.42	2287.91	976.106	1261.95	1595.18	45.6168	515.28	1412.88	0.364702	0.0041267	Spirochaetia	Class	Bacteria		Spirochaetes	Spirochaetia
484.845	192.065	0	0	0	224.959	90.4251	138.958	89.0111	0	1466.19	1290.77	89.2618	0	0	0	248.728	185.136	52.2643	67.8785	0	0	2027.06	2280.56	51.589	19.5035	155.074	129.51	4124.44	2595.53	120.21	220.87	314.697	456.915	44.9336	0	0	19.8415	77.6548	71.376	231.025	635.488	0.363539	0.153726	Veillonella atypica	Species	Bacteria		Firmicutes	Negativicutes
892.94	279.761	0	31.1253	0	1242.12	0	147.833	1431.06	0	2184.07	395.034	889.878	40.6714	0	102.262	0	3034.24	0	0	0	115.307	1236.6	1091.98	2816.2	2554.72	1620.76	1477.32	1194.37	0	82.9191	3446.69	2239.47	2708.9	2557.42	2287.91	976.106	1261.95	1715.25	184.331	533.549	1478.41	0.360894	0.00359041	Spirochaetes	Phylum	Bacteria		Spirochaetes
204.441	292.617	0	0	76.8378	88.3065	109.689	102.18	0	26.406	526.325	596.568	221.791	205.331	30.2177	76.3598	270.993	190.886	267.029	336.402	45.2888	0	323.262	403.643	624.906	539.044	3131.88	2832.61	682.551	753.524	15.2685	0	81.5936	103.569	7.28399	0	41.3598	174.64	394.692	183.553	181.119	516.934	0.350372	0.1089	Lachnoanaerobaculum	Genus	Bacteria		Firmicutes	Clostridia
123.11	0	0	0	0	0	0	64.7459	0	0	0	0	0	56.0493	0	83.049	62.511	82.0095	67.1547	104.867	0	0	42.7039	32.7198	93.231	124.237	73.4226	63.7276	66.976	134.517	0	139.074	247.097	239.692	101.607	170.139	0	161.035	77.9602	80.5589	32.1748	92.4349	0.348081	0.00359725	Alloiococcus	Genus	Bacteria		Firmicutes	Bacilli
123.11	0	0	0	0	0	0	64.7459	0	0	0	0	0	56.0493	0	83.049	62.511	82.0095	67.1547	104.867	0	0	42.7039	32.7198	93.231	124.237	73.4226	63.7276	66.976	134.517	0	139.074	247.097	239.692	101.607	170.139	0	161.035	77.9602	80.5589	32.1748	92.4349	0.348081	0.00359725	Alloiococcus otitis	Species	Bacteria		Firmicutes	Bacilli
123.11	0	0	0	0	0	0	64.7459	0	0	0	0	0	56.0493	0	83.049	62.511	82.0095	67.1547	104.867	0	0	42.7039	32.7198	93.231	124.237	73.4226	63.7276	66.976	134.517	0	139.074	247.097	239.692	101.607	170.139	0	161.035	77.9602	80.5589	32.1748	92.4349	0.348081	0.00359725	Carnobacteriaceae	Family	Bacteria		Firmicutes	Bacilli
0	314.666	0	0	835.769	0	0	0	0	0	310.818	279.699	0	0	0	0	0	0	367.124	884.175	877.025	1023.26	624.397	0	142.683	0	0	435.648	104.225	0	0	0	0	142.056	0	0	2087.47	2757.97	202.864	251.098	149.613	432.435	0.345977	0.127809	Enterococcus faecalis	Species	Bacteria		Firmicutes	Bacilli
63.1344	314.666	0	0	835.769	0	0	0	0	0	310.818	279.699	0	0	0	0	61.8847	0	367.124	1081.19	877.025	1023.26	686.628	70.0824	268.148	110.895	36.7157	476.437	104.225	119.287	0	88.1099	61.0123	142.056	65.9627	57.5715	2118.22	2757.97	202.864	321.952	165.714	479.421	0.345655	0.0901903	Enterococcus	Genus	Bacteria		Firmicutes	Bacilli
63.1344	314.666	0	0	835.769	0	0	0	0	0	310.818	279.699	0	0	0	0	61.8847	0	367.124	1081.19	877.025	1023.26	686.628	70.0824	268.148	110.895	36.7157	476.437	104.225	119.287	0	88.1099	61.0123	142.056	65.9627	57.5715	2118.22	2757.97	202.864	321.952	165.714	479.421	0.345655	0.0901903	Enterococcaceae	Family	Bacteria		Firmicutes	Bacilli
4997.17	0	59.9096	77.0225	0	202.509	341.046	254.809	0	0	620.737	269.449	0	0	0	0	251.943	521.183	0	1354	0	2359.24	140.011	184.429	47.776	43.6644	137.285	164.106	1124.98	1154.94	0	1943.65	1659.35	244.703	1697.47	1915.92	6789.16	4718.23	1588.01	109.869	447.489	1301.14	0.343921	0.0757821	Prevotella baroniae	Species	Bacteria		Bacteroidetes	Bacteroidia
698.578	882.986	0	0	80.564	0	0	716.957	551.162	653.608	106.611	1328.21	0	65.979	0	1379.62	0	101.581	558.977	102.129	2398.46	2452.59	1587.94	1641.41	265.484	0	2470.83	2302.15	56.0412	322.428	567.168	0	0	0	0	1193.27	5607.9	0	720.221	47.7538	361.348	1081.68	0.334061	0.0427331	Lachnospiraceae bacterium oral taxon 500	Species	Bacteria		Firmicutes	Clostridia
712.875	366.509	102.925	727.571	563.343	820.064	497.336	831.157	170.125	845.441	1871.74	2349.44	489.505	713.011	608.882	725.806	1707.47	1714.85	150.57	375.505	793.281	309.329	7466.02	6374.19	1554.86	2042.83	4816.41	5264.42	8069.48	7521.8	218.066	792.643	145.541	832.526	64.315	599.164	129.613	567.011	1302.87	1109.99	817.206	2498.72	0.32705	0.0182497	Leptotrichia	Genus	Bacteria		Fusobacteria	Fusobacteriia
810.599	366.509	102.925	727.571	654.78	820.064	497.336	831.157	170.125	845.441	1871.74	2349.44	489.505	713.011	608.882	725.806	1864.69	1797.13	150.57	408.17	793.281	369.876	7700.45	6673.39	1659.85	2223.53	5031.89	5449.63	8452.66	7954.37	218.066	792.643	153.597	863.197	64.315	599.164	129.613	582.041	1421.38	1168.91	840.273	2615.09	0.321317	0.0171952	Leptotrichiaceae	Family	Bacteria		Fusobacteria	Fusobacteriia
354.652	300.808	96.6414	121.855	99.2994	322.474	489.208	553.255	194.127	153.172	32.6163	145.86	920.75	973.418	647.973	681.627	77.5694	30.4775	241.69	112.804	115.612	140.211	284.979	268.816	6371.01	6933.9	414.554	402.126	168.53	139.339	0	17.075	28.5209	13.3857	15.9732	46.8914	2247.03	2944.98	1641.76	1889.02	327.514	1204.19	0.27198	0.0736223	Porphyromonadaceae	Family	Bacteria		Bacteroidetes	Bacteroidia
354.652	300.808	96.6414	121.855	99.2994	322.474	489.208	553.255	194.127	153.172	32.6163	145.86	920.75	973.418	647.973	681.627	77.5694	30.4775	241.69	112.804	115.612	140.211	284.979	268.816	6371.01	6933.9	414.554	402.126	168.53	139.339	0	17.075	28.5209	13.3857	15.9732	46.8914	2247.03	2944.98	1641.76	1889.02	327.514	1204.19	0.27198	0.0736223	Porphyromonas	Genus	Bacteria		Bacteroidetes	Bacteroidia
0	0	0	0	0	0	0	0	0	0	50.6425	57.5762	0	0	0	0	0	0	0	0	0	0	57.8043	52.0104	31.8672	22.7786	53.6563	48.2989	45.7503	53.8097	0	22.1515	0	14.0638	0	0	0	16.9596	0	0	5.41094	20.9575	0.258186	0.0193453	Prevotella oralis	Species	Bacteria		Bacteroidetes	Bacteroidia
19.6217	0	0	0	0	0	23.8732	0	0	42.5087	0	19.6215	0	0	0	0	0	0	0	0	0	0	0	12.3862	0	0	0	0	58.3502	55.5035	0	19.6951	114.581	121.219	26.0108	24.3725	7.28414	0	0	0	5.28125	21.9701	0.240383	0.0692942	Neisseria sp. oral taxon 014	Species	Bacteria		Proteobacteria	Betaproteobacteria
166.377	251.51	0	0	33.709	33.3298	245.327	201.6	12.8394	168.823	92.7386	148.715	114.246	99.5333	127.318	57.3727	57.173	69.7264	0	0	0	0	1644.52	1515.23	88.3792	23.0798	1883.83	1872.19	658.095	788.173	0	21.2361	196.18	147.725	0	27.135	35.5919	38.9028	83.0334	40.2749	94.0169	453.179	0.207461	0.032149	Prevotella pallens	Species	Bacteria		Bacteroidetes	Bacteroidia
38.9192	44.7915	0	0	0	0	0	0	0	0	0	0	0	0	0	0	0	0	0	0	18.8945	0	50.6318	46.7371	0	11.3955	37.3576	124.876	74.1337	0	0	0	0	0	0	0	0	0	59.8123	0	4.18553	21.1919	0.197506	0.0485816	Leptotrichia sp. oral taxon 212	Species	Bacteria		Fusobacteria	Fusobacteriia
97.3732	32.4612	0	0	0	0	0	0	0	0	42.9568	0	80.3819	71.5002	0	0	0	31.3135	53.1022	60.9848	0	0	323.179	309.535	229.136	218.533	190.083	168.055	74.7541	174.705	0	0	166.471	384.608	0	0	0	0	111.597	47.1806	23.5037	119.892	0.196041	0.00333017	Veillonella dispar	Species	Bacteria		Firmicutes	Negativicutes
1745.04	0	0	0	0	0	0	0	0	0	0	0	0	0	0	0	0	0	0	0	0	0	386.374	476.348	762.225	874.275	0	557.986	0	553.88	0	1080.85	1595.57	1467.59	0	1193.21	0	0	0	600.005	87.2519	477.415	0.182759	0.0124535	Schaalia cardiffensis	Species	Bacteria		Actinobacteria	Actinobacteria
1745.04	0	0	0	0	0	0	0	0	0	25.7621	24.6822	0	0	0	0	0	0	0	0	0	0	386.374	518.986	762.225	874.275	65.7728	580.598	195.066	758.91	0	1080.85	1595.57	1467.59	0	1193.21	0	0	64.6318	600.005	89.7741	507.203	0.176998	0.00715541	Schaalia	Genus	Bacteria		Actinobacteria	Actinobacteria
97.6845	69.188	0	0	193.153	189.319	127.361	135.535	0	0	868.481	1068.57	0	0	0	0	117.423	63.066	150.57	109.786	67.9086	79.3548	1931.19	1814.1	1153.24	1445.39	1916.48	1666.77	3892.24	3945.53	94.9688	0	25.3199	0	29.384	14.5552	21.7418	0	260.773	218.172	159.507	928.856	0.171724	0.0150298	Leptotrichia wadei	Species	Bacteria		Fusobacteria	Fusobacteriia
0	0	0	0	0	0	0	0	0	0	0	0	0	0	0	0	69.6173	60.3478	0	0	0	0	0	0	334.112	318.074	0	0	0	0	0	0	0	0	0	13.736	61.4236	69.6192	0	0	6.49826	39.8482	0.163075	0.158645	Filifactor alocis	Species	Bacteria		Firmicutes	Clostridia
0	0	0	0	0	0	0	0	0	0	0	0	0	0	0	0	69.6173	60.3478	0	0	0	0	0	0	334.112	318.074	0	0	0	0	0	0	0	0	0	13.736	61.4236	69.6192	0	0	6.49826	39.8482	0.163075	0.158645	Filifactor	Genus	Bacteria		Firmicutes	Clostridia
11.3001	0	10.4619	17.9624	0	0	0	0	25.6887	36.4177	0	0	101.366	47.681	47.34	26.0177	35.6379	25.6458	19.2364	0	0	121.339	78.2402	72.6818	15.3629	17.3687	190.738	142.782	39.3567	61.2333	55.6164	0	130.197	126.277	0	0	154.611	173.154	753.586	776.143	20.2378	145.434	0.139154	0.0205919	Prevotella sp. oral taxon 473	Species	Bacteria		Bacteroidetes	Bacteroidia
137.57	44.1429	0	0	0	0	0	0	0	0	149.49	154.254	0	0	0	0	0	0	0	0	0	0	617.796	636.237	123.938	124.007	247.496	186.897	421.11	627.46	0	219.233	110.853	667.099	73.7341	8.44441	17.0937	9.6144	135.594	35.4264	24.2728	213.102	0.113903	0.00262365	Prevotella sp. C561	Species	Bacteria		Bacteroidetes	Bacteroidia
0	0	0	0	0	0	0	0	0	0	21.828	24.0059	0	0	0	0	0	0	0	0	0	0	51.2124	7.18204	0	0	311.513	47.6139	0	0	0	0	0	0	0	0	0	0	11.5751	0	2.2917	21.4548	0.106815	0.237343	Lachnoanaerobaculum saburreum	Species	Bacteria		Firmicutes	Clostridia
55.1163	0	0	0	0	0	56.2904	0	0	0	0	0	0	0	0	0	0	0	0	0	0	245.511	67.7774	0	0	0	42.0869	38.8666	0	27.8284	486.003	0	0	0	0	0	0	0	133.367	127.518	5.57034	58.4479	0.0953043	0.0641722	Neisseria lactamica	Species	Bacteria		Proteobacteria	Betaproteobacteria
0	0	0	0	0	0	0	0	0	0	0	0	0	0	0	97.3437	0	0	0	33.6942	0	0	0	0	355.974	416.655	28.8696	79.0992	0	0	0	0	0	28.6943	0	0	38.5583	10.325	271.89	280.157	6.55189	75.5111	0.0867673	0.0360601	Haemophilus sputorum	Species	Bacteria		Proteobacteria	Gammaproteobacteria
246.276	69.4059	0	0	0	0	0	0	0	0	57.5186	0	0	0	0	0	0	0	0	0	0	0	756.79	620.861	0	29.7365	757.437	744.409	1835.49	1537.77	0	0	58.9559	34.2396	0	0	0	0	0	26.7105	18.66	320.12	0.0582908	0.0248446	Megasphaera	Genus	Bacteria		Firmicutes	Negativicutes
246.276	69.4059	0	0	0	0	0	0	0	0	57.5186	0	0	0	0	0	0	0	0	0	0	0	756.79	620.861	0	29.7365	757.437	744.409	1835.49	1537.77	0	0	58.9559	34.2396	0	0	0	0	0	26.7105	18.66	320.12	0.0582908	0.0248446	Megasphaera micronuciformis	Species	Bacteria		Firmicutes	Negativicutes
51.8347	0	0	0	0	0	0	0	0	0	0	0	0	0	0	0	24.0551	0	0	0	0	0	112.23	119.244	0	0	92.0807	118.256	413.759	465.968	0	0	27.6568	26.7107	27.8683	24.662	0	0	0	0	3.79449	71.4218	0.0531279	0.0358224	Prevotella histicola	Species	Bacteria		Bacteroidetes	Bacteroidia
0	0	0	0	0	0	0	0	0	0	281.835	0	0	0	0	0	0	0	0	0	0	0	215.285	193.036	117.797	106.328	308.24	597.272	0	349.317	0	1267.17	282.424	662.198	0	536.409	0	719.096	0	380.818	14.0918	286.77	0.0491397	0.00177325	Kytococcus	Genus	Bacteria		Actinobacteria	Actinobacteria
0	0	0	0	0	0	0	0	0	0	281.835	0	0	0	0	0	0	0	0	0	0	0	215.285	193.036	117.797	106.328	308.24	597.272	0	349.317	0	1267.17	282.424	662.198	0	536.409	0	719.096	0	380.818	14.0918	286.77	0.0491397	0.00177325	Kytococcus sedentarius	Species	Bacteria		Actinobacteria	Actinobacteria
0	0	0	0	0	0	0	0	0	0	281.835	0	0	0	0	0	0	0	0	0	0	0	215.285	193.036	117.797	106.328	308.24	597.272	0	349.317	0	1267.17	282.424	662.198	0	536.409	0	719.096	0	380.818	14.0918	286.77	0.0491397	0.00177325	Dermacoccaceae	Family	Bacteria		Actinobacteria	Actinobacteria
51.5513	0	0	0	0	0	0	0	0	0	0	0	0	0	0	0	0	0	0	0	0	0	22.7778	0	0	0	30.2725	0	0	91.6968	0	291.291	0	213.805	0	254.502	0	0	0	165.745	2.57756	53.5045	0.0481747	0.0291886	Agrobacterium	Genus	Bacteria		Proteobacteria	Alphaproteobacteria
98.0212	0	0	0	0	41.1699	0	0	0	0	63.6141	174.083	0	10.6204	0	37.6361	0	0	0	0	0	0	634.676	599.081	590.635	555.18	3332.62	2968.35	2176.55	2173.87	6.22705	205.986	46.8214	44.7453	0	25.1724	26.5978	70.0259	58.784	110.093	21.2572	681.271	0.0312023	0.0122512	Actinomyces graevenitzii	Species	Bacteria		Actinobacteria	Actinobacteria
33.8967	0	0	0	0	0	0	0	0	0	0	0	0	0	0	0	0	0	0	0	0	0	32.3734	56.7786	121.835	95.6958	147.305	38.6983	183.879	131.105	0	0	0	0	0	0	64.6158	91.2798	147.122	144.347	1.69483	62.7517	0.0270086	0.000446745	Stomatobaculum longum	Species	Bacteria		Firmicutes	Clostridia
33.8967	0	0	0	0	0	0	0	0	0	0	0	0	0	0	0	0	0	0	0	0	0	32.3734	56.7786	121.835	95.6958	147.305	38.6983	183.879	131.105	0	0	0	0	0	0	64.6158	91.2798	147.122	144.347	1.69483	62.7517	0.0270086	0.000446745	Stomatobaculum	Genus	Bacteria		Firmicutes	Clostridia
6.33395	0	0	0	0	0	0	0	0	0	0	0	0	0	0	0	0	0	0	0	0	0	285.244	388.005	0	0	143.473	184.288	50.6992	38.0554	0	0	0	0	0	0	46.5394	0	0	0	0.316697	56.8152	0.00557417	0.0325506	Prevotella sp. oral taxon 306	Species	Bacteria		Bacteroidetes	Bacteroidia
0	0	0	0	0	0	0	0	0	0	0	0	0	0	0	0	0	0	0	0	0	0	0	0	0	0	0	0	1586.47	0	2040.88	0	0	0	0	0	0	0	0	0	0	181.368	Only in Control	0.166013	Mitsuokella	Genus	Bacteria		Firmicutes	Negativicutes
0	0	0	0	0	0	0	0	0	0	0	0	0	0	0	0	0	0	0	0	0	0	0	0	0	0	0	0	0	0	0	0	0	0	0	0	0	86.4117	0	0	0	4.32058	Only in Control	0.329877	Prevotella sp. F0091	Species	Bacteria		Bacteroidetes	Bacteroidia
0	0	0	0	0	0	0	0	0	0	0	0	0	0	0	0	0	0	0	0	0	0	33.2876	19.3871	0	68.6662	16.8438	30.9402	43.9661	51.3004	0	0	0	0	0	0	0	0	0	0	0	13.2196	Only in Control	0.0115855	Lautropia	Genus	Bacteria		Proteobacteria	Betaproteobacteria
0	0	0	0	0	0	0	0	0	0	0	0	0	0	0	0	0	0	0	0	0	0	33.2876	19.3871	0	68.6662	16.8438	30.9402	43.9661	51.3004	0	0	0	0	0	0	0	0	0	0	0	13.2196	Only in Control	0.0115855	Lautropia mirabilis	Species	Bacteria		Proteobacteria	Betaproteobacteria
0	0	0	0	0	0	0	0	0	0	0	0	0	0	0	0	0	0	0	0	0	0	0	0	0	0	24.9212	0	0	0	0	0	0	0	0	0	0	0	0	0	0	1.24606	Only in Control	0.329877	Candidatus Saccharibacteria	Phylum	Bacteria		Candidatus Saccharibacteria
0	0	0	0	0	0	0	0	0	0	0	0	0	0	0	0	0	0	0	0	0	0	0	0	38.5133	0	0	0	0	0	0	0	0	0	0	0	0	0	0	0	0	1.92566	Only in Control	0.329877	Treponema vincentii	Species	Bacteria		Spirochaetes	Spirochaetia
0	0	0	0	0	0	0	0	0	0	0	0	0	0	0	0	0	0	0	0	0	0	0	0	0	0	0	0	0	0	0	0	0	0	47.2009	0	0	0	0	0	0	2.36005	Only in Control	0.329877	Chloroflexi	Phylum	Bacteria		Chloroflexi
0	0	0	0	0	0	0	0	0	0	0	0	0	0	0	0	0	0	0	0	0	0	0	0	0	0	31.0556	22.6112	195.066	205.03	0	0	0	0	0	0	0	0	64.6318	0	0	25.9197	Only in Control	0.0756658	Schaalia odontolytica	Species	Bacteria		Actinobacteria	Actinobacteria
0	0	0	0	0	0	0	0	0	0	0	0	0	0	0	0	0	0	0	0	0	0	40.8271	51.6692	0	0	49.5888	47.5716	50.575	71.7478	0	0	0	0	0	0	0	0	0	0	0	15.599	Only in Control	0.011732	Veillonella sp. AS16	Species	Bacteria		Firmicutes	Negativicutes
0	0	0	0	0	0	0	0	0	0	0	0	0	0	0	0	0	0	0	0	0	0	11.0238	0	0	0	0	0	0	0	0	0	0	0	0	0	0	0	31.0937	31.0873	0	3.66024	Only in Control	0.107766	Aggregatibacter	Genus	Bacteria		Proteobacteria	Gammaproteobacteria
0	0	0	0	0	0	0	0	0	0	0	0	0	0	0	0	0	0	0	0	0	0	1155.8	463.459	0	0	255.915	989.62	385.169	367.107	0	641.219	0	812.598	0	584.609	0	0	0	0	0	282.775	Only in Control	0.00329428	Leptotrichia sp. oral taxon 847	Species	Bacteria		Fusobacteria	Fusobacteriia
0	0	0	0	0	0	0	0	0	0	0	0	0	0	0	0	0	0	0	0	0	0	0	0	60.7784	55.565	0	0	0	0	0	20.5404	0	0	0	0	0	0	0	0	0	6.84419	Only in Control	0.108268	Corynebacterium durum	Species	Bacteria		Actinobacteria	Actinobacteria
0	0	0	0	0	0	0	0	0	0	0	0	0	0	0	0	0	0	0	0	0	0	0	0	45.9684	0	0	0	0	0	0	0	0	0	0	0	0	0	0	0	0	2.29842	Only in Control	0.329877	Gemella sanguinis	Species	Bacteria		Firmicutes	Bacilli
0	0	0	0	0	0	0	0	0	0	0	0	0	0	0	0	0	0	0	0	0	0	16.9045	30.4736	38.7542	56.7244	52.774	69.9291	0	0	0	0	18.7278	0	0	0	31.9892	32.6175	0	0	0	17.4447	Only in Control	0.00295524	Prevotella sp. ICM33	Species	Bacteria		Bacteroidetes	Bacteroidia
0	0	0	0	0	0	0	0	0	0	0	0	0	0	0	0	0	0	0	0	0	0	11.0238	0	0	0	0	0	0	0	0	0	0	0	0	0	0	0	31.0937	31.0873	0	3.66024	Only in Control	0.107766	Aggregatibacter aphrophilus	Species	Bacteria		Proteobacteria	Gammaproteobacteria
0	0	0	0	0	0	0	0	0	0	0	0	0	0	0	0	0	0	0	0	0	0	0	0	0	0	0	0	0	0	0	0	0	0	0	0	0	19.8936	0	0	0	0.994681	Only in Control	0.329877	Haemophilus parahaemolyticus	Species	Bacteria		Proteobacteria	Gammaproteobacteria
0	0	0	0	0	0	0	0	0	0	0	0	0	0	0	0	0	0	0	0	0	0	0	0	0	0	0	0	0	0	0	0	0	0	0	0	75.849	131.097	0	0	0	10.3473	Only in Control	0.178032	Haemophilus paraphrohaemolyticus	Species	Bacteria		Proteobacteria	Gammaproteobacteria
0	0	0	0	0	0	0	0	0	0	0	0	0	0	0	0	0	0	0	0	0	0	0	0	0	0	0	0	0	0	0	0	0	0	47.2009	0	0	0	0	0	0	2.36005	Only in Control	0.329877	Caldilinea	Genus	Bacteria		Chloroflexi	Caldilineae
0	0	0	0	0	0	0	0	0	0	0	0	0	0	0	0	0	0	0	0	0	0	36.8228	40.8423	0	0	0	0	0	0	0	0	0	0	0	0	0	0	0	0	0	3.88326	Only in Control	0.163143	Clostridiaceae	Family	Bacteria		Firmicutes	Clostridia
0	0	0	0	0	0	0	0	0	0	0	0	0	0	0	0	0	0	0	0	0	0	0	0	108.026	101.568	0	0	0	0	0	0	0	0	0	0	31.8817	93.9519	23.4878	22.5433	0	19.0729	Only in Control	0.0314236	Porphyromonas sp. oral taxon 279	Species	Bacteria		Bacteroidetes	Bacteroidia
0	0	0	0	0	0	0	0	0	0	0	0	0	0	0	0	0	0	0	0	0	0	298.973	275.336	0	0	14.2072	10.2192	0	0	0	0	0	0	0	0	0	0	0	0	0	29.9368	Only in Control	0.145202	Faecalibacterium	Genus	Bacteria		Firmicutes	Clostridia
0	0	0	0	0	0	0	0	0	0	0	0	0	0	0	0	0	0	0	0	0	0	43.1722	36.8414	0	0	16.5936	11.7998	0	0	0	0	0	0	0	0	0	0	0	0	0	5.42035	Only in Control	0.0708276	Streptococcus infantis	Species	Bacteria		Firmicutes	Bacilli
0	0	0	0	0	0	0	0	0	0	0	0	0	0	0	0	0	0	0	0	0	0	0	0	0	0	0	0	1586.47	0	2040.88	0	0	0	0	0	0	0	0	0	0	181.368	Only in Control	0.166013	Mitsuokella sp. oral taxon 131	Species	Bacteria		Firmicutes	Negativicutes
0	0	0	0	0	0	0	0	0	0	0	0	0	0	0	0	0	0	0	0	0	0	0	0	56.3406	44.0567	0	0	0	0	0	0	0	0	0	0	0	0	0	0	0	5.01986	Only in Control	0.165854	Mogibacterium	Genus	Bacteria		Firmicutes	Clostridia
0	0	0	0	0	0	0	0	0	0	0	0	0	0	0	0	0	0	0	0	0	0	0	0	0	0	0	0	0	0	0	0	0	0	47.2009	0	0	0	0	0	0	2.36005	Only in Control	0.329877	Caldilineaceae	Family	Bacteria		Chloroflexi	Caldilineae
0	0	0	0	0	0	0	0	0	0	0	0	0	0	0	0	0	0	0	0	0	0	0	0	0	0	0	0	0	0	0	0	0	0	47.2009	0	0	0	0	0	0	2.36005	Only in Control	0.329877	Caldilineales	Order	Bacteria		Chloroflexi	Caldilineae
0	0	0	0	0	0	0	0	0	0	0	0	0	0	0	0	0	0	0	0	0	0	0	0	0	0	0	0	0	0	0	0	0	0	47.2009	0	0	0	0	0	0	2.36005	Only in Control	0.329877	Caldilineae	Class	Bacteria		Chloroflexi	Caldilineae
0	0	0	0	0	0	0	0	0	0	0	0	0	0	0	0	0	0	0	0	0	0	298.973	275.336	0	0	14.2072	10.2192	0	0	0	0	0	0	0	0	0	0	0	0	0	29.9368	Only in Control	0.145202	Ruminococcaceae	Family	Bacteria		Firmicutes	Clostridia
0	0	0	0	0	0	0	0	0	0	0	0	0	0	0	0	0	0	0	0	0	0	265.937	253.56	0	0	0	104.112	158.739	130.648	0	0	0	0	0	0	0	0	36.4226	37.2106	0	49.3314	Only in Control	0.0195382	Porphyromonas uenonis	Species	Bacteria		Bacteroidetes	Bacteroidia
0	0	0	0	0	0	0	0	0	0	0	0	0	0	0	0	0	0	0	0	0	0	0	0	0	0	0	0	0	0	0	0	0	0	47.2009	0	0	0	0	0	0	2.36005	Only in Control	0.329877	Caldilinea aerophila	Species	Bacteria		Chloroflexi	Caldilineae
0	0	0	0	0	0	0	0	0	0	0	0	0	0	0	0	0	0	0	0	0	0	298.973	275.336	0	0	14.2072	10.2192	0	0	0	0	0	0	0	0	0	0	0	0	0	29.9368	Only in Control	0.145202	Faecalibacterium prausnitzii	Species	Bacteria		Firmicutes	Clostridia
0	0	0	0	0	0	0	0	0	0	0	0	0	0	0	0	0	0	0	0	0	0	0	0	45.9684	0	0	0	0	0	0	0	0	0	0	0	0	0	0	0	0	2.29842	Only in Control	0.329877	Gemella	Genus	Bacteria		Firmicutes	Bacilli
0	0	0	0	0	0	0	0	0	0	0	0	0	0	0	0	0	0	0	0	0	0	0	18.3418	0	0	20.1007	19.8522	0	15.4847	0	0	0	0	0	0	0	0	0	0	0	3.68897	Only in Control	0.0432319	Atopobium	Genus	Bacteria		Actinobacteria	Coriobacteriia
0	0	0	0	0	0	0	0	0	0	0	0	0	0	0	0	0	0	0	0	0	0	0	18.3418	0	0	20.1007	19.8522	0	15.4847	0	0	0	0	0	0	0	0	0	0	0	3.68897	Only in Control	0.0432319	Atopobium minutum	Species	Bacteria		Actinobacteria	Coriobacteriia
0	0	0	0	0	0	0	0	0	0	0	0	0	0	0	0	0	0	0	0	0	0	0	0	0	0	0	0	0	0	0	0	0	0	0	0	0	0	43.0192	30.5551	0	3.67871	Only in Control	0.16886	Haemophilus pittmaniae	Species	Bacteria		Proteobacteria	Gammaproteobacteria
0	0	0	0	0	0	0	0	0	0	0	0	0	0	0	0	0	0	0	0	0	0	0	0	35.5465	44.8154	0	0	0	0	23.1085	0	0	0	0	0	0	0	0	0	0	5.17352	Only in Control	0.0939026	Prevotella saccharolytica	Species	Bacteria		Bacteroidetes	Bacteroidia
0	0	0	0	0	0	0	0	0	0	0	0	0	0	0	0	0	0	0	0	0	0	13.8013	36.4945	0	0	0	0	9.79087	10.8999	0	0	0	0	0	0	0	0	0	0	0	3.54933	Only in Control	0.0885079	Oribacterium sp. oral taxon 078	Species	Bacteria		Firmicutes	Clostridia
0	0	0	0	0	0	0	0	0	0	0	0	0	0	0	0	0	0	0	0	0	0	0	0	0	0	0	0	0	0	0	0	0	0	33.0973	0	0	0	0	0	0	1.65486	Only in Control	0.329877	Neisseria weaveri	Species	Bacteria		Proteobacteria	Betaproteobacteria
0	0	0	0	0	0	0	0	0	0	0	0	0	0	0	0	0	0	0	0	0	0	0	0	0	0	0	0	0	0	0	0	0	0	0	0	0	337.181	0	0	0	16.859	Only in Control	0.329877	Neisseria bacilliformis	Species	Bacteria		Proteobacteria	Betaproteobacteria
0	0	0	0	0	0	0	0	0	0	0	0	0	0	0	0	0	0	0	0	0	0	0	193.778	679.829	665.145	0	520.181	0	611.912	0	1997.7	0	411.423	0	0	0	550.339	0	222.865	0	292.659	Only in Control	0.0134775	Sanguibacteraceae	Family	Bacteria		Actinobacteria	Actinobacteria
0	0	0	0	0	0	0	0	0	0	0	0	0	0	0	0	0	0	0	0	0	0	46.9752	43.8917	0	0	9.19999	0	0	0	0	0	0	0	0	0	0	0	0	0	0	5.00334	Only in Control	0.126153	Catonella	Genus	Bacteria		Firmicutes	Clostridia
0	0	0	0	0	0	0	0	0	0	0	0	0	0	0	0	0	0	0	0	0	0	38.2588	35.6988	0	0	27.9586	34.5913	34.6954	27.8331	0	0	0	0	0	0	0	0	0	0	0	9.9518	Only in Control	0.0108057	Prevotella bivia	Species	Bacteria		Bacteroidetes	Bacteroidia
0	0	0	0	0	0	0	0	0	0	0	0	0	0	0	0	0	0	0	0	0	0	46.9752	43.8917	0	0	9.19999	0	0	0	0	0	0	0	0	0	0	0	0	0	0	5.00334	Only in Control	0.126153	Catonella morbi	Species	Bacteria		Firmicutes	Clostridia
0	0	0	0	0	0	0	0	0	0	0	0	0	0	0	0	0	0	0	0	0	0	32.568	22.0599	0	0	0	0	0	0	0	0	0	0	0	0	0	0	0	0	0	2.7314	Only in Control	0.170666	Leptotrichia sp. oral taxon 225	Species	Bacteria		Fusobacteria	Fusobacteriia
0	0	0	0	0	0	0	0	0	0	0	0	0	0	0	0	0	0	0	0	0	0	42.2905	32.3823	0	0	0	0	0	0	0	0	0	0	0	0	0	0	0	0	0	3.73364	Only in Control	0.166433	Neisseria macacae	Species	Bacteria		Proteobacteria	Betaproteobacteria
0	0	0	0	0	0	0	0	0	0	0	0	0	0	0	0	0	0	0	0	0	0	0	0	0	0	0	0	0	0	0	0	19.9113	0	0	0	0	0	0	0	0	0.995567	Only in Control	0.329877	Peptoniphilus	Genus	Bacteria		Firmicutes	Tissierellia
0	0	0	0	0	0	0	0	0	0	0	0	0	0	0	0	0	0	0	0	0	0	0	193.778	679.829	665.145	0	520.181	0	611.912	0	1997.7	0	411.423	0	0	0	550.339	0	222.865	0	292.659	Only in Control	0.0134775	Sanguibacter	Genus	Bacteria		Actinobacteria	Actinobacteria
0	0	0	0	0	0	0	0	0	0	0	0	0	0	0	0	0	0	0	0	0	0	0	0	0	0	24.9212	0	0	0	0	0	0	0	0	0	0	0	0	0	0	1.24606	Only in Control	0.329877	Candidatus Saccharibacteria oral taxon TM7x	Species	Bacteria		Candidatus Saccharibacteria
0	0	0	0	0	0	0	0	0	0	0	0	0	0	0	0	0	0	0	0	0	0	0	193.778	679.829	665.145	0	520.181	0	611.912	0	1997.7	0	411.423	0	0	0	550.339	0	222.865	0	292.659	Only in Control	0.0134775	Sanguibacter keddieii	Species	Bacteria		Actinobacteria	Actinobacteria
0	0	0	0	0	0	0	0	0	0	0	0	0	0	0	0	0	0	0	0	0	0	87.6687	91.8177	0	0	29.7145	5.08087	0	0	0	0	0	0	0	0	0	0	0	0	0	10.7141	Only in Control	0.101512	Alloprevotella rava	Species	Bacteria		Bacteroidetes	Bacteroidia
0	0	0	0	0	0	0	0	0	0	0	0	0	0	0	0	0	0	0	0	0	0	0	0	0	0	0	0	0	0	0	0	0	0	0	0	22.541	0	0	0	0	1.12705	Only in Control	0.329877	Porphyromonas catoniae	Species	Bacteria		Bacteroidetes	Bacteroidia
[truncated: 3 more columns]
